# Supplementary material for: Genome-wide regulatory dynamics of translation in the Plasmodium falciparum asexual blood stages
Source: eLife. 2014 Dec 10;3:e04106. doi: 10.7554/eLife.04106 (PMC4371882; doi:10.7554/eLife.04106)
Supplement: Figure 1—source data 1. — DOI: http://dx.doi.org/10.7554/eLife.04106.004 [file elife04106s001.xlsx]

## Sheet: Sheet1
FIgure 1-figure supplement 2. Illumina sequencing mapping statistics against P. falciparum W2 SNP-corrected genome.
	mRNA sequencing libraries					ribosome footrpint libraries					Biological replica mRNA sequencing libraries					Biological replicas ribosome footrpint libraries
Sample	ring	early troph.	late troph.	schizont	merozoite	ring	early troph.	late troph.	schizont	merozoite	ring	early troph.	late troph.	schizont	merozoite	ring	early troph.	late troph.	schizont	merozoite
Start reads	147045100	111520250	111270160	77150784	153150403	157247848	128881071	187293966	62888377	155108981	66957807	47932545	76423453	110586724	65705200	87431452	91352543	92086051	170075089	56820161
pass phyX filter	147045100	111520250	111270160	76985757	150481792	157247848	128881071	187102016	62544056	152873791	66703370	47432867	72227573	110586724	65434054	87086371	90296062	88317234	165272032	56602605
human filtered	138215629	108858709	109736638	76904261	137165625	147610299	124986717	171364975	62509824	151793857	64404347	38509998	71180399	108617406	65120408	86569018	87171657	85772716	161001338	55998895
rRNA filtered	96028667	55118328	64409637	47804583	40055928	111677692	68798879	69906960	36036445	49153118	41781026	32924894	53466768	62009787	17747308	35074075	35783864	35604738	63567907	11313821
0 mismatches*	53504907	34470642	31748866	36341070	22878638	64028205	45421647	14577369	15902419	32867342	28787147	17955086	42015035	39888410	12050112	19430537	24595296	24656762	39031383	5731639
*Number of rRNA filtered reads mapping to the genome allowing zero mismatches. Reads mapping to multiple locations are counted once. This is the M value used to calculate rpkM
