# Supplementary material for: Genome-wide regulatory dynamics of translation in the Plasmodium falciparum asexual blood stages
Source: eLife. 2014 Dec 10;3:e04106. doi: 10.7554/eLife.04106 (PMC4371882; doi:10.7554/eLife.04106)
Supplement: Figure 2—source data 1. — DOI: http://dx.doi.org/10.7554/eLife.04106.009 [file elife04106s002.xlsx]

## Sheet: Dataset
Figure 2-Source data 1. P. falciparum ribosome profiling dataset
*phase order number represents the position of the gene in the IDC phaseogram. If NaN then the gene was not included in the phaseogram.				mRNA rM					mRNA rpkM					ribosome footprints rpkM					translational efficiency (log2TE)					5' ribosome density (log2 5'RD)					5' leader length (nt)					3'UTR length (nt)
PlasmoDB geneID	Description	translational control	phase order*	Ring_mRNArM	Early troph._mRNArM	Late troph._mRNArM	Schizont_mRNArM	Merozoite_mRNArM	Ring_mRNArpkM	Early troph._mRNArpkM	Late troph._mRNArpkM	Schizont_mRNArpkM	Merozoite_mRNArpkM	Ring_FPrpkM	Early troph._FPrpkM	Late troph._FPrpkM	Schizont_FPrpkM	Merozoite_FPrpkM	Ring_TE	Early troph._TE	Late troph._TE	Schizont_TE	Merozoite_TE	Ring_5RD	Early troph._5RD	Late troph._5RD	Schizont_5RD	Merozoite_5RD	Ring_5leader	Early troph._5leader	Late troph._5leader	Schizont_5leader	Merozoite_5leader	Ring_3utr	Early troph._3utr	Late troph._3utr	Schizont_3utr	Merozoite_3utr
pfi0320w	arginase, putative		1	366.415	681.653	162.525	68.435	364.576	309.996	576.694	137.5	57.8976	308.44	200.499	529.537	105.105	31.9738	81.3402	-0.628657	-0.123074	-0.38761	-0.856615	-1.92295	-1.19009	-1.36132	-0.683681	-2.15852	-0.579031	1418	1318	1278	1268	1388	518	508	418	428	513
pfb0106c	plasmodium exported protein, unknown function		2	316.793	24.9488	5.03955	12.9055	373.012	384.925	NULL	NULL	NULL	453.234	717.295	NULL	NULL	NULL	277.71	0.897988	NULL	NULL	NULL	-0.706679	-0.212177	NULL	NULL	NULL	0.507414	1569	NULL	NULL	1019	1414	NULL	NULL	NULL	NULL	587
pfc0065c	alpha/beta hydrolase, putative		3	114.307	209.047	44.7575	49.173	43.3592	90.433	165.386	35.4094	38.9027	34.3032	34.6218	39.3291	10.6915	10.8952	13.4555	-1.38517	-2.07217	-1.72766	-1.83618	-1.35015	NULL	NULL	NULL	-0.810778	0.150846	NULL	NULL	NULL	768	133	NULL	389	369	359	NULL
pf08_0001	plasmodium exported protein, unknown function		4	24.9323	90.1637	10.0161	36.185	5.55103	NULL	170.442	NULL	68.4026	NULL	NULL	78.4916	NULL	25.5576	NULL	NULL	-1.11867	NULL	-1.4203	NULL	NULL	0.986068	NULL	-0.100555	NULL	NULL	769	NULL	789	NULL	NULL	551	NULL	541	NULL
pf13_0075	surface-associated interspersed gene 13.1 (surfin13.1)		5	32.3896	1.10239	0.440961	0.605376	11.0584	6.05073	NULL	NULL	NULL	NULL	3.00517	NULL	NULL	NULL	NULL	-1.00966	NULL	NULL	NULL	NULL	NULL	NULL	NULL	NULL	NULL	NULL	NULL	NULL	NULL	NULL	1109	NULL	NULL	NULL	NULL
pfl0895c	conserved plasmodium protein, unknown function		6	483.825	146.414	91.3733	117.223	1377.22	154.281	46.6883	29.1369	37.3797	439.166	120.024	40.8025	41.2341	58.1512	552.07	-0.362231	-0.194403	0.500989	0.637554	0.330087	NULL	-1.81305	NULL	-1.72192	1.37691	NULL	621	NULL	1171	1031	384	384	384	414	494
pf11_0504	plasmodium exported protein (hyp11), unknown function		7	70.7225	7.31057	6.33093	5.55845	14.9484	66.1576	NULL	NULL	NULL	NULL	88.8143	NULL	NULL	NULL	NULL	0.424886	NULL	NULL	NULL	NULL	1.42683	NULL	NULL	NULL	NULL	775	NULL	NULL	385	NULL	916	NULL	NULL	NULL	NULL
pf07_0026	ubiquitin-protein ligase e3, putative		8	430.54	445.742	429.275	539.445	87.243	158.812	164.42	158.346	198.984	32.1811	82.1636	72.7232	90.4622	160.908	27.4288	-0.95075	-1.17689	-0.80769	-0.30641	-0.230521	-0.940532	-2.4022	-0.862769	-1.63371	-1.75638	1539	1499	1589	1559	1494	917	NULL	NULL	NULL	782
pfi0120c	serine/threonine protein kinase, fikk family		9	368.845	25.9641	14.9927	73.6357	652.268	213.699	NULL	NULL	42.6626	377.907	74.8873	NULL	NULL	10.4927	97.0579	-1.51279	NULL	NULL	-2.02358	-1.96111	-1.1244	NULL	NULL	-2.92312	-0.263016	943	NULL	NULL	823	798	103	NULL	NULL	103	103
pf11_0244	conserved plasmodium protein, unknown function		10	115.597	130.72	113.831	141.438	34.2241	60.5219	68.4398	59.5973	74.0512	17.9184	57.6235	50.5214	65.5466	105.717	17.6658	-0.0708007	-0.43794	0.137275	0.513609	-0.0204785	NULL	-0.0497369	NULL	NULL	1.54375	NULL	352	NULL	NULL	252	500	380	440	NULL	NULL
pf08_0124	conserved plasmodium protein, unknown function	down-regulated	11	396.599	408.347	404.991	285.93	366.892	171.022	176.088	174.64	123.299	158.212	17.0324	29.9052	47.8333	26.8726	15.2979	-3.32782	-2.55783	-1.8683	-2.19795	-3.37044	-0.85719	-1.24363	-0.417502	-1.08657	-1.15814	993	913	903	1003	893	NULL	333	383	343	NULL
pf13_0346	60s ribosomal protein l40/ubi, putative		12	444.127	536.34	391.038	383.836	360.642	1317.89	1591.51	1160.35	1138.98	1070.15	2579.31	2498.45	1545.83	1055.96	2340.49	0.968758	0.650632	0.413822	-0.109188	1.12899	-0.196174	-1.46585	-1.1275	-1.04479	0.0507649	736	596	916	2746	716	599	639	639	1289	614
pf14_0107	conserved plasmodium protein, unknown function		13	78.6844	75.2815	82.2392	129.33	16.6968	42.1448	40.3221	44.0488	69.2717	NULL	32.1732	24.5512	23.4789	42.6746	NULL	-0.389498	-0.715776	-0.90774	-0.69889	NULL	1.33693	-0.79366	-0.072421	-0.803654	NULL	894	524	714	924	NULL	655	665	755	NULL	NULL
pf14_0111	conserved plasmodium protein, unknown function		14	40.5196	50.5067	47.3718	53.7133	13.9431	24.4536	30.4808	28.5889	32.416	NULL	20.2366	19.0132	24.0119	51.7262	NULL	-0.273079	-0.680904	-0.251705	0.674187	NULL	0.814636	-1.09845	0.371161	-0.496819	NULL	466	416	476	2476	NULL	359	309	369	309	NULL
pf10_0078	histone deacetylase, putative		15	522.419	588.588	527.137	558.762	172.3	74.4718	83.9042	75.1443	79.6524	24.5617	13.8838	19.7374	32.5346	42.508	5.49955	-2.4233	-2.08781	-1.20769	-0.905984	-2.15903	-0.60683	-1.59965	-0.312379	-1.08136	NULL	1551	1551	1541	1461	NULL	371	371	371	391	NULL
pfe1110w	conserved plasmodium protein, unknown function		16	33.0998	27.5017	30.6468	20.3902	13.069	109.966	NULL	NULL	NULL	NULL	91.6851	NULL	NULL	NULL	NULL	-0.262299	NULL	NULL	NULL	NULL	-1.1195	NULL	NULL	NULL	NULL	309	NULL	NULL	809	NULL	343	NULL	NULL	NULL	NULL
pfl2390c	conserved plasmodium protein, unknown function		17	354.024	341.537	307.728	324.041	141.092	41.3966	39.9365	35.9831	37.8907	16.4982	23.9257	21.707	25.0269	31.5888	9.98643	-0.790948	-0.879547	-0.523838	-0.262429	-0.724265	NULL	NULL	NULL	-1.26955	0.889729	NULL	NULL	NULL	683	193	390	430	420	420	NULL
pfl2530w	lysophospholipase, putative		18	143.202	26.1092	19.1188	30.8466	334.854	109.148	NULL	NULL	NULL	255.224	174.621	NULL	NULL	NULL	509.694	0.677941	NULL	NULL	NULL	0.997868	0.0346314	NULL	NULL	NULL	1.96464	1809	NULL	NULL	619	574	691	NULL	NULL	NULL	721
pfd0085c	acyl-coa synthetase, pfacs6		19	92.4775	7.02047	1.41737	11.0068	235.372	34.5452	NULL	NULL	NULL	87.9239	27.8582	NULL	NULL	NULL	41.8022	-0.310381	NULL	NULL	NULL	-1.07268	-1.51725	NULL	NULL	NULL	NULL	566	NULL	NULL	556	NULL	150	NULL	NULL	NULL	2480
pfa0420w	conserved plasmodium protein, unknown function		20	590.021	54.104	25.6702	99.8044	4037.43	1204.12	110.416	NULL	203.683	8239.66	650.479	100.509	NULL	79.8236	3872.77	-0.88841	-0.135622	NULL	-1.35144	-1.08922	-1.32473	-1.85411	NULL	-1.47684	-0.253356	2123	2113	NULL	1653	1873	969	469	NULL	479	2179
pf14_0045	conserved plasmodium protein, unknown function		21	2078.56	1045.35	170.715	122.368	1550.49	730.6	367.435	60.0052	43.0118	544.986	292.418	145.274	29.851	10.499	288.03	-1.32105	-1.33871	-1.00731	-2.03448	-0.92	-0.839453	-1.36978	-0.321688	-1.34571	1.89892	1877	1757	1507	1527	1792	480	460	360	440	NULL
pfi0695c	phospholipid or glycerol acyltransferase, putative		22	154.304	87.7558	38.4581	59.8496	270.733	127.841	72.7057	31.8625	49.5855	224.302	102.986	58.624	39.4433	53.141	169.847	-0.311892	-0.310577	0.307919	0.0999084	-0.401205	-0.176914	-1.01206	0.00217656	NULL	0.416029	1705	1735	1235	NULL	1725	1542	1312	1282	1272	1797
pfb0970c	plasmodium exported protein, unknown function		23	43.1736	5.94709	2.77175	22.8942	286.687	33.3387	NULL	NULL	NULL	221.38	122.026	NULL	NULL	NULL	292.483	1.87192	NULL	NULL	NULL	0.401828	1.66343	NULL	NULL	NULL	1.91999	351	NULL	NULL	331	106	666	NULL	NULL	NULL	751
pfb0675w	conserved plasmodium membrane protein, unknown function		24	433.25	315.428	94.5861	156.297	242.847	108.123	78.7192	23.6052	39.006	60.6056	66.4754	32.5981	18.6093	29.8332	47.4489	-0.701784	-1.27193	-0.343078	-0.386778	-0.353075	0.68945	-1.07979	-0.274242	-1.35474	1.42446	1665	875	1565	2605	620	NULL	1016	NULL	NULL	1011
pf14_0016	early transcribed membrane protein 14.1		25	2889.88	645.796	103.689	305.412	4272.54	10547	2356.92	378.426	1114.64	15593.2	15111.3	3694.74	491.212	596.246	69481	0.518794	0.64857	0.376335	-0.902602	2.1557	-1.44506	-2.29699	-0.977893	-2.24861	2.43874	1556	856	866	886	1346	1742	982	862	1172	NULL
pfe0055c	heat shock protein 40, type ii		26	681.564	275.046	67.2465	128.12	1053.82	588.062	237.313	58.0211	110.543	909.251	381.748	159.62	68.3627	82.7415	777.802	-0.623348	-0.572147	0.236631	-0.417927	-0.225275	-1.16293	-2.43306	-1.27937	-2.28043	0.961421	3365	2945	2825	1055	1085	547	547	467	537	512
pfd1165w	serine/threonine protein kinase, fikk family		27	408.561	190.887	14.5202	46.8341	832.567	224.607	104.941	NULL	25.7471	457.706	75.1456	52.1169	NULL	8.9883	111.097	-1.57965	-1.00975	NULL	-1.51829	-2.0426	-1.70774	-1.42407	NULL	-2.91517	-2.45495	1069	1059	NULL	1069	1454	879	629	NULL	829	2344
pf14_0469-a	transcription factor iiib, putative		28	238.875	84.3326	83.562	88.9627	142.185	108.728	38.3854	38.0346	40.4928	64.7178	35.8712	13.428	18.8282	26.9337	20.2743	-1.59982	-1.51531	-1.01442	-0.588252	-1.67451	-0.911113	-1.73454	-0.566324	NULL	NULL	421	231	331	NULL	NULL	NULL	NULL	NULL	NULL	NULL
pfi1725w	plasmodium exported protein, unknown function		29	81.9364	38.1194	8.56724	36.8729	39.4691	142.746	66.4101	NULL	64.2385	68.7616	96.484	40.7333	NULL	60.4733	31.7505	-0.565092	-0.705193	NULL	-0.0871382	-1.11482	0.208586	-1.38096	NULL	-1.56476	1.04958	1118	988	NULL	948	628	804	694	NULL	804	1144
pf14_0469-b	transcription factor iiib, putative		30	210.186	75.3395	74.7428	79.8546	135.804	104.831	37.5758	37.2782	39.8277	67.7324	34.1495	12.8033	16.0807	27.8193	19.9396	-1.61813	-1.55329	-1.213	-0.517687	-1.76421	NULL	NULL	NULL	NULL	NULL	NULL	NULL	NULL	NULL	NULL	518	468	588	508	473
pf14_0291	conserved plasmodium protein, unknown function		31	202.019	110.007	59.1517	68.5726	478.132	55.9299	30.4559	16.3764	18.9846	132.373	14.9868	6.90588	4.97593	4.75282	21.3449	-1.89993	-2.14082	-1.71858	-1.99798	-2.63265	0.845181	-0.494648	-0.354503	-0.948508	0.0636873	952	902	892	902	932	812	812	752	1012	822
pfb0640c	sec31p		32	1025.12	338.172	383.667	490.217	1221.79	236.421	77.9917	88.4841	113.057	281.779	193.173	89.5362	135.538	220.049	294.212	-0.291461	0.199151	0.615204	0.960769	0.0622917	1.06889	0.759368	1.78829	1.34795	1.29603	616	596	606	596	616	279	279	279	369	944
pfi0580c	falstatin		33	333.502	202.433	159.848	189.207	478.088	279.784	169.826	134.101	158.731	401.08	727.029	340.674	243.436	525.7	788.455	1.3777	1.00433	0.860225	1.72765	0.975137	3.00931	0.635411	1.46521	1.87602	2.70463	318	318	308	298	318	1232	1052	1092	1092	987
pfe0860c	conserved plasmodium protein, unknown function	down-regulated	34	72.0868	25.5	18.1109	4.29266	397.664	38.9869	NULL	NULL	NULL	215.07	2.16238	NULL	NULL	NULL	19.565	-4.1723	NULL	NULL	NULL	-3.45845	NULL	NULL	NULL	NULL	NULL	NULL	NULL	NULL	NULL	NULL	NULL	NULL	NULL	NULL	NULL
pff1315w	ankyrin-repeat protein, putative		35	985.928	601.758	464.552	540.518	1897.1	193.775	118.27	91.3035	106.234	372.857	47.7906	48.6661	51.3687	65.3554	95.2167	-2.01959	-1.2811	-0.82978	-0.700867	-1.96934	-1.40583	-1.85444	-1.22048	-1.72117	0.40454	2271	1801	2581	2131	2126	1082	572	642	1052	1047
pfl1125w	phospholipid-transporting atpase, putative		36	1617.83	822.932	663.362	982.497	1183.11	336.558	171.195	137.999	204.389	246.123	117.121	68.3973	73.7798	109.023	67.0092	-1.52285	-1.32362	-0.903363	-0.90669	-1.87695	-0.773409	-1.40612	-0.476246	-0.985798	0.566025	1397	1277	1347	1347	947	724	764	724	804	784
pf11_0067	translocon component ptex88		37	1273.77	1210.22	362.249	267.466	1248.59	557.693	529.868	158.603	117.104	546.667	882.745	560.828	176.004	210.208	1499.14	0.662525	0.0819256	0.150188	0.844027	1.4554	-0.983906	-2.04232	-0.808278	-1.0158	2.67917	3364	3354	3364	3274	2034	754	614	564	564	1934
pf14_0574	conserved plasmodium protein, unknown function		38	165.63	77.2832	36.5052	79.4693	302.684	178.48	83.2793	39.3375	85.635	326.168	116.631	16.9627	25.8727	39.8443	295.368	-0.613813	-2.29559	-0.604479	-1.10383	-0.143101	1.8555	-1.35782	-0.112242	0.181299	3.49801	518	408	348	518	253	926	926	926	936	916
pf14_0541	v-type h( )-translocating pyrophosphatase, putative	up-regulated	39	1472.44	1217.38	427.48	205.91	1803.04	699.831	578.604	203.175	97.8661	856.956	1783.91	1158.4	667.117	291.554	4223.38	1.34996	1.00148	1.71522	1.57488	2.30111	-0.493856	-1.43969	-0.433264	-0.167188	3.2629	1059	859	829	829	659	839	849	829	829	1074
pfc0875w	abc transporter, putative		40	801.328	826.791	246.497	294.901	536.439	85.8597	88.5879	26.4113	31.5976	57.4777	29.3486	31.9093	13.9507	18.9129	22.1189	-1.54869	-1.47313	-0.92082	-0.740445	-1.37772	NULL	-0.535515	-0.130782	-0.106853	1.71789	NULL	478	478	898	148	779	789	609	539	649
pff1145c	protein kinase, putative		41	1321.56	478.059	110.681	161.525	2437.69	186.135	67.3323	15.5889	22.75	343.336	60.8337	33.5821	18.7634	9.41481	146.526	-1.61341	-1.00361	0.267404	-1.27286	-1.22847	-2.39353	-2.0499	-1.2573	-2.69467	-0.0365826	2905	2005	2275	2025	2455	852	672	732	NULL	1162
pf11_0152	gtpase activator, putative		42	272.611	116.737	68.9473	62.3537	914.172	254.301	108.896	64.3166	58.1658	852.772	76.1675	34.3383	27.3886	17.1287	171.625	-1.73929	-1.66507	-1.23161	-1.76375	-2.3129	-1.08204	-2.05921	-1.19038	-2.03713	0.140027	1747	1137	1067	1727	1357	749	759	699	699	694
pff1230c	conserved plasmodium protein, unknown function		43	243.137	207.8	33.45	113.783	247.174	204.488	174.769	28.1329	95.6965	207.884	516.501	198.495	62.83	317.591	341.485	1.33675	0.183657	1.15919	1.73063	0.716047	-0.176348	-1.85282	0.375955	-1.50303	0.343687	906	906	696	916	911	627	567	547	567	552
pf08_0047	conserved plasmodium protein, unknown function		44	443.511	236.607	154.777	255.358	481.716	247.495	132.035	86.3712	142.499	268.815	114.408	50.9856	55.584	111.274	60.579	-1.11321	-1.37276	-0.635882	-0.356832	-2.14972	-1.02647	-1.91424	-0.874544	-1.76508	0.416448	1511	921	1511	1761	846	859	909	NULL	NULL	NULL
mal7p1.170	plasmodium exported protein, unknown function		45	1165.46	708.806	37.8281	44.7428	1431.9	1400.8	851.93	45.4665	53.7774	1721.04	2321.04	2035.31	104.548	52.7556	3048.79	0.728521	1.25644	1.20129	-0.0276737	0.824957	-0.491872	-0.932563	-0.182528	-0.508085	0.978152	842	562	332	572	732	728	508	448	438	953
pf11_0242	calcium-dependent protein kinase 7		46	379.255	144.181	137.265	279.051	134.842	58.7901	22.3501	21.2781	43.257	20.9025	17.7293	15.8934	20.3427	42.1205	7.749	-1.72944	-0.491857	-0.0648546	-0.0384081	-1.43159	-1.09815	-1.20238	-0.914324	-1.67629	-2.75872	3605	1685	2225	2735	395	NULL	718	708	NULL	NULL
pf10_0023	plasmodium exported protein (hyp16), unknown function		47	257.603	56.2218	41.3558	19.0418	237.776	329.837	71.9869	52.9524	NULL	304.451	371.255	81.0728	57.4444	NULL	230.274	0.170659	0.171483	0.11747	NULL	-0.402858	-1.05965	-0.848881	-0.499956	NULL	-0.245127	1209	829	529	889	1159	800	560	660	NULL	905
pf14_0423	eukaryotic initiation factor 2alpha kinase 1	down-regulated	48	220.597	43.9504	97.6098	106.161	231.919	47.7792	9.51926	21.1414	22.9935	50.2316	3.8225	1.44484	4.16025	3.73188	5.08736	-3.6438	-2.71994	-2.34533	-2.62325	-3.30361	-0.798861	-1.33292	-1.33903	-0.427542	-0.0755704	1230	290	1410	960	565	1575	915	1755	1055	NULL
pf07_0006	sporozoite threonine and asparagine-rich protein		49	108.383	15.8686	2.51978	4.6779	39.9062	70.1505	NULL	NULL	NULL	25.8293	302.88	NULL	NULL	NULL	75.6203	2.11022	NULL	NULL	NULL	1.54977	0.1524	NULL	NULL	NULL	-0.228529	2187	NULL	NULL	97	552	375	NULL	NULL	NULL	375
pf11_0433	conserved plasmodium protein, unknown function		50	740.175	125.643	273.774	383.34	589.939	90.9194	15.4334	33.629	47.0876	72.4652	20.6483	6.00361	24.8074	32.8128	15.6219	-2.13857	-1.36215	-0.438936	-0.521088	-2.21372	-1.97175	-1.88433	-1.1204	-1.86713	0.236534	2110	1960	1940	1960	1860	915	615	755	925	605
pf14_0407	guanine nucleotide exchange factor, putative		51	1168.72	279.774	461.591	537.766	530.495	115.657	27.6867	45.6795	53.2178	52.4983	23.9905	10.1332	30.7459	46.3428	15.5905	-2.26932	-1.4501	-0.571154	-0.199566	-1.7516	-0.0379207	-0.262448	0.1729	0.815028	NULL	903	683	533	893	NULL	584	574	574	574	574
pf14_0250	lipase, putative		52	410.691	164.72	27.0876	52.1724	784.793	114.176	45.7937	NULL	14.5044	218.18	38.2225	18.5394	NULL	4.68523	69.8675	-1.57877	-1.30455	NULL	-1.6303	-1.64283	0.467115	0.467412	NULL	-0.295932	-0.776378	994	784	NULL	444	284	585	505	NULL	505	630
pf14_0621	conserved plasmodium protein, unknown function		53	69.5076	32.8395	11.4965	16.8955	24.5644	311.693	147.263	NULL	NULL	NULL	332.883	247.112	NULL	NULL	NULL	0.0948873	0.746772	NULL	NULL	NULL	-1.48405	-2.28187	NULL	NULL	NULL	1133	1143	NULL	1173	NULL	618	398	NULL	NULL	NULL
pf11_0175	heat shock protein 101		54	4786.2	3455	580.367	863.431	6231.66	1791.91	1293.52	217.285	323.261	2333.08	1011.63	626.387	162.471	282.517	2548.12	-0.824812	-1.04618	-0.419403	-0.194364	0.127195	-0.0819054	-1.63001	-0.866861	-1.42661	1.40653	2601	2321	1991	2311	2536	793	683	683	653	663
pfc0240c	conserved plasmodium membrane protein, unknown function		55	733.484	255.406	193.928	256.046	582.771	260.009	90.5373	68.7445	90.7644	206.583	165.864	49.0969	51.2368	94.76	262.87	-0.648556	-0.882882	-0.424063	0.0621508	0.347629	-1.27223	-2.0971	-0.68096	-1.56544	1.13996	1040	740	1040	1130	510	441	241	251	421	341
mal8p1.4	plasmodium exported protein (phistc), unknown function		56	508.028	57.9624	17.6384	28.2876	175.622	384.578	43.8776	NULL	NULL	132.947	437.686	47.9151	NULL	NULL	215.902	0.186617	0.126994	NULL	NULL	0.699534	-0.0143911	-1.00299	NULL	NULL	0.936284	634	574	NULL	594	549	827	777	NULL	NULL	752
pfl0785c	signal recognition particle srp19		57	97.8228	47.6637	63.9078	68.7927	73.4747	239.176	116.537	156.254	168.197	179.645	256.267	142.269	303.414	170.662	74.9103	0.0995775	0.287832	0.957398	0.0209862	-1.26191	0.0386833	-0.858549	-0.440926	-1.4122	0.351815	792	602	612	802	577	1021	591	591	671	571
pf11_0347	conserved plasmodium protein, unknown function		58	806.094	100.375	30.0168	21.3257	121.248	278.251	34.648	NULL	NULL	41.8531	135.528	21.1344	NULL	NULL	14.5038	-1.0378	-0.71318	NULL	NULL	-1.52891	-2.41898	-2.15117	NULL	NULL	-2.52837	1361	941	NULL	241	126	1586	1186	NULL	NULL	NULL
pfb0925w	dnaj protein, putative		59	17.2134	4.64163	2.77175	14.6666	101.055	NULL	NULL	NULL	NULL	57.061	NULL	NULL	NULL	NULL	12.713	NULL	NULL	NULL	NULL	-2.1662	NULL	NULL	NULL	NULL	0.0708571	NULL	NULL	NULL	1097	452	NULL	NULL	NULL	NULL	287
pfe1250w	acyl-coa synthetase, pfacs10		60	947.334	554.327	648.527	655.759	871.818	480.392	281.099	328.868	332.535	442.098	489.872	311.36	354.199	345.572	851.755	0.0281914	0.147508	0.107052	0.0554806	0.946072	-0.0624631	-2.09897	-1.11445	-1.47325	2.0119	881	681	941	931	816	NULL	1179	NULL	NULL	NULL
pfd0945c	conserved plasmodium membrane protein, unknown function		61	62.555	35.6825	43.7181	46.4488	24.8704	40.0737	22.8588	28.0065	29.7558	NULL	35.1783	17.7848	26.5433	60.3456	NULL	-0.18797	-0.362102	-0.0774124	1.02008	NULL	-0.987104	-2.19448	-1.02608	-1.35197	NULL	1580	1440	1440	1560	NULL	291	281	281	281	NULL
pfd0965w	phosphatidylinositol 4-kinase, putative		62	546.23	230.66	359.761	548.223	155.866	37.1838	15.7018	24.4902	37.3194	10.6103	4.93209	3.51895	10.2969	16.622	1.73563	-2.9144	-2.15772	-1.24999	-1.16684	-2.61194	-1.53294	-1.49658	-0.381157	-0.706923	-0.630713	1824	1734	1614	1494	559	454	364	454	464	NULL
pf10_0046	zinc finger, c3hc4 type, putative		63	746.212	344.728	414.283	386.037	295.734	232.031	107.192	128.819	120.036	91.9572	49.5788	36.1524	79.6701	46.2436	47.3977	-2.22652	-1.56803	-0.693237	-1.37615	-0.956146	-2.6614	-3.16227	-1.86757	-2.56158	-0.907229	2076	1936	2506	3216	1486	1363	1313	1363	1343	658
pf14_0390	conserved plasmodium protein, unknown function		64	607.869	227.527	328.421	252.524	657.95	958.785	358.875	518.014	398.303	1037.78	193.453	235.959	513.306	97.9951	280.787	-2.30923	-0.604944	-0.0131735	-2.02309	-1.88595	-1.81133	-1.16859	0.309532	-0.214115	0.0646994	3559	3499	3479	809	844	1099	839	829	859	1564
pfl0530c	conserved plasmodium protein, unknown function		65	308.065	156.539	259.474	166.011	528.441	97.8606	49.7265	82.425	52.7352	167.865	45.5446	31.1846	43.2342	26.8274	115.844	-1.10345	-0.673182	-0.930907	-0.975062	-0.535118	-0.480164	-1.39801	-1.91265	-1.4579	0.521324	531	231	491	521	336	1573	1213	1313	1273	833
pf10_0205	conserved plasmodium protein, unknown function		66	175.348	60.7473	91.9088	69.343	99.6126	33.489	11.6019	17.5532	13.2435	19.0246	36.8082	13.4888	26.7926	43.3195	20.5121	0.136339	0.217401	0.610096	1.70973	0.108614	0.782374	-0.389295	1.45826	0.403034	NULL	578	538	628	638	NULL	NULL	NULL	NULL	NULL	NULL
pf14_0565	conserved plasmodium protein, unknown function		67	161.443	73.976	93.8301	65.3806	337.739	58.3038	26.7158	33.8859	23.6116	121.971	13.0912	12.8009	17.5896	10.5147	28.3376	-2.15499	-1.06145	-0.945962	-1.1671	-2.10575	-0.176574	-0.860984	-0.227523	-0.626619	1.03648	964	754	944	744	619	1150	710	730	760	715
pff0145w	conserved plasmodium protein, unknown function		68	60.387	40.1501	58.8367	89.2654	33.3936	34.926	23.2216	34.0294	51.6283	19.3138	40.5583	22.1051	33.0896	61.4651	19.2512	0.215698	-0.0710888	-0.0404005	0.251604	-0.00468543	-0.798593	-1.86489	-0.843078	-0.280133	NULL	1351	1341	1351	61	NULL	442	372	372	362	332
pfe1200w	conserved plasmodium protein, unknown function		69	147.201	60.6313	100.193	76.4975	78.1515	40.186	16.5524	27.3526	20.8838	21.3354	6.98829	4.25533	11.1992	5.236	2.28418	-2.52368	-1.95969	-1.28829	-1.99585	-3.2235	NULL	NULL	NULL	NULL	-0.877319	NULL	NULL	NULL	NULL	552	468	458	448	438	NULL
mal7p1.34	conserved plasmodium membrane protein, unknown function		70	57.7517	15.8396	8.81921	23.8848	280.655	86.9755	NULL	NULL	NULL	422.673	153.5	NULL	NULL	NULL	374.543	0.819556	NULL	NULL	NULL	-0.174409	-0.519795	NULL	NULL	NULL	1.85525	1341	NULL	NULL	1321	1246	NULL	NULL	NULL	NULL	NULL
pfd0144c	probable protein, unknown function		71	5.64434	1.16041	1.0709	5.75107	76.8839	NULL	NULL	NULL	NULL	307.536	NULL	NULL	NULL	NULL	39.6746	NULL	NULL	NULL	NULL	-2.95447	NULL	NULL	NULL	NULL	0.597831	NULL	NULL	NULL	779	704	NULL	NULL	NULL	NULL	434
mal13p1.330	conserved plasmodium protein, unknown function		72	102.028	81.6927	57.0099	121.46	30.1591	108.54	86.9071	60.6488	129.213	NULL	53.4671	34.6634	56.1202	146.438	NULL	-1.02151	-1.32606	-0.111959	0.18054	NULL	-0.769142	-2.33707	-0.778639	-0.921482	NULL	1956	1856	2356	2676	NULL	924	854	774	784	NULL
pf14_0518	nifu protein, putative		73	117.896	74.4982	60.6951	48.4301	80.2495	268.555	169.7	138.258	110.319	182.801	411.87	259.276	170.639	160.432	298.016	0.616971	0.611507	0.303591	0.540278	0.705117	-0.478918	-1.85662	-1.09878	-1.36171	1.41357	660	600	650	660	570	473	453	503	493	533
mal7p1.64	serpentine receptor, putative		74	149.519	99.0118	75.8137	114.223	105.601	146.015	96.6912	74.0368	111.546	103.126	155.312	88.8162	84.0746	116.249	97.2482	0.0890544	-0.122561	0.183426	0.0595701	-0.0846605	1.41842	-0.450145	0.153491	0.832459	0.433339	496	396	396	476	381	NULL	NULL	NULL	NULL	NULL
pf14_0691	conserved plasmodium membrane protein, unknown function		75	160.359	128.196	108.508	212.542	70.721	102.926	82.2824	69.6456	136.42	45.3922	86.4309	41.5872	62.0389	113.376	40.2482	-0.251991	-0.984444	-0.166858	-0.266937	-0.173521	NULL	NULL	NULL	NULL	0.142327	NULL	NULL	NULL	NULL	650	NULL	NULL	NULL	NULL	NULL
mal13p1.166	dead box helicase, putative		76	130.044	108.991	84.9164	197.297	7.16826	35.2901	29.577	23.0438	53.5407	NULL	9.4514	6.12981	13.9433	41.2625	NULL	-1.90067	-2.27056	-0.724808	-0.375804	NULL	-0.54093	-1.96917	-0.0885294	-0.270494	NULL	699	699	719	709	NULL	NULL	394	NULL	NULL	NULL
pfl2565w	plasmodium exported protein (phista), unknown function	down-regulated	77	154.771	65.1279	6.33093	6.87927	45.7632	313.937	132.105	NULL	NULL	92.826	58.6075	16.5231	NULL	NULL	19.255	-2.42132	-2.99913	NULL	NULL	-2.2693	-0.899093	-2.38873	NULL	NULL	1.26751	353	293	NULL	293	343	1130	870	NULL	NULL	460
pf13_0343	conserved plasmodium protein, unknown function		78	99.4862	55.8446	50.679	37.7259	65.4322	47.5783	26.7071	24.2367	18.042	31.2923	12.3317	5.72772	11.5481	12.4504	9.58886	-1.94794	-2.22119	-1.06954	-0.535171	-1.70638	NULL	NULL	NULL	-1.06945	0.926331	NULL	NULL	NULL	992	492	507	487	527	497	NULL
pfl0520c	conserved plasmodium protein, unknown function		79	92.9821	57.3241	47.0883	31.0393	82.6972	35.0083	21.5829	17.729	NULL	31.136	9.38498	7.12865	10.3571	NULL	6.36916	-1.89927	-1.59819	-0.775497	NULL	-2.28941	0.690848	-0.157808	-0.0885294	NULL	-1.52983	501	431	421	441	411	395	385	335	NULL	320
pfi1600w	mrna processing protein, putative		80	269.882	170.725	139.186	132.054	203.64	120.698	76.3529	62.2478	59.0583	91.0732	67.6901	52.342	59.1809	60.1274	43.6106	-0.83439	-0.544713	-0.0728921	0.0258827	-1.06235	0.921462	0.110453	0.798624	-0.698711	-0.875476	470	320	450	470	220	NULL	396	446	376	646
mal8p1.71	conserved plasmodium protein, unknown function		81	103.673	56.7729	56.6004	34.3413	78.0641	96.981	53.1085	52.9471	32.1247	73.0253	52.4354	47.7184	58.1395	24.4122	37.6546	-0.887162	-0.154398	0.134967	-0.39608	-0.955573	-1.87128	-1.9561	-0.90024	-1.2805	-0.247164	2370	2370	2350	2150	1930	723	703	533	523	1423
pf14_0350	n-acetyltransferase, putative		82	177.797	143.571	125.044	128.12	41.6983	112.175	90.5814	78.892	80.8325	26.3081	83.589	68.3952	99.3286	147.27	18.4472	-0.424362	-0.405318	0.33233	0.86546	-0.512106	0.484606	-0.254393	0.735743	0.433775	0.592824	531	521	691	501	431	607	627	NULL	NULL	NULL
pf10_0028-a	rna binding protein, putative		83	255.939	129.298	143.848	88.6325	178.463	370.389	187.118	208.173	128.267	258.268	347.441	371.276	296.735	153.159	254.366	-0.0922754	0.988545	0.511391	0.255881	-0.0219627	-0.972149	-1.37343	-0.942939	-1.69657	-1.0386	796	786	886	816	786	NULL	NULL	NULL	NULL	NULL
pf10_0028-b	rna binding protein, putative		84	257.191	129.821	144.446	89.0177	178.901	368.998	186.256	207.24	127.716	256.672	345.907	369.438	295.657	152.111	252.744	-0.0932293	0.988044	0.512623	0.252193	-0.0222489	NULL	NULL	NULL	NULL	NULL	NULL	NULL	NULL	NULL	NULL	2179	1899	1989	2229	2289
pfi0170w	conserved plasmodium protein, unknown function		85	225.269	116.621	120.603	71.4343	205.607	54.8767	28.4095	29.3795	17.4018	50.0869	33.9147	30.581	34.5086	26.5168	24.5552	-0.694284	0.106261	0.232149	0.60767	-1.0284	0.214527	-0.622799	0.378989	-0.0789474	0.753066	858	538	788	568	513	559	519	409	469	314
pf13_0194	probable protein, unknown function		86	112.793	30.4317	56.002	23.3895	24.3459	201.777	NULL	100.182	NULL	NULL	494.807	NULL	193.158	NULL	NULL	1.2941	NULL	0.947155	NULL	NULL	2.45541	NULL	0.881967	NULL	NULL	575	NULL	555	NULL	NULL	558	NULL	358	NULL	NULL
pfl1055c	conserved plasmodium membrane protein, unknown function		87	798.936	512.9	68.1599	82.6063	409.203	315.785	202.727	26.9407	32.6507	161.74	176.849	95.1906	15.7535	17.8708	78.7451	-0.836425	-1.09065	-0.774116	-0.869506	-1.03842	-0.95631	-1.77488	-1.13737	-1.98328	-0.0404207	1519	1339	1099	999	964	1053	903	913	953	913
mal13p1.70	conserved plasmodium membrane protein, unknown function		88	747.296	421.402	303.381	352.356	600.079	73.5021	41.448	29.8398	34.6568	59.0223	20.7351	13.718	17.5294	27.6596	25.4397	-1.82571	-1.59523	-0.767459	-0.32536	-1.21418	0.793957	0.0380873	-0.219131	0.81854	2.5349	541	311	521	821	316	NULL	NULL	NULL	NULL	282
pf10_0162	plasmodium exported protein (phistc), unknown function	down-regulated	89	548.118	205.653	36.0328	41.6609	690.338	224.363	84.1806	14.7494	17.0532	282.578	28.8197	10.7782	4.7736	1.4672	54.9599	-2.96071	-2.96538	-1.62751	-3.5389	-2.3622	-1.67322	-3.17189	-1.55984	-2.75518	-0.204185	1439	1599	1479	929	914	781	651	581	581	666
pff0220w	conserved plasmodium protein, unknown function		90	1040.8	536.573	467.45	344.624	1958.51	123.714	63.779	55.5628	40.9633	232.795	64.9155	63.6586	51.1826	62.4276	163.298	-0.930368	-0.00272604	-0.118466	0.607853	-0.511556	0.52138	0.124971	0.0518348	-0.102344	0.0308212	1529	1069	2049	2359	969	466	586	NULL	NULL	436
pf14_0170	not family protein, putative		91	907.805	514.032	398.219	376.929	1283.82	68.3073	38.6781	29.9638	28.3618	96.6003	19.374	17.949	20.6005	19.9486	30.0728	-1.81792	-1.10761	-0.540542	-0.507664	-1.68357	0.568298	0.305457	-0.436897	-0.126468	0.330013	564	564	794	614	729	595	365	465	NULL	245
pf11_0086	mif4g domain containing protein		92	1270.5	1002.45	655.582	481.879	2030.98	128.023	101.012	66.0603	48.5569	204.653	76.5735	123.437	71.5442	89.877	109.496	-0.741487	0.289242	0.115051	0.888275	-0.902299	-1.89709	-2.15109	-1.42262	-2.4554	-1.22168	5304	4114	4894	4204	4194	303	293	293	293	293
mal7p1.172	plasmodium exported protein (phistc), unknown function		93	3236.25	862.183	179.188	159.076	634.041	1233.8	328.701	68.314	60.6467	241.724	246.514	102.819	37.4512	23.9979	54.181	-2.32336	-1.67666	-0.867169	-1.33752	-2.1575	-2.48294	-2.65283	-1.69484	-2.68211	0.015439	1515	1495	2205	2215	1270	1075	775	645	665	1150
pfi1755c	ring-exported protein 3		94	1089.25	215.401	12.0949	22.4539	258.363	1183.96	234.131	NULL	NULL	280.83	2832.79	463.388	NULL	NULL	581.984	1.2586	0.984902	NULL	NULL	1.05128	0.720193	-0.557193	NULL	NULL	1.69769	1301	1051	NULL	461	456	926	856	NULL	NULL	906
pfa0670c	plasmodium exported protein (hyp8), unknown function	up-regulated	95	212.709	76.0357	9.85862	19.8123	10.8398	311.891	111.489	NULL	NULL	NULL	932.759	342.183	NULL	NULL	NULL	1.58046	1.61786	NULL	NULL	NULL	-1.05251	-1.00912	NULL	NULL	NULL	1334	1334	NULL	1044	NULL	321	341	NULL	NULL	NULL
pf13_0162	conserved plasmodium protein, unknown function		96	3519.28	583.511	558.13	355.108	1575.22	643.027	106.616	101.979	64.8836	287.817	110.009	28.6694	47.5797	23.5425	87.4735	-2.54726	-1.89485	-1.09985	-1.46258	-1.71824	-3.55338	-3.25478	-2.0631	-2.85379	-1.20989	4857	3917	3907	4137	4542	1150	710	700	680	1830
mal13p1.225	thioredoxin 2		97	82.7588	79.546	31.2137	30.6265	126.013	195.186	187.608	NULL	NULL	297.2	435.06	318.089	NULL	NULL	1222.4	1.15637	0.761705	NULL	NULL	2.04021	1.90573	-1.0953	NULL	NULL	1.40871	732	492	NULL	782	597	684	834	NULL	NULL	809
pfe1365w	conserved plasmodium protein, unknown function		98	154.248	67.3907	32.4106	38.7716	227.723	322.694	140.985	67.8046	81.1121	476.409	107.007	69.2258	58.123	40.256	67.2158	-1.59246	-1.02616	-0.222274	-1.01071	-2.82533	0.0273483	-0.632323	0.0543445	-0.902127	0.574161	2001	1871	1871	1931	2001	543	543	423	463	758
pf13_0270	conserved plasmodium protein, unknown function		99	102.701	97.6193	40.0644	29.9111	240.137	169.194	160.823	66.004	NULL	395.612	427.375	240.108	124.993	NULL	575.325	1.33682	0.578213	0.921227	NULL	0.540289	0.936277	-0.332538	1.31562	NULL	NULL	1124	1114	1064	854	NULL	1021	1001	1001	NULL	1021
pf08_0044	protein kinase 1		100	487.395	124.889	157.769	124.983	414.972	185.533	47.5405	60.0569	47.5762	157.964	40.4335	10.2328	21.5173	11.3703	37.8029	-2.19805	-2.21596	-1.48083	-2.06497	-2.06303	0.116696	-0.0880564	-0.0265388	-0.310847	0.506608	913	883	1003	903	883	553	453	NULL	483	453
pfi0820c	rna-binding protein musashi, putative		101	744.941	297.325	155.817	215.376	854.64	666.912	266.182	139.496	192.817	765.121	701.878	199.819	181.97	279.682	898.297	0.0737242	-0.413722	0.383479	0.53656	0.231504	-1.04785	-2.05093	-1.01323	-1.95504	-0.328541	6392	4842	4902	4882	2602	803	673	703	673	868
pfb0932w	plasmodium exported protein (hyp9), unknown function		102	268.947	163.734	63.7188	19.2344	137.945	379.333	230.936	89.8714	NULL	194.563	96.6825	86.6043	36.4767	NULL	27.9364	-1.97214	-1.41498	-1.30089	NULL	-2.80002	NULL	NULL	NULL	NULL	-0.296805	NULL	NULL	NULL	NULL	1018	1165	935	845	NULL	725
pfb0485c	conserved plasmodium protein, unknown function	down-regulated	103	236.09	83.8975	71.3411	56.0523	331.707	197.071	70.0313	59.5502	46.7882	276.884	36.5683	13.4521	12.9411	3.51686	36.0126	-2.43005	-2.38016	-2.20214	-3.73379	-2.94271	-1.97499	-2.34894	-1.6732	-2.92186	-2.11263	919	619	739	749	769	545	485	555	515	1030
pf11_0358	dna-directed rna polymerase 1, subunit 2, putative		104	882.723	620.499	160.856	59.657	354.916	195.986	137.766	35.7141	13.2453	78.8002	52.0488	63.4033	24.3693	5.2496	27.8651	-1.91282	-1.11959	-0.551429	-1.33521	-1.49974	-1.12797	-1.87653	-0.426364	-1.91456	-0.0393314	860	680	650	670	665	572	502	72	62	302
pf13_0138	msf1-like protein, putative		105	63.9568	21.5546	18.8983	11.3921	110.278	127.404	NULL	NULL	NULL	219.676	152.168	NULL	NULL	NULL	82.306	0.256253	NULL	NULL	NULL	-1.41631	-1.83846	NULL	NULL	NULL	-0.697151	670	NULL	NULL	470	465	663	NULL	NULL	NULL	908
pf11_0207	conserved plasmodium protein, unknown function	up-regulated	106	130.1	51.087	46.3009	19.0693	123.478	50.9597	20.0106	18.1359	NULL	48.3657	80.0788	101.629	52.4237	NULL	17.0897	0.652062	2.34447	1.53137	NULL	-1.50086	0.352007	0.644423	0.572282	NULL	NULL	441	361	441	321	NULL	327	187	NULL	NULL	262
pfi0110c	serine/threonine protein kinase, fikk family		107	313.411	99.2149	9.16568	9.43836	60.6679	176.371	55.8328	NULL	NULL	34.1407	52.3123	19.4637	NULL	NULL	14.7932	-1.75339	-1.52032	NULL	NULL	-1.20656	-1.14111	-2.00419	NULL	NULL	NULL	1019	909	NULL	209	NULL	NULL	501	NULL	NULL	56
pfl0040c	serine/threonine protein kinase, fikk family		108	291.543	173.51	53.1673	28.7553	376.202	176.266	104.903	32.1447	NULL	227.45	32.0011	22.3221	11.1982	NULL	28.641	-2.46156	-2.23252	-1.52131	NULL	-2.9894	0.491723	-0.866515	-0.406974	NULL	0.226063	1369	1379	1679	499	619	448	448	348	NULL	588
pf10_0018	alpha/beta hydrolase, putative		109	670.686	196.341	36.4422	19.6472	82.5224	246.939	72.2905	13.4176	NULL	30.3838	89.9249	37.2877	8.18344	NULL	13.7676	-1.45736	-0.955108	-0.713348	NULL	-1.14203	-0.749873	-1.41894	-0.757444	NULL	-0.975166	1618	1618	1228	238	233	NULL	312	302	NULL	NULL
pfi1735c	ring-exported protein 1		110	2191.26	437.213	25.8592	32.0299	242.934	1295.83	258.553	NULL	18.9414	143.663	1592.74	328.807	NULL	5.57808	116.34	0.297632	0.346782	NULL	-1.7637	-0.304346	-1.61336	-1.99928	NULL	-3.94813	-0.414181	2145	1985	NULL	1415	1650	642	372	NULL	362	662
pfl2555w	plasmodium exported protein (phista), unknown function		111	165.069	125.817	37.3557	19.4821	96.1159	202.043	153.999	45.723	NULL	117.645	185.353	109.137	28.968	NULL	79.0984	-0.124387	-0.496787	-0.658461	NULL	-0.572717	0.285214	-0.871383	-0.124953	NULL	0.0571656	436	646	206	436	346	808	668	708	NULL	73
pf11_0505	probable protein, unknown function		112	146.267	41.1365	4.06314	3.49467	24.6081	664.85	186.984	NULL	NULL	NULL	370.433	83.9608	NULL	NULL	NULL	-0.843815	-1.15513	NULL	NULL	NULL	0.37712	-0.3568	NULL	NULL	NULL	2095	1585	NULL	115	NULL	957	847	NULL	NULL	NULL
pf14_0752	plasmodium exported protein (phista), unknown function		113	586.077	107.019	12.1894	18.2438	61.1487	733.513	133.941	NULL	NULL	76.5316	2014.03	259.259	NULL	NULL	189.178	1.45719	0.9528	NULL	NULL	1.30562	1.21696	-0.4431	NULL	NULL	1.43419	636	326	NULL	326	126	1019	569	NULL	NULL	399
mal13p1.83	exportin 1-like protein, putative		114	457.36	485.108	339.351	184.392	103.24	125.338	132.943	92.9983	50.5322	28.2928	115.362	144.953	117.835	96.5053	26.4398	-0.119664	0.124777	0.341498	0.933405	-0.0977247	-0.814975	-1.49916	-0.51365	-1.62197	-0.745046	753	733	753	733	748	630	550	570	700	480
pfe0065w	skeleton-binding protein 1		115	1392.9	292.626	29.4499	28.3151	431.8	1478.66	310.643	NULL	NULL	458.387	2478.21	639.958	NULL	NULL	668.195	0.745004	1.04272	NULL	NULL	0.543704	0.337776	-0.398012	NULL	NULL	1.69108	1750	1730	NULL	1190	125	868	778	NULL	NULL	778
pf14_0690	histone deacetylase, putative		116	491.899	168.346	158.525	175.697	425.2	75.0532	25.686	24.1876	26.8075	64.8764	19.8718	12.57	16.098	12.2812	16.8746	-1.91719	-1.031	-0.587388	-1.12619	-1.94284	-1.22837	-1.54739	-0.834797	-0.91727	-0.350046	1039	869	1039	1059	1024	NULL	NULL	NULL	NULL	668
pf14_0076	plasmepsin i		117	1173.07	295.353	117.988	56.0798	196.865	896.157	225.632	90.1363	42.8417	150.393	1390.61	314.396	150.51	53.3717	459.89	0.633893	0.478607	0.73968	0.317059	1.61255	-0.731008	-1.33523	-0.339131	-2.08893	0.870784	1297	897	867	857	957	1676	1516	1586	1506	1676
pff0930w	conserved plasmodium protein, unknown function		118	183.161	68.0869	59.7817	60.9778	160.106	58.35	21.6906	19.0448	19.4259	51.0053	10.15	9.30715	12.6971	11.2585	8.01585	-2.52325	-1.22066	-0.584895	-0.786961	-2.66972	-2.33499	-0.0984516	1.29985	0.116406	NULL	274	344	274	294	NULL	445	335	315	345	195
pfi1280c	protein kinase, putative		119	1065.58	463.09	454.536	375.03	475.902	117.874	51.2267	50.2805	41.4856	52.6441	22.845	15.511	25.6337	26.4264	15.2396	-2.3673	-1.7236	-0.971955	-0.650633	-1.78845	-1.03199	-1.47968	-0.597248	-1.2553	0.399041	1435	1185	1495	1465	1345	580	400	300	310	295
pfl1705w	rna binding protein, putative		120	379.199	113.169	175.345	122.561	283.583	77.7206	23.1951	35.9387	25.1201	58.1232	38.6404	24.394	31.2557	17.9152	17.8598	-1.00819	0.0727057	-0.201417	-0.487662	-1.7024	-0.325112	0.011271	0.540947	-1.7778	0.988867	1090	930	990	2430	655	1513	903	823	923	643
pfi1740c-a	ring-exported protein 2		121	444.819	139.713	5.79548	5.20073	32.5631	1434.9	450.687	NULL	NULL	105.042	587.644	182.093	NULL	NULL	28.3643	-1.28794	-1.30745	NULL	NULL	-1.88882	NULL	NULL	NULL	NULL	NULL	NULL	NULL	NULL	NULL	NULL	1063	1063	NULL	NULL	993
pfi1740c-b	ring-exported protein 2		122	265.078	79.8941	2.99223	3.0544	12.5445	1127.99	339.975	NULL	NULL	NULL	792.403	232.338	NULL	NULL	NULL	-0.509452	-0.5492	NULL	NULL	NULL	-0.871121	-1.7418	NULL	NULL	NULL	1070	860	NULL	750	NULL	NULL	NULL	NULL	NULL	NULL
pf13_0276	membrane-associated histidine rich protein 2, (marhp2)		123	361.948	95.8497	3.18122	5.28328	30.7274	994.363	263.323	NULL	NULL	NULL	2350.44	275.139	NULL	NULL	NULL	1.24109	0.0633239	NULL	NULL	NULL	0.398663	-1.12779	NULL	NULL	NULL	1744	1674	NULL	804	NULL	963	623	NULL	NULL	NULL
pfa0635c	plasmodium exported protein (hyp1), unknown function		124	147.145	19.2047	11.15	10.3464	30.5962	88.1638	NULL	NULL	NULL	NULL	78.9515	NULL	NULL	NULL	NULL	-0.15922	NULL	NULL	NULL	NULL	0.128704	NULL	NULL	NULL	NULL	688	NULL	NULL	318	NULL	597	NULL	NULL	NULL	NULL
mal13p1.413	membrane associated histidine-rich protein		125	2426.56	951.012	28.4105	17.1982	56.4719	3466.52	1358.59	NULL	NULL	80.6741	4713.97	1115.86	NULL	NULL	72.847	0.443456	-0.28395	NULL	NULL	-0.147238	-0.448794	-1.34876	NULL	NULL	NULL	1726	1416	NULL	966	NULL	1144	1044	NULL	NULL	1034
pf11_0041	plasmodium exported protein (hyp11), unknown function		126	38.5385	3.7133	2.01582	2.53157	13.2875	64.4457	NULL	NULL	NULL	NULL	70.6733	NULL	NULL	NULL	NULL	0.133081	NULL	NULL	NULL	NULL	-1.54648	NULL	NULL	NULL	NULL	902	NULL	NULL	632	NULL	658	NULL	NULL	NULL	NULL
pf14_0433	erythrocyte membrane-like protein		127	416.728	388.156	171.408	142.071	285.9	239.361	222.95	98.4536	81.6029	164.216	100.661	120.196	50.238	36.7693	41.0681	-1.24968	-0.891331	-0.970665	-1.15012	-1.9995	-1.10681	-2.08294	-0.873176	-2.67204	0.30185	2161	1861	2151	2331	1971	547	497	497	497	497
pfe0990w	conserved plasmodium protein, unknown function		128	287.843	205.566	155.187	159.847	608.559	544.126	388.594	293.358	302.168	1150.39	669.453	577.783	370.359	299.44	1384.9	0.299042	0.572264	0.336261	-0.013084	0.267652	-1.27596	-2.14357	-1.24683	-2.15474	-0.300068	963	923	743	923	733	885	885	715	715	975
pff0250w	rna binding protein, putative		129	421.7	423.056	185.424	162.268	271.301	190.126	190.737	83.5996	73.1597	122.318	105.426	115.499	49.6712	62.6567	51.317	-0.850728	-0.723704	-0.751086	-0.22358	-1.25313	-2.34569	-3.02861	-1.66627	-3.23993	-0.436708	1987	1897	1877	2337	1897	757	737	777	747	682
pfl2335w	conserved plasmodium protein, unknown function		130	1058.56	671.963	538.413	538.922	1257.24	179.447	113.911	91.2719	91.3582	213.128	73.2587	93.6844	116.953	123.571	82.6265	-1.29248	-0.282032	0.357685	0.435735	-1.36704	-1.27245	-1.64668	-0.545404	-1.38396	-0.960263	1542	1262	1272	1232	1217	800	720	NULL	NULL	705
mal7p1.65	conserved plasmodium protein, unknown function	down-regulated	131	41.8466	32.6075	27.9065	28.5077	139.431	14.8656	11.5835	NULL	NULL	49.5316	1.0708	1.03236	NULL	NULL	4.45302	-3.79522	-3.48804	NULL	NULL	-3.47549	NULL	NULL	NULL	NULL	NULL	NULL	NULL	NULL	NULL	NULL	NULL	NULL	NULL	NULL	619
pf13_0339	conserved plasmodium protein, unknown function		132	364.546	232.082	228.197	224.127	745.98	67.6087	43.0418	42.3214	41.5665	138.349	22.1933	16.3241	23.0913	29.0276	34.6066	-1.60709	-1.39873	-0.874041	-0.517994	-1.9992	-0.52409	-1.23501	-0.912154	-1.49529	0.0142802	470	470	770	840	815	940	690	620	940	900
pfl0355c	small subunit rrna processing factor, putative		133	304.29	262.194	219.063	141.3	373.055	123.045	106.023	88.5819	57.1372	150.851	62.1693	65.8074	56.2277	36.4638	39.6772	-0.984909	-0.688051	-0.65573	-0.647965	-1.92675	0.524105	-0.371344	-0.252534	0.314839	0.727125	557	817	1107	587	297	682	612	632	612	587
pfb0920w	dnaj protein, putative	down-regulated	134	778.284	534.716	177.203	54.0986	272.918	272.604	187.291	62.0677	18.9487	95.5931	43.5502	32.8273	14.2485	2.26865	28.3579	-2.64605	-2.51232	-2.12303	-3.06219	-1.75316	-1.72027	-2.34093	-2.50541	-2.38054	NULL	1468	1638	1488	1358	NULL	872	552	562	452	462
mal13p1.304	conserved plasmodium protein, unknown function		135	250.183	189.146	161.896	136.677	120.593	47.5632	35.9594	30.7786	25.9843	22.9264	21.1795	19.7767	20.8798	20.3116	6.03301	-1.16718	-0.862569	-0.55982	-0.355334	-1.92606	0.932819	0.27184	0.319372	1.26309	1.15195	644	644	464	464	99	NULL	474	454	474	294
pf10_0314	dcp1 homologue, putative		136	389.534	286.07	269.301	156.572	426.861	111.01	81.5245	76.7458	44.6202	121.647	45.301	37.9397	32.511	22.5442	50.3245	-1.29308	-1.10353	-1.23916	-0.984942	-1.27337	-2.03516	-2.32214	-1.44012	-1.96719	0.0701316	1237	1157	1137	1077	917	1172	1072	1162	1152	1092
pf10_0279	conserved plasmodium protein, unknown function		137	281.096	227.295	184.794	144.134	173.481	116.203	93.9623	76.3927	59.5843	71.7158	35.6331	27.2674	31.9602	29.1931	20.9292	-1.70536	-1.78491	-1.25716	-1.0293	-1.77677	1.02773	-0.556496	0.81731	-0.556684	NULL	416	346	886	546	NULL	837	657	657	657	642
pfb0705w	conserved plasmodium protein, unknown function		138	105.542	107.628	77.0106	49.5583	58.4825	49.2495	50.223	35.9359	23.1256	27.29	36.8917	30.9846	23.9762	24.0618	11.0457	-0.416813	-0.696795	-0.583822	0.0572523	-1.30489	1.00684	-0.255543	0.104033	-0.151843	-0.226412	900	750	820	770	245	977	937	847	937	882
pf13_0018	conserved plasmodium protein, unknown function		139	374.078	312.353	244.418	212.569	503.046	127.411	106.387	83.2487	72.401	171.337	61.6213	68.3124	51.9636	34.0762	57.9594	-1.04798	-0.639105	-0.679925	-1.08725	-1.56372	0.628937	0.0731016	-0.545044	0.88462	NULL	618	448	508	568	NULL	825	735	825	735	935
pfd0840w	conserved plasmodium protein, unknown function	down-regulated	140	750.66	643.33	733.192	440.741	287.517	37.5443	32.1762	36.6706	22.0437	14.3802	3.6862	5.20172	8.59123	5.77444	1.54151	-3.34839	-2.62893	-2.09369	-1.93261	-3.22167	-0.672844	-1.70477	-1.76872	-1.95301	NULL	1135	1135	1735	1375	NULL	507	437	427	427	NULL
pf14_0614	phosphatase, putative		141	1511.97	1403.51	822.833	931.343	1638.95	353.347	328	192.296	217.654	383.022	182.428	114.926	111.661	128.398	205.554	-0.953761	-1.51299	-0.784206	-0.761421	-0.89791	NULL	NULL	NULL	NULL	0.341573	NULL	NULL	NULL	NULL	1319	969	909	899	899	759
pfb0875c	chromatin-binding protein, putative		142	97.206	87.9879	86.2078	52.6952	165.176	69.4825	62.8934	61.621	37.6663	118.067	48.2498	50.2479	67.913	30.9248	23.4225	-0.526126	-0.323845	0.140265	-0.284509	-2.33364	NULL	-0.960948	-0.883125	-1.97088	-1.46858	NULL	341	501	351	336	380	360	360	370	350
pfe1070c	conserved plasmodium protein, unknown function	down-regulated	143	130.119	115.896	126.461	62.3812	87.1118	32.7179	29.1415	31.7981	15.6855	21.9039	6.13022	4.27365	7.26185	3.09911	1.56832	-2.41607	-2.76953	-2.13053	-2.3395	-3.8039	NULL	NULL	NULL	NULL	-4.71596	NULL	NULL	NULL	NULL	339	471	461	471	451	NULL
pf13_0350	signal recognition particle receptor alpha subunit		144	166.957	201.273	182.904	143.061	82.3476	99.3198	119.734	108.807	85.1049	48.9872	130.984	85.6015	81.7807	93.1469	101.339	0.399237	-0.484124	-0.411936	0.130266	1.04872	1.14022	-1.16018	0.320207	-0.481417	0.50474	734	734	644	664	369	1137	1227	1177	1237	1097
mal13p1.63	eukaryotic translation initation factor 4 gamma, putative		145	356.397	492.535	354.375	415.15	172.563	96.4278	133.262	95.8806	112.324	46.689	94.5876	117.329	108.096	183.58	37.3484	-0.0277977	-0.183702	0.173004	0.708744	-0.322037	2.05655	0.306489	0.480787	0.972525	NULL	738	718	1158	748	NULL	678	678	668	668	NULL
pff1450w	sec14-like cytosolic factor or phosphatidylinositol/phosphatidylcholine transfer protein, putative		146	155.201	88.0749	80.1603	70.6639	87.7238	165.636	93.9967	85.55	75.415	93.6219	83.7244	60.3852	59.5212	51.5417	29.711	-0.984294	-0.638415	-0.523364	-0.549112	-1.65585	-1.73522	-1.72627	-0.738	-1.79136	-0.395742	2105	1965	2065	2075	300	337	317	357	297	292
pf13_0124	sft2-like protein, putative		147	102.178	78.3275	41.5133	45.871	116.484	139.969	107.298	56.8675	62.8369	159.567	378.451	271.52	128.648	176.763	368.188	1.43499	1.33943	1.17775	1.49213	1.20628	-0.350983	-1.28839	-0.116145	-1.25573	1.33436	894	864	924	1334	799	1061	691	671	681	946
pfi1435w	rna binding protein, putative		148	253.042	164.401	143.785	170.909	119.544	308.588	200.489	175.347	208.425	145.785	187.513	185.229	172.168	195.629	100.181	-0.718694	-0.11421	-0.0263972	-0.091408	-0.541235	-1.28915	-1.54068	-1.07216	-0.941029	0.16575	1242	1122	1522	1332	1042	1134	984	904	1064	869
pff0330w	coatomer alpha subunit, putative		149	655.959	383.254	388.203	380.314	223.178	146.126	85.3762	86.4787	84.7212	49.7166	90.5913	64.7334	126.548	175.273	50.9416	-0.689765	-0.399323	0.549264	1.04881	0.0351179	-1.22896	-1.70336	-0.231598	-1.30078	-0.824634	635	595	595	615	690	578	488	778	518	NULL
mal13p1.310	calpain		150	323.354	174.96	166.841	218.871	40.4744	54.0454	29.2429	27.8858	36.5821	6.76491	8.28024	8.28311	12.876	11.4668	2.57316	-2.70643	-1.81984	-1.11484	-1.67367	-1.39453	-0.734715	-1.01872	-0.415194	-2.08991	NULL	507	347	1337	1367	NULL	NULL	NULL	NULL	NULL	NULL
pfl2455w	conserved plasmodium protein, unknown function		151	118.755	70.0886	58.7738	68.6551	26.1379	334.522	197.433	165.56	193.395	NULL	82.4901	46.3885	69.7589	54.381	NULL	-2.01981	-2.08952	-1.2469	-1.83037	NULL	-1.98792	-2.40896	-1.47387	-1.40698	NULL	1300	1200	1280	1240	NULL	NULL	875	NULL	NULL	NULL
pfc0810c	conserved plasmodium protein, unknown function		152	178.582	96.3138	114.965	103.96	21.9419	57.3664	30.9392	36.9305	33.3953	NULL	18.814	10.7286	22.7637	27.7754	NULL	-1.6084	-1.52797	-0.698082	-0.265836	NULL	-0.504526	-1.31262	-0.895689	-0.276284	NULL	918	828	828	838	NULL	432	292	412	302	NULL
pfl1080c	atp-binding protein, putative		153	38.0339	24.2525	22.489	32.5252	10.1842	54.8039	NULL	NULL	46.8663	NULL	44.6714	NULL	NULL	34.3413	NULL	-0.294926	NULL	NULL	-0.448606	NULL	-0.242358	NULL	NULL	NULL	NULL	763	NULL	NULL	423	NULL	360	NULL	NULL	360	NULL
pf07_0116	conserved plasmodium protein, unknown function		154	353.295	162.196	160.541	192.014	143.89	61.7972	28.3708	28.0814	33.5865	25.1687	19.5875	8.99969	20.4227	32.1842	7.34955	-1.65761	-1.65646	-0.459443	-0.0615292	-1.7759	-1.04608	-1.54393	-0.0486729	-0.846282	-0.847681	857	757	757	1537	717	833	783	783	683	NULL
pfc0130c	conserved plasmodium protein, unknown function		155	111.99	103.392	53.0728	29.4433	67.8362	92.5535	85.4482	43.8618	NULL	56.063	76.9547	72.0703	24.8319	NULL	23.0327	-0.266278	-0.245644	-0.820771	NULL	-1.28336	-0.653828	-1.49645	-0.97291	NULL	-0.139942	1587	1537	1527	1587	1287	315	305	315	NULL	290
pf11_0211	alpha/beta hydrolase fold domain containing protein, putative		156	126.643	57.1501	34.7414	17.6935	75.3978	115.234	52.0019	31.6118	NULL	68.6059	72.0508	34.2559	15.7922	NULL	51.1611	-0.677484	-0.602211	-1.00125	NULL	-0.423285	-0.873874	-2.1929	-1.78392	NULL	0.512818	1502	1232	1042	942	672	521	541	471	NULL	486
pf14_0075	plasmepsin iv		157	1513.82	1064.62	578.855	316.887	2001.74	1164.48	818.935	445.273	243.759	1539.8	1349.98	825.191	535.762	242.005	2682.53	0.213255	0.0109785	0.266901	-0.0104197	0.800855	-0.64861	-1.56402	-0.835942	-2.03004	1.1807	1246	1246	1226	1156	1236	1646	1366	1376	1366	1721
pfe1150w	multidrug resistance protein		158	4287.44	2142.52	1304.27	591.727	4810.43	1022.04	510.732	310.91	141.055	1146.7	417.668	293.917	231.963	89.476	502.5	-1.29102	-0.797158	-0.422604	-0.656689	-1.1903	-2.89584	-2.65848	-1.18416	-3.14704	-0.835145	2775	1895	2195	2375	2475	1687	747	747	737	NULL
pfl2550w	dnaj protein, putative		159	202.785	101.681	98.5232	34.0111	54.4613	149.107	74.7652	72.4435	25.0082	40.0451	57.3392	84.5509	131.197	56.2253	12.1254	-1.37875	0.177452	0.856801	1.16882	-1.72359	-0.154912	0.833156	1.52929	1.29189	NULL	1836	1276	756	966	NULL	517	357	427	367	547
pfb0255w-a	conserved plasmodium protein, unknown function		160	48.1264	29.0392	15.0242	14.3639	4.54573	77.7487	NULL	NULL	NULL	NULL	39.2093	NULL	NULL	NULL	NULL	-0.987622	NULL	NULL	NULL	NULL	NULL	NULL	NULL	NULL	NULL	NULL	NULL	NULL	391	NULL	NULL	NULL	NULL	NULL	NULL
pfi1085w	ubiquitin-like protein, putative		161	558.042	198.807	239.568	106.078	54.9858	122.324	43.5789	52.5137	23.2526	12.053	98.6112	58.5869	61.6523	31.7174	12.1248	-0.310885	0.426949	0.231461	0.447885	0.00856666	-0.189099	-0.468617	-0.380599	-0.33816	NULL	635	615	815	555	NULL	687	497	267	437	NULL
pf11_0246	conserved plasmodium protein, unknown function		162	697.712	341.16	250.592	279.491	52.3633	178.671	87.3649	64.172	71.5726	13.4093	118.202	51.3949	68.1427	117.2	20.4056	-0.596057	-0.765427	0.0866162	0.711494	0.605735	-0.926256	-1.37467	0.428388	0.500645	NULL	1898	1878	1818	1758	NULL	753	743	733	733	NULL
pfb0255w-b	conserved plasmodium protein, unknown function		163	47.8835	28.8361	14.7722	14.3639	4.54573	84.3019	NULL	NULL	NULL	NULL	42.7024	NULL	NULL	NULL	NULL	-0.981249	NULL	NULL	NULL	NULL	NULL	NULL	NULL	NULL	NULL	NULL	NULL	NULL	NULL	NULL	1362	NULL	NULL	NULL	NULL
mal13p1.61	plasmodium exported protein (hyp8), unknown function		164	734.082	387.083	24.6938	15.382	30.5525	1066.98	562.621	NULL	NULL	NULL	2564.25	1092.41	NULL	NULL	NULL	1.26501	0.957284	NULL	NULL	NULL	0.958147	-0.496688	NULL	NULL	NULL	1611	1991	NULL	771	NULL	677	507	NULL	NULL	NULL
mal13p1.264	conserved plasmodium protein, unknown function		165	124.288	97.5613	35.7808	28.8104	67.0932	92.4072	72.5363	26.6028	NULL	49.8834	75.9888	76.2455	24.4816	NULL	18.2552	-0.282218	0.07195	-0.119882	NULL	-1.45025	0.531909	-0.23905	0.0803304	NULL	-0.490095	585	545	545	915	540	438	428	308	NULL	313
pfl1940w	3-hydroxyisobutyryl-coenzyme a hydrolase, putative		166	101.879	24.9488	11.1185	11.9699	6.8623	64.6437	NULL	NULL	NULL	NULL	41.6813	NULL	NULL	NULL	NULL	-0.633108	NULL	NULL	NULL	NULL	0.489282	NULL	NULL	NULL	NULL	534	NULL	NULL	414	NULL	3732	NULL	NULL	NULL	NULL
pf14_0707	conserved plasmodium protein, unknown function		167	232.128	151.549	64.3488	37.038	81.9105	92.5182	60.4023	25.6472	14.7621	32.6467	28.7961	24.8151	10.6905	5.38858	7.46991	-1.68386	-1.28338	-1.26247	-1.45392	-2.12777	-0.858498	-0.921702	-0.638866	-1.0505	NULL	1256	1156	1246	1116	NULL	687	637	657	627	722
pf10_0242	conserved plasmodium protein, unknown function		168	4301.31	1438.91	1124.13	523.76	1790.14	1104.88	369.614	288.758	134.539	459.836	525.271	283.114	288.002	158.735	683.66	-1.07276	-0.384636	-0.00378409	0.238599	0.572159	-1.14249	-1.55842	-0.133445	-0.540507	1.47643	633	623	613	613	2008	1104	1104	1104	1084	1459
pfc0635c	translation initiation factor 4e		169	165.349	166.199	100.413	73.8834	128.985	260.803	262.144	158.38	116.535	203.446	449.723	450.979	266.066	187.56	375.902	0.786074	0.782701	0.748395	0.686582	0.885707	0.641327	-0.709854	0.228288	-0.696476	0.832626	864	804	734	864	839	1214	1204	1234	934	1449
pff0320c	polypyrimidine tract binding protein, putative		170	210.691	88.6552	68.4434	35.9373	22.2041	108.492	45.6515	35.2438	18.5053	NULL	69.3888	34.5204	22.4662	12.7257	NULL	-0.64481	-0.403214	-0.649615	-0.540199	NULL	-1.4379	-1.94128	-0.886128	NULL	NULL	826	576	746	NULL	NULL	NULL	NULL	NULL	NULL	NULL
pfa0525w	transcription initiation factor tfiib, putative		171	177.572	199.503	129.831	124.13	59.6626	168.475	189.282	123.18	117.77	56.6059	87.2925	78.8312	45.1689	70.4009	47.1391	-0.948603	-1.2637	-1.44736	-0.742306	-0.26403	1.05994	-0.887649	-1.02023	-0.814072	-0.377456	645	695	2185	725	410	820	750	820	810	635
mal13p1.395	krox-like protein. putative		172	101.187	113.894	68.3489	108.858	19.4942	42.731	48.0971	28.8636	45.9703	NULL	48.7473	32.8566	27.7816	62.0337	NULL	0.190038	-0.54977	-0.0551176	0.432353	NULL	0.798808	-1.38453	0.0135912	NULL	NULL	1110	720	810	NULL	NULL	854	804	864	884	NULL
mal8p1.57	c-13 antigen		173	267.172	204.957	125.863	139.264	150.227	108.783	83.4516	51.2471	56.7036	61.1675	99.7436	52.8347	53.1814	95.9639	82.4928	-0.125161	-0.659454	0.0534516	0.759053	0.431502	-0.560545	-1.43623	-1.056	-0.435677	0.465911	539	439	469	549	559	744	634	664	744	649
pf14_0633	transcription factor with ap2 domain(s), putative		174	685.115	494.421	347.981	247.736	490.851	288.348	208.09	146.457	104.266	206.587	61.4602	72.9417	103.563	67.2504	75.8585	-2.23009	-1.51239	-0.499961	-0.632655	-1.44537	-2.93477	-3.20428	-1.55924	-2.40279	-0.139166	4460	6030	6020	3400	3615	820	830	820	820	785
pfe0865c	splicing factor, putative		175	1379.78	637.615	523.924	294.047	1067.94	1629.02	752.792	618.565	347.163	1260.85	744.046	655.643	548.958	151.975	1113.24	-1.13054	-0.199341	-0.172229	-1.19178	-0.179635	-2.46057	-2.78903	-1.82508	-2.36363	0.515683	2242	1752	1822	1752	1677	NULL	NULL	NULL	NULL	NULL
pfa0660w	heat shock protein 40, type ii		176	275.096	73.889	20.1582	16.6753	70.1091	237.357	63.7523	NULL	NULL	60.491	166.315	39.7579	NULL	NULL	43.341	-0.51314	-0.681238	NULL	NULL	-0.480988	-1.6393	-2.64232	NULL	NULL	NULL	1279	1179	NULL	829	NULL	1310	720	NULL	NULL	595
pfi0590c	conserved plasmodium protein, unknown function		177	74.9838	43.3702	39.0565	22.7566	44.0586	59.987	34.6962	31.2452	NULL	35.2469	23.2523	17.0844	17.7261	NULL	15.091	-1.36728	-1.0221	-0.817759	NULL	-1.22381	-0.289468	-0.807125	0.0928127	NULL	0.246272	609	399	529	399	69	NULL	NULL	NULL	NULL	NULL
pff0695w	conserved plasmodium protein, unknown function		178	162.079	154.479	85.8613	35.2769	7.60535	225.736	215.152	119.584	49.1322	NULL	47.7679	44.5531	41.4654	38.2731	NULL	-2.24052	-2.27176	-1.52804	-0.360336	NULL	-1.74737	-2.54755	-1.78718	-1.99946	NULL	2508	2508	2528	2848	NULL	956	806	696	526	NULL
mal8p1.132	kinesin-like protein, putative	down-regulated	179	118.4	15.7525	21.2291	15.9874	5.85699	42.5594	NULL	NULL	NULL	NULL	2.07718	NULL	NULL	NULL	NULL	-4.35678	NULL	NULL	NULL	NULL	-3.07649	NULL	NULL	NULL	NULL	407	NULL	NULL	327	NULL	599	NULL	NULL	NULL	NULL
pf10_0293	transcription factor, putative		180	101.168	44.0375	33.7965	32.1399	54.5924	287.41	125.106	96.0127	91.3067	155.092	53.2436	41.5301	39.7565	34.1215	18.1515	-2.43243	-1.59093	-1.27203	-1.42004	-3.09497	NULL	-1.55502	NULL	-1.4746	-2.24917	NULL	233	NULL	233	333	536	376	296	366	271
pf13_0076	plasmodium exported protein, unknown function		181	675.751	396.54	182.211	56.41	171.732	777.619	456.318	209.679	64.9137	197.621	1087.53	667.724	170.512	34.3001	345.427	0.483926	0.549212	-0.298311	-0.92031	0.805649	-0.816065	-1.20143	-0.581334	-2.46942	-0.687734	1493	1023	1333	923	773	1995	1355	1665	1065	1025
pf11_0230	conserved plasmodium protein, unknown function		182	70.3861	31.5051	18.6778	21.9586	50.3089	54.5206	NULL	NULL	NULL	38.969	32.5186	NULL	NULL	NULL	4.99626	-0.745536	NULL	NULL	NULL	-2.96341	0.162379	NULL	NULL	NULL	NULL	325	NULL	NULL	195	NULL	NULL	NULL	NULL	NULL	80
pf14_0477	signal recognition particle srp54		183	374.788	212.5	132.509	130.376	258.844	257.941	146.249	91.1966	89.7288	178.145	140.918	93.9579	114.159	117.717	58.2332	-0.872187	-0.63834	0.323997	0.391683	-1.61313	-1.00191	-1.84616	-0.340891	-1.25188	0.432147	1601	1571	1541	1641	1521	1108	988	1108	758	1898
pfe0305w	transcription initiation factor tfiid, tata-binding protein		184	50.743	18.2184	15.9691	16.0975	21.6796	54.3869	NULL	NULL	NULL	NULL	30.4662	NULL	NULL	NULL	NULL	-0.83605	NULL	NULL	NULL	NULL	0.932238	NULL	NULL	NULL	NULL	404	NULL	NULL	324	NULL	584	NULL	NULL	NULL	NULL
pf10_0378	resa-like protein with phist and dnaj domains		185	237.025	29.8515	15.0242	9.43836	47.1182	88.2446	NULL	NULL	NULL	17.5421	34.9343	NULL	NULL	NULL	10.24	-1.33686	NULL	NULL	NULL	-0.776616	0.194995	NULL	NULL	NULL	NULL	515	NULL	NULL	NULL	NULL	846	NULL	NULL	NULL	71
pfc0075c	plasmodium exported protein, unknown function		186	39.5665	15.6365	13.5438	6.74168	2.75366	50.2751	NULL	NULL	NULL	NULL	78.0112	NULL	NULL	NULL	NULL	0.633839	NULL	NULL	NULL	NULL	-0.0621117	NULL	NULL	NULL	NULL	732	NULL	NULL	NULL	NULL	748	NULL	NULL	NULL	NULL
pf13_0175	conserved protein, unknown function		187	170.265	109.049	34.9934	14.9968	20.1498	280.502	179.653	57.6497	NULL	NULL	118.255	63.4726	24.7501	NULL	NULL	-1.24611	-1.50101	-1.21988	NULL	NULL	-1.08037	-1.91812	-0.424091	NULL	NULL	624	564	564	484	NULL	511	501	491	NULL	NULL
pfc0805w	dna-directed rna polymerase ii, putative		188	1707.64	863.227	693.82	289.59	180.824	235.894	119.247	95.8447	40.0041	24.9791	49.1521	57.7633	65.9651	29.7174	14.3321	-2.26282	-1.04572	-0.538997	-0.428838	-0.801467	-1.20654	-0.729776	-0.172259	-0.481559	-0.810069	1316	1376	1276	1386	1031	862	672	672	692	747
pf11_0169	sno glutamine amidotransferase family protein		189	80.8711	66.3753	17.9219	7.53968	4.28347	132.576	108.812	NULL	NULL	NULL	167.754	116.829	NULL	NULL	NULL	0.339532	0.102558	NULL	NULL	NULL	0.34078	-0.814339	NULL	NULL	NULL	666	576	NULL	1006	NULL	1563	493	NULL	NULL	NULL
pf14_0553	cysteine proteinase falcipain 1		190	545.221	313.658	150.84	149.996	606.854	328.446	188.951	90.8675	90.3588	365.575	281.898	120.106	86.1213	138.003	278.978	-0.220487	-0.653699	-0.0773945	0.610961	-0.390014	-0.11479	-1.32972	0.0333994	-0.515807	0.719723	752	672	732	712	697	470	460	470	460	475
pfl1490w	atypical protein kinase, rio family, putative		191	254.126	106.554	59.5612	36.3501	230.302	94.4707	39.6113	22.1417	13.513	85.6142	27.172	19.176	11.3227	4.67535	19.2279	-1.79774	-1.04661	-0.967543	-1.5312	-2.15465	NULL	NULL	NULL	NULL	NULL	NULL	NULL	NULL	NULL	NULL	665	445	NULL	415	540
pfb0285c	conserved plasmodium protein, unknown function		192	282.311	192.715	104.256	86.4587	236.247	71.5435	48.838	26.4206	21.9105	59.8699	29.756	26.0386	23.4865	15.681	27.318	-1.26564	-0.907351	-0.169829	-0.482598	-1.13198	NULL	NULL	NULL	-1.65615	0.157176	NULL	NULL	NULL	1874	1454	577	557	367	687	402
pff0450c	zn2 or fe2 permease		193	141.837	82.418	40.8204	61.6383	25.3075	136.909	79.554	39.4019	59.4964	NULL	200.835	127.017	100.184	127.406	NULL	0.552793	0.675011	1.34632	1.09856	NULL	-0.434553	-1.65096	-0.150859	-1.18369	NULL	1487	1407	1447	1487	NULL	671	341	331	591	NULL
pfl0675c	conserved plasmodium protein, unknown function		194	802.095	600.54	274.529	128.422	971.561	238.506	178.573	81.6323	38.1868	288.897	78.1788	81.8118	58.3391	28.6463	91.0317	-1.60917	-1.12613	-0.484676	-0.414725	-1.66611	-0.49203	-1.18865	NULL	NULL	-0.949505	1302	1132	NULL	NULL	1127	1140	1120	1130	1110	1115
mal13p1.122	set domain protein, putative		195	455.715	154.798	109.673	52.0348	500.205	60.2718	20.4733	14.5051	6.882	66.1559	13.7611	7.30273	7.61208	1.70495	11.7983	-2.13088	-1.48723	-0.930199	-2.0131	-2.48729	-1.27387	-1.42621	-2.15996	-1.17329	-1.47272	872	842	862	802	787	581	551	521	501	441
pff0325c	conserved plasmodium protein, unknown function		196	481.003	256.392	168.51	70.6639	676.483	68.8425	36.6956	24.1176	10.1136	96.8202	36.1472	31.5256	26.8723	11.5471	45.5487	-0.929415	-0.219083	0.156031	0.191231	-1.0879	-1.32033	-1.95932	-1.30526	-1.68938	0.731551	3413	3313	1533	1303	1213	788	768	688	NULL	493
mal8p1.63	conserved protein, unknown function		197	14.6155	62.9231	7.43334	4.01749	4.19605	NULL	56.6365	NULL	NULL	NULL	NULL	96.8622	NULL	NULL	NULL	NULL	0.774202	NULL	NULL	NULL	NULL	0.342405	NULL	NULL	NULL	NULL	367	NULL	NULL	NULL	NULL	254	NULL	NULL	NULL
mal7p1.27	chloroquine resistance transporter		198	266.256	210.73	84.192	36.6803	431.975	217.352	172.025	68.7281	29.9431	352.633	459.02	286.98	168.055	71.2509	327.004	1.07852	0.738336	1.28996	1.25069	-0.108857	-0.348272	-1.27293	-0.0590231	-1.17283	0.918895	1610	1350	1370	1200	1280	816	586	586	546	1056
pfi0325c	conserved plasmodium protein, unknown function		199	1215.46	1414.1	444.016	165.405	1472.16	490.5	570.663	179.183	66.7495	594.092	218.654	378.598	156.273	47.4291	188.617	-1.16561	-0.591972	-0.197368	-0.492984	-1.65522	NULL	-2.62316	-1.17262	-2.94029	-1.69711	NULL	5412	5432	5642	5837	968	938	988	1408	1728
pff1240w	poly(a) polymerase pap, putative		200	176.675	98.1995	47.4033	30.4339	89.1224	95.7071	53.1958	25.6789	NULL	48.2787	58.3776	40.2155	41.1374	NULL	19.4979	-0.713212	-0.403563	0.679866	NULL	-1.30807	NULL	NULL	NULL	NULL	0.150182	NULL	NULL	NULL	NULL	231	610	480	460	NULL	455
pf11_0418	conserved plasmodium protein, unknown function		201	287.581	399.47	137.926	49.0354	337.389	44.7946	62.2228	21.4838	7.63792	52.5528	12.9445	35.2735	14.2007	4.76034	8.57312	-1.79098	-0.818858	-0.597286	-0.682114	-2.61588	-1.66254	-1.78435	-0.834321	-1.86293	-1.98209	2360	2290	2330	2090	80	1004	744	734	NULL	NULL
pfc0410w	yt521-b-like family protein, putative		202	61.8448	31.1279	19.5598	10.7317	23.7776	77.9884	NULL	NULL	NULL	NULL	97.2341	NULL	NULL	NULL	NULL	0.318203	NULL	NULL	NULL	NULL	0.430726	NULL	NULL	NULL	NULL	553	NULL	NULL	533	NULL	385	NULL	NULL	NULL	NULL
pf14_0117	conserved plasmodium protein, unknown function		203	98.2153	61.8207	33.765	14.2263	100.443	105.156	66.1892	36.1509	NULL	107.541	54.2286	80.5679	36.65	NULL	29.5132	-0.955398	0.28361	0.0197815	NULL	-1.86545	-0.0374588	-1.19673	-0.242022	NULL	-1.02564	1051	1041	1051	681	746	NULL	677	NULL	NULL	657
pf11_0302	parasitophorous vacuolar protein 1		204	1944.55	3119.93	1062.09	614.869	2152.36	1485.52	2383.45	811.371	469.724	1644.28	2797.33	4506.35	1406.42	900.834	4781.73	0.913076	0.918912	0.793594	0.939447	1.54008	-1.17594	NULL	-1.22591	-1.82333	1.04629	1810	NULL	1540	1550	1535	NULL	NULL	NULL	NULL	903
pfd0905w	conserved plasmodium protein, unknown function	down-regulated	205	262.294	179.805	100.854	94.3561	28.3234	158.773	108.841	61.0496	57.1163	NULL	59.0785	69.6594	42.3556	12.6376	NULL	-1.42627	-0.643831	-0.527429	-2.17618	NULL	NULL	-0.323373	NULL	NULL	NULL	NULL	206	NULL	NULL	NULL	516	316	316	326	NULL
pf10_0219	kelch protein, putative		206	411.644	240.901	142.178	54.7865	203.509	156.757	91.7367	54.1425	20.8631	77.4976	86.9405	61.1433	30.9037	9.48281	33.5189	-0.850432	-0.585306	-0.808982	-1.13757	-1.20918	0.526564	-0.0830627	0.35744	-1.72093	1.04661	465	625	625	335	130	1751	1601	1041	411	511
pfc0450w	conserved plasmodium protein, unknown function		207	78.3666	80.7644	65.9236	49.5032	25.3075	279.881	288.444	235.441	176.797	NULL	217.148	236.435	142.589	133.627	NULL	-0.366137	-0.286846	-0.723507	-0.403879	NULL	NULL	NULL	NULL	NULL	NULL	NULL	NULL	NULL	NULL	NULL	NULL	NULL	NULL	NULL	NULL
pf14_0432	conserved plasmodium protein, unknown function		208	54.7053	70.9299	20.9456	23.6922	9.00403	136.763	177.325	NULL	NULL	NULL	48.299	37.7023	NULL	NULL	NULL	-1.50161	-2.23367	NULL	NULL	NULL	-0.37628	-1.55393	NULL	NULL	NULL	1789	1629	NULL	1719	NULL	1013	793	NULL	NULL	NULL
pfc0445w	sybindin-like protein, putative		209	140.623	127.819	123.815	95.5393	53.8494	362.429	329.43	319.112	246.235	138.787	187.86	221.464	277.227	142.136	145.775	-0.948041	-0.572898	-0.202996	-0.792764	0.0708709	-0.813592	-2.3689	-0.812976	-2.05831	0.528583	802	672	822	672	327	NULL	NULL	NULL	NULL	NULL
pf14_0015	aminopeptidase, putative		210	37.6788	120.973	15.7486	9.68601	122.822	27.4627	88.1724	NULL	NULL	89.5204	18.2022	42.1544	NULL	NULL	14.3256	-0.593362	-1.06464	NULL	NULL	-2.64362	0.728958	-1.02865	NULL	NULL	NULL	975	1205	NULL	135	NULL	803	813	NULL	NULL	868
pfi0625c	trna 1-methyladenosine methyltransferase subunit, putative		211	145.538	162.66	87.6882	35.0843	24.6081	80.8096	90.3166	48.6886	19.4804	NULL	81.0824	86.768	41.0987	19.6926	NULL	0.00486238	-0.0578283	-0.24449	0.0156245	NULL	-0.695676	-1.73565	-0.594016	-2.64685	NULL	971	861	861	1251	NULL	1070	1430	910	280	NULL
pf11_0192	histone acetyltransferase, putative		212	96.0286	66.6654	46.9938	33.4057	66.5686	54.1616	37.6004	26.5052	18.8414	37.5458	52.2718	49.7438	47.2033	17.5918	42.3175	-0.0512383	0.403772	0.832608	-0.0990017	0.172603	NULL	0.1705	1.27365	NULL	NULL	NULL	390	400	NULL	NULL	465	325	285	305	270
pf13_0044	carbamoyl phosphate synthetase		213	2008.13	1977.13	1084.1	308.797	810.538	283.715	279.335	153.165	43.6277	114.515	111.052	205.885	112.388	38.3005	37.1913	-1.3532	-0.440154	-0.446603	-0.187881	-1.6225	-0.669018	-1.24404	-0.629504	-1.42939	-1.49107	3213	2123	2143	943	1008	409	689	489	389	394
pf14_0437	dead/deah box atp-dependent rna helicase, putative		214	861.491	803.553	475.293	176.219	242.453	561.598	523.829	309.839	114.876	158.053	390.504	556.139	257.449	67.5567	119.738	-0.524201	0.0863506	-0.267229	-0.765902	-0.40053	-1.35699	-1.95388	-1.77694	-2.40471	-0.350467	1196	1126	1116	1236	1041	845	875	815	805	805
pfl1410c	abc transporter, (ct family)		215	1607.82	406.143	247.977	217.853	790.65	258.741	65.3593	39.9062	35.0584	127.237	64.1841	29.2188	25.1811	18.6606	20.7014	-2.01122	-1.1615	-0.664272	-0.909761	-2.61972	NULL	NULL	NULL	NULL	NULL	3027	2597	2907	2267	2597	668	628	678	628	648
pf07_0103	mitochondrial import inner membrane translocase subunit tim14, putative		216	55.565	47.9539	31.1507	18.8217	14.118	186.46	160.919	NULL	NULL	NULL	247.741	259.758	NULL	NULL	NULL	0.409969	0.690836	NULL	NULL	NULL	NULL	NULL	NULL	NULL	NULL	NULL	NULL	NULL	NULL	NULL	NULL	NULL	NULL	NULL	NULL
pf08_0055	u3 small nucleolar ribonucleoprotein protein, putative		217	178.021	145.776	50.0805	20.6653	93.7993	171.339	140.304	48.2007	NULL	90.2784	142.758	131.799	53.6119	NULL	65.1846	-0.263284	-0.0902209	0.1535	NULL	-0.46985	-0.9301	-1.66321	-0.523388	NULL	-0.188313	2792	772	1582	1382	2307	451	451	421	NULL	926
pfc0080c	plasmodium exported protein (hyp1), unknown function		218	678.779	506.402	141.296	38.634	174.224	315.858	235.645	65.7498	17.9777	81.072	136.82	162.912	35.5287	6.11571	58.8261	-1.20699	-0.532527	-0.888001	-1.55561	-0.462747	-0.864273	-1.15266	-0.860282	-1.48007	0.591539	850	660	640	610	640	913	723	NULL	NULL	673
mal13p1.179	conserved plasmodium protein, unknown function		219	81.4879	53.3207	40.3164	42.2112	67.0057	70.859	46.3659	35.0577	36.7054	58.2659	43.6085	33.2345	27.7977	34.668	20.3717	-0.700342	-0.480382	-0.334767	-0.0823891	-1.51608	0.262808	-0.479586	-0.216335	-0.504422	-1.65849	682	682	692	682	87	670	NULL	NULL	NULL	435
pf08_0137	plasmodium exported protein (phistc), unknown function		220	973.836	805.352	141.58	58.2812	482.24	314.343	259.959	45.7004	18.8125	155.662	282.684	472.163	92.4477	11.8947	201.998	-0.153152	0.861002	1.01643	-0.661375	0.375923	-0.0692802	-0.430306	0.0438045	-1.27159	0.752233	1305	1155	1055	855	770	832	692	552	402	687
pf14_0670	conserved plasmodium protein, unknown function		221	53.1914	29.3583	24.9143	9.38332	11.4517	133.983	NULL	NULL	NULL	NULL	47.8379	NULL	NULL	NULL	NULL	-1.48583	NULL	NULL	NULL	NULL	-0.0537692	NULL	NULL	NULL	NULL	284	NULL	NULL	234	NULL	1591	NULL	NULL	NULL	NULL
pff0830w	alpha adaptin-like protein, putative		222	390.973	255.725	192.7	256.294	277.726	106.794	69.8511	52.6358	70.0066	75.8608	37.021	23.826	27.4885	44.058	19.4802	-1.52842	-1.55174	-0.937217	-0.668087	-1.96135	-1.05253	-1.39241	-0.181205	-0.987418	-0.207258	3546	1886	3526	2036	1321	778	768	NULL	NULL	403
pfe1320w	conserved plasmodium protein, unknown function		223	362.471	228.31	180.542	92.0171	24.1273	90.6405	57.0918	45.1468	23.01	NULL	25.9365	22.8527	29.5395	12.8629	NULL	-1.80517	-1.32092	-0.611979	-0.839047	NULL	-0.0563694	-0.407472	0.0165238	0.165219	NULL	535	455	445	455	NULL	502	482	492	432	NULL
pff0725w	conserved plasmodium protein, unknown function		224	51.3037	26.1092	23.9694	11.9424	5.50732	131.212	NULL	NULL	NULL	NULL	53.1655	NULL	NULL	NULL	NULL	-1.30333	NULL	NULL	NULL	NULL	-0.279696	NULL	NULL	NULL	NULL	467	NULL	NULL	NULL	NULL	584	NULL	NULL	NULL	NULL
pf14_0610	zinc finger protein, putative		225	84.2353	40.9624	31.3082	11.7498	11.2332	87.381	42.4921	NULL	NULL	NULL	59.7506	23.843	NULL	NULL	NULL	-0.548365	-0.83363	NULL	NULL	NULL	0.142676	-0.469565	NULL	NULL	NULL	472	462	NULL	452	NULL	507	507	NULL	NULL	NULL
pfd0485w	conserved plasmodium protein, unknown function		226	194.917	155.088	110.839	175.669	44.3208	116.16	92.4246	66.054	104.69	26.4129	107.893	74.5891	48.4448	97.1359	22.4292	-0.106508	-0.309311	-0.447304	-0.10804	-0.235866	-1.20454	-1.76592	-0.777268	-2.05752	1.38779	1037	927	917	1197	152	1947	1347	977	1607	NULL
pf14_0487	conserved plasmodium protein, unknown function		227	1203.05	729.722	528.743	370.05	2867.83	269.44	163.432	118.42	82.8779	642.291	65.2498	91.5597	104.474	56.6304	133.688	-2.04592	-0.835904	-0.180763	-0.549411	-2.26436	-1.23927	-1.88243	-1.05133	-1.16158	NULL	2568	2878	3348	3378	NULL	2487	287	287	477	367
pf10_0177b	conserved plasmodium protein, unknown function		228	402.711	232.198	175.534	194.16	437.264	147.19	84.8675	64.1571	70.9651	159.819	60.3889	36.5806	44.5796	41.3248	87.9733	-1.28532	-1.21414	-0.525224	-0.780103	-0.861299	0.806255	-1.19032	-0.596637	-0.594797	0.410509	586	506	586	566	586	558	548	588	558	1168
pf13_0219	conserved plasmodium protein, unknown function		229	212.709	175.976	64.7897	16.125	54.9421	76.2126	63.0512	23.2138	NULL	19.6854	48.1582	64.8804	24.6771	NULL	6.94408	-0.662249	0.0412583	0.0881922	NULL	-1.50327	-0.110273	-0.142215	0.00915481	NULL	NULL	618	558	578	208	NULL	396	316	296	NULL	NULL
pf14_0512	conserved plasmodium protein, unknown function		230	230.67	126.397	72.979	35.9098	137.246	81.3365	44.5689	25.7331	12.6621	48.3942	28.4496	19.4386	13.4974	4.52336	17.0043	-1.51549	-1.19711	-0.930946	-1.48505	-1.50894	-0.231484	-0.970311	-0.708148	-1.8226	1.42855	956	836	1196	1176	951	650	NULL	NULL	370	515
pf13_0286	large subunit rrna methyltransferase, putative		231	532.269	451.167	201.047	44.33	307.667	176.834	149.889	66.7929	14.7276	102.215	122.786	151.786	54.7656	10.8218	27.777	-0.526241	0.0181384	-0.286423	-0.444578	-1.87964	0.278519	0.0936391	0.033781	-0.731024	NULL	832	762	772	642	NULL	582	572	552	702	92
pf07_0106	conserved plasmodium protein, unknown function		232	175.704	150.157	49.2301	28.1225	9.57225	76.2602	65.1722	21.3672	NULL	NULL	45.5461	50.6443	17.8644	NULL	NULL	-0.743604	-0.363857	-0.258309	NULL	NULL	0.740964	-0.570479	-0.90256	NULL	NULL	531	461	461	421	NULL	458	418	308	NULL	NULL
pf08_0042	atp-dependent rna helicase prh1, putative		233	169.611	135.884	70.5537	33.4057	254.036	66.4098	53.2043	27.6248	13.0798	99.466	22.1063	27.3949	16.1695	8.1005	10.6381	-1.58694	-0.957634	-0.772689	-0.691254	-3.22496	-1.00871	-2.03612	-1.35889	-3.44525	-1.96633	2897	2507	367	3147	2797	425	425	425	365	490
pf14_0274	diphthamide synthesis protein, putative		234	221.924	139.162	60.4431	7.86988	4.15235	103.654	64.9986	28.2312	NULL	NULL	35.6715	36.0317	14.1941	NULL	NULL	-1.53894	-0.851142	-0.992001	NULL	NULL	NULL	NULL	NULL	NULL	NULL	NULL	NULL	NULL	454	NULL	NULL	NULL	NULL	NULL	NULL
pfc0600w	conserved plasmodium protein, unknown function		235	34.2585	29.8515	14.2682	9.54843	13.069	48.9408	NULL	NULL	NULL	NULL	106.426	NULL	NULL	NULL	NULL	1.12075	NULL	NULL	NULL	NULL	0.388121	NULL	NULL	NULL	NULL	822	NULL	NULL	1292	NULL	NULL	NULL	NULL	NULL	NULL
pfl1225c	conserved plasmodium protein, unknown function		236	61.3775	47.9539	26.0482	8.58533	25.6134	89.3414	69.8018	NULL	NULL	NULL	42.7623	52.396	NULL	NULL	NULL	-1.06299	-0.413808	NULL	NULL	NULL	0.349732	-0.969035	NULL	NULL	NULL	384	384	NULL	364	NULL	347	297	NULL	NULL	NULL
pfl0045c	plasmodium exported protein (phistc), unknown function	down-regulated	237	204.149	407.013	72.3805	46.0911	34.9234	185.254	369.34	65.6811	41.825	31.6909	38.5209	69.9835	25.3357	9.30128	10.6848	-2.26579	-2.39986	-1.3743	-2.16886	-1.56852	-0.895108	-2.08813	-1.14274	-1.60662	0.876877	909	1019	1009	1009	239	559	559	489	459	NULL
pf07_0097	conserved plasmodium protein, unknown function		238	381.105	246.732	150.872	57.951	139.344	90.3307	58.4811	35.76	13.7357	33.0277	35.2009	42.4351	26.991	9.52419	14.1634	-1.3596	-0.462713	-0.405868	-0.528263	-1.22151	0.71581	-0.00896956	-0.0397548	0.511633	-0.799494	697	577	567	657	532	306	326	306	316	NULL
pf13_0073	plasmodium exported protein (hyp12), unknown function		239	263.06	555.081	20.7881	5.8061	1.13643	240.018	506.461	NULL	NULL	NULL	599.402	764.973	NULL	NULL	NULL	1.32038	0.594959	NULL	NULL	NULL	1.71963	-0.240215	NULL	NULL	NULL	1081	961	NULL	731	NULL	990	980	NULL	NULL	NULL
pfl1800w	conserved plasmodium protein, unknown function		240	321.391	324.827	152.163	72.3424	110.671	57.9605	58.5802	27.4415	13.0464	19.9587	37.4018	32.8671	18.2726	11.4767	11.8903	-0.631963	-0.83377	-0.586677	-0.18495	-0.747232	0.115754	-1.58022	-1.01789	-1.51391	NULL	493	483	423	413	NULL	611	341	341	341	NULL
pfl0175c	conserved plasmodium protein, unknown function		241	145.463	54.5102	76.9161	34.3963	57.0401	90.2938	33.8362	47.7443	21.3509	35.4066	69.9858	33.4954	45.6052	17.6433	8.81976	-0.367564	-0.0146064	-0.06613	-0.275179	-2.00521	0.119696	-0.682989	0.0212212	-0.290427	-1.56859	646	616	756	416	641	745	265	425	265	NULL
pf14_0550	large ribosomal subunit nuclear export factor, putative		242	435.026	549.018	271.821	65.243	354.261	99.389	125.432	62.1021	14.9059	80.9369	47.2897	65.7963	26.7847	6.72367	23.7313	-1.07156	-0.930832	-1.21323	-1.14856	-1.77	0.194249	-0.710711	-0.791778	-2.39261	0.433834	713	703	693	623	538	442	482	432	422	127
pf14_0201	surface protein, pf113		243	4566.31	3192.48	2199.51	826.943	4026.24	1596.61	1116.25	769.06	289.141	1407.78	628.209	545.603	466.213	216.618	1427.35	-1.3457	-1.03274	-0.722108	-0.416618	0.019922	-1.92532	-3.30799	-1.86356	-1.67561	2.55978	1757	1457	2457	2317	1477	1085	645	695	895	1215
pfl1375w	conserved plasmodium protein, unknown function		244	134.193	96.778	64.4747	34.0937	21.9856	35.2769	25.4411	16.9492	8.96258	NULL	15.3882	21.061	15.1482	7.15788	NULL	-1.1969	-0.272589	-0.162075	-0.324383	NULL	-0.0650257	-0.618512	-0.101899	-0.772312	NULL	743	563	543	763	NULL	593	593	463	NULL	NULL
pf14_0183b	dead/deah box atp-dependent rna helicase, putative		245	285.656	203.623	144.037	42.4313	256.746	110.676	78.8929	55.8065	16.4399	99.4754	56.034	44.9446	23.7347	6.96811	21.2188	-0.981974	-0.811748	-1.23343	-1.23836	-2.229	0.145617	-0.19706	0.0948511	-0.807645	-0.269888	543	503	493	473	453	447	317	587	427	257
pf14_0563	dead box helicase, putative		246	599.272	182.126	216.386	130.266	108.66	275.401	83.6976	99.4419	59.8648	49.9358	151.48	79.9191	104.066	76.3792	64.2903	-0.862406	-0.0666469	0.0655677	0.351471	0.364527	-0.418479	-0.954405	0.285008	-0.389708	-0.342655	750	520	680	730	705	NULL	NULL	NULL	666	491
pfl2295w	nucleolar rrna processing protein, putative		247	111.765	91.4691	53.5452	14.6391	14.9047	189.755	155.296	90.9087	NULL	NULL	129.081	128.732	41.6954	NULL	NULL	-0.555853	-0.270652	-1.12453	NULL	NULL	-0.546692	-1.05952	-1.1173	NULL	NULL	725	655	645	595	NULL	NULL	NULL	NULL	NULL	NULL
pfl2310w	rna binding protein, putative		248	172.788	186.71	115.973	75.4793	57.3024	168.738	182.334	113.255	73.7103	55.9593	78.1973	85.9782	56.072	48.6365	34.9119	-1.10959	-1.08454	-1.01422	-0.599828	-0.680661	0.305538	-0.824277	NULL	0.136212	0.835818	792	622	NULL	942	612	1546	1426	1056	606	596
pfe1435c	nucleolar preribosomal gtpase, putative		249	181.703	211.977	105.012	24.9305	47.7301	116.178	135.535	67.143	NULL	30.518	132.325	149.114	51.1426	NULL	23.9473	0.18774	0.137748	-0.392712	NULL	-0.349796	-0.376288	-0.917728	-0.922829	NULL	-0.39536	780	680	680	670	480	NULL	728	378	NULL	323
pf11_0143	gtp binding protein, putative		250	68.7787	71.8002	47.0568	26.9117	24.5644	33.5998	35.0758	22.9882	NULL	NULL	6.55396	5.95839	6.46786	NULL	NULL	-2.35801	-2.55748	-1.82953	NULL	NULL	-0.442195	-1.97302	-0.979711	NULL	NULL	1231	921	841	911	NULL	NULL	NULL	NULL	NULL	NULL
mal13p1.272	60s ribosomal protein l7-2, putative		251	110.962	131.938	54.3012	15.1619	16.3908	156.505	186.091	76.5884	NULL	NULL	138.801	135.015	51.1835	NULL	NULL	-0.17319	-0.462892	-0.581445	NULL	NULL	-0.928412	-1.4684	-0.789915	NULL	NULL	596	656	736	466	NULL	471	461	431	NULL	NULL
pff1030w	mrna binding pumilio-homology domain protein, putative		252	204	285.808	114.965	24.0499	45.7195	87.4786	122.559	49.2988	NULL	19.6053	75.3648	119.52	43.0071	NULL	9.82431	-0.215039	-0.036223	-0.196978	NULL	-0.996815	1.3934	0.376922	0.928653	NULL	NULL	487	677	667	347	NULL	1193	1603	533	NULL	158
pfd0455w	40s ribosomal processing protein, putative		253	350.491	315.138	216.26	128.175	181.567	250.53	225.259	154.582	91.6187	129.783	109.215	112.645	75.0721	46.7469	40.5164	-1.19781	-0.999806	-1.04202	-0.970772	-1.67953	0.00191473	-0.434596	-0.443058	0.0197153	1.03194	514	384	554	504	359	519	529	599	389	324
pfd0545w	conserved plasmodium protein, unknown function		254	1068.84	893.833	83.4675	55.9422	51.1831	233.37	195.16	18.2244	12.2145	11.1754	53.7938	63.8126	13.4203	6.16478	6.05185	-2.11711	-1.61275	-0.441447	-0.986468	-0.884872	-2.7228	-2.32974	-0.537688	-1.40034	NULL	2855	2875	2525	1675	NULL	1024	654	714	1244	NULL
pfb0655c	conserved plasmodium protein, unknown function		255	232.483	139.858	77.1996	27.3795	21.2425	128.444	77.2697	42.6517	NULL	NULL	52.3768	64.3936	25.2416	NULL	NULL	-1.29414	-0.262986	-0.756802	NULL	NULL	-1.45459	-1.81305	-1.18861	NULL	NULL	670	600	690	570	NULL	495	415	505	NULL	NULL
pf13_0275	plasmodium exported protein, unknown function		256	973.985	864.707	64.6952	22.8117	189.347	1205.43	1070.18	80.0683	NULL	234.34	2992.45	1984.73	211.062	NULL	592.503	1.31178	0.891088	1.39836	NULL	1.33822	0.0215515	-1.26297	0.241156	NULL	1.05327	1668	1688	1228	858	943	795	675	465	NULL	865
pfd1175w	serine/threonine protein kinase, fikk family		257	414.99	344.09	18.1424	8.14505	366.587	129.321	107.227	NULL	NULL	114.237	49.2732	63.0497	NULL	NULL	10.6664	-1.39208	-0.766101	NULL	NULL	-3.42088	-0.439065	-0.612606	NULL	NULL	-2.08647	1469	629	NULL	229	2834	808	778	NULL	NULL	668
pf14_0603	conserved plasmodium protein, unknown function		258	124.549	96.72	49.923	9.13567	17.571	129.604	100.645	51.9491	NULL	NULL	48.5771	41.5347	20.4157	NULL	NULL	-1.41576	-1.27689	-1.34742	NULL	NULL	-0.685214	NULL	NULL	NULL	NULL	551	NULL	NULL	NULL	NULL	NULL	700	720	NULL	NULL
pfl2480w	conserved plasmodium protein, unknown function		259	91.6365	80.1842	66.9945	28.4251	56.9527	43.8662	38.384	32.0701	NULL	27.2631	17.8984	20.2243	16.8461	NULL	4.25285	-1.29328	-0.924415	-0.928815	NULL	-2.68045	NULL	NULL	NULL	NULL	NULL	NULL	NULL	NULL	NULL	NULL	740	510	450	NULL	295
pf08_0065	nucleolar preribosomal assembly protein, putative		260	311.037	198.923	97.2318	51.3193	68.7104	218.118	139.497	68.185	35.9883	48.184	117.125	81.4713	37.0899	17.8596	32.3883	-0.897064	-0.775871	-0.878428	-1.01083	-0.573083	0.00678664	-0.756301	-0.835963	-1.03004	1.29667	740	700	700	650	430	636	606	446	396	391
pf14_0193	conserved protein, unknown function		261	153.519	132.286	83.3101	44.1099	20.1061	91.9824	79.2609	49.9162	26.4289	NULL	32.9487	24.6278	24.2503	17.8591	NULL	-1.48114	-1.68632	-1.04151	-0.565461	NULL	-1.91783	-2.21819	-1.57092	-1.15557	NULL	466	486	486	476	NULL	577	NULL	NULL	277	NULL
pf10_0215a	conserved plasmodium protein, unknown function		262	139.52	59.9931	32.1271	17.3908	17.3524	191.123	82.1823	44.0098	NULL	NULL	139.365	64.3891	24.8086	NULL	NULL	-0.455635	-0.352012	-0.826985	NULL	NULL	NULL	NULL	NULL	NULL	NULL	NULL	NULL	NULL	NULL	NULL	859	369	359	NULL	NULL
pff1355w	conserved plasmodium protein, unknown function		263	129.577	114.706	78.68	32.6628	56.5156	156.873	138.87	95.2542	39.5433	68.4208	61.3569	61.0636	32.8879	20.3268	13.4446	-1.3543	-1.18535	-1.53423	-0.960054	-2.34741	-1.18807	-1.89376	-1.13853	-1.67801	-1.92964	1938	1928	1928	1548	2463	NULL	NULL	NULL	NULL	497
pfd0345c	conserved plasmodium protein, unknown function		264	68.3676	47.5187	29.2924	13.0981	5.02652	58.5339	40.6838	NULL	NULL	NULL	24.4434	21.3939	NULL	NULL	NULL	-1.25983	-0.927255	NULL	NULL	NULL	1.12128	0.560568	NULL	NULL	NULL	243	163	NULL	63	NULL	NULL	361	NULL	NULL	NULL
pfd0180c	cgi-201 protein, short form		265	261.527	224.655	177.14	84.56	73.6932	115.261	99.0106	78.0697	37.2675	32.4783	37.6101	49.8245	46.9826	20.3699	8.52821	-1.61571	-0.990727	-0.732635	-0.871477	-1.92916	-1.19984	-1.13375	NULL	NULL	NULL	793	413	NULL	NULL	NULL	622	622	NULL	NULL	547
pfl1175w	conserved plasmodium protein, unknown function		266	165.424	155.379	68.5379	19.5096	266.012	95.1807	89.4008	39.4349	NULL	153.057	69.6165	73.0022	21.985	NULL	19.7292	-0.451239	-0.292348	-0.842955	NULL	-2.95566	0.00925377	-1.27801	-0.813663	NULL	NULL	797	567	907	997	NULL	501	401	371	NULL	501
pf14_0145	ubiquitin carboxyl-terminal hydrolase, putative		267	275.19	300.72	144.352	45.1555	130.296	67.0377	73.2569	35.1648	11.0001	31.7409	19.594	21.721	12.2493	4.42712	3.50577	-1.77456	-1.75388	-1.52143	-1.31308	-3.17854	-0.902538	-1.56312	-0.796407	-1.21793	-2.56705	1246	1206	1176	566	246	1151	811	851	541	71
pfb0865w	small nuclear ribonucleoprotein, putative		268	59.0039	68.4641	52.2853	26.9392	43.4466	230.484	267.438	204.24	NULL	169.713	92.4275	100.018	95.3962	NULL	46.8265	-1.31827	-1.41895	-1.09826	NULL	-1.8577	-0.179358	-0.779849	0.111387	NULL	0.857907	685	635	635	645	625	NULL	593	NULL	NULL	493
pf07_0121	60s ribosomal subunit export protein, putative		269	301.823	350.182	180.857	41.1105	195.204	115.332	133.81	69.1085	15.709	74.5907	76.7538	94.8864	33.6837	8.48219	24.996	-0.587478	-0.495918	-1.03681	-0.889085	-1.5773	-0.0193411	-1.42436	-0.348894	-1.90718	-1.34003	502	412	402	422	282	663	533	523	363	533
pfi0370c	subunit of proteaseome activator complex, putative		270	353.257	381.513	313.869	212.459	121.117	447.161	482.928	397.303	268.936	153.313	321.951	540.923	375.734	364.804	118.697	-0.473955	0.163616	-0.080528	0.439859	-0.369193	-1.26164	-1.80952	-1.38277	-1.73435	-0.359564	1050	980	960	1330	800	522	502	542	502	447
pfc0365w	prp19-like protein, putative		271	200.318	206.32	158.998	58.749	272.394	129.321	133.196	102.645	37.927	175.851	64.3176	101.381	95.7913	52.6939	26.1238	-1.00767	-0.393758	-0.0997035	0.474409	-2.75092	-0.556934	-0.91813	0.166311	-0.264434	NULL	837	797	817	787	NULL	546	486	466	366	646
pfc0605w	conserved plasmodium protein, unknown function		272	34.4828	41.8907	34.8989	32.7728	5.59474	49.6871	60.3613	50.2866	47.2231	NULL	35.8947	39.5906	26.9851	40.3216	NULL	-0.469101	-0.608465	-0.89801	-0.227942	NULL	NULL	NULL	NULL	NULL	NULL	NULL	NULL	NULL	NULL	NULL	1134	1044	1134	1044	NULL
pf13_0293	histone-lysine n-methyltransferase, putative		273	142.978	99.476	60.5061	22.6741	44.3645	96.6064	67.2135	40.8825	NULL	29.976	88.4112	47.0665	37.0345	NULL	19.3859	-0.12789	-0.51405	-0.142615	NULL	-0.628804	-1.12855	-1.72474	-0.924331	NULL	NULL	1052	582	542	532	NULL	570	570	530	NULL	545
pf10_0085	small subunit rrna processing protein, putative		274	628.484	581.48	277.9	100.712	349.584	462.121	427.559	204.338	74.0533	257.047	376.684	386.622	145.875	43.8797	173.917	-0.294917	-0.145198	-0.486227	-0.755009	-0.563636	-0.0689274	-1.09636	-0.892204	-1.66136	-0.678825	785	765	735	925	715	777	497	447	437	442
mal13p1.222	conserved plasmodium protein, unknown function		275	404.748	336.518	177.109	80.7901	106.606	93.909	78.0785	41.0925	18.7448	24.7346	29.5693	28.4521	17.4762	7.13458	7.49692	-1.66716	-1.45639	-1.23349	-1.39359	-1.72216	-1.4316	-1.91838	-1.40014	-2.28158	NULL	1539	1569	1539	1559	NULL	756	646	676	636	NULL
pf08_0026	conserved protein, unknown function		276	224.727	143.426	131.06	29.5809	170.115	122.4	78.119	71.3833	NULL	92.6552	64.1738	60.1601	32.3195	NULL	17.1681	-0.931552	-0.376866	-1.14318	NULL	-2.43214	-0.152121	-1.33912	NULL	NULL	0.598653	506	476	NULL	NULL	416	833	413	373	NULL	273
pf14_0239	conserved plasmodium protein, unknown function		277	168.882	219.897	41.2613	16.18	38.1579	159.775	208.039	39.0362	NULL	36.1002	169.45	162.256	47.6367	NULL	35.3475	0.0848213	-0.358586	0.28726	NULL	-0.0303966	-1.29085	-1.76943	-0.126197	NULL	NULL	644	504	504	504	NULL	798	548	438	NULL	378
pf13_0213	60s ribosomal protein l6-2, putative		278	924.569	1049.12	792.091	335.791	611.575	1500.92	1703.12	1285.86	545.115	992.816	3408.55	3982.17	1707.97	644.25	1113.83	1.18331	1.22537	0.409547	0.241059	0.165936	0.404688	-1.0136	-0.958715	-1.27007	0.991105	2201	2201	2061	1631	556	645	485	445	455	550
pfd0360w	transcription factor, putative		279	184.974	215.546	81.7037	15.1344	42.791	202.6	236.085	89.4893	NULL	46.8686	61.1724	81.2636	38.8455	NULL	14.7628	-1.72768	-1.53863	-1.20397	NULL	-1.66666	-0.0284676	-1.41926	-0.990236	NULL	0.865272	683	573	533	473	358	626	636	606	NULL	NULL
pf11_0368a	conserved plasmodium protein, unknown function		280	32.0158	37.133	27.8435	11.337	19.9313	182.947	212.189	NULL	NULL	NULL	187.328	260.291	NULL	NULL	NULL	0.0341407	0.294778	NULL	NULL	NULL	0.719902	-0.714999	NULL	NULL	NULL	379	369	NULL	299	NULL	561	531	NULL	NULL	NULL
pf10_0361	conserved plasmodium protein, unknown function		281	1302.18	1008.63	874.299	494.482	1948.19	260.644	201.887	175	98.9756	389.951	241.618	249.684	130.402	128.448	235.857	-0.109354	0.306559	-0.424385	0.37604	-0.725377	-1.65784	-2.10502	-1.53856	-2.23682	-0.583386	1916	1936	2506	2906	1661	458	498	448	478	523
mal7p1.112	conserved plasmodium protein, unknown function		282	96.4771	35.1894	51.4979	56.8228	10.6213	34.4561	12.5676	18.3921	20.2938	NULL	13.9113	5.75559	13.4014	20.3473	NULL	-1.30851	-1.12668	-0.456703	0.00379583	NULL	-0.77361	-0.967377	0.233158	-1.79371	NULL	509	239	349	369	NULL	864	644	654	654	NULL
pfd0970c	zinc finger protein, putative		283	530.475	387.257	326.72	185.63	959.629	53.4376	39.0105	32.9123	18.6995	96.6686	9.42562	13.2934	15.2374	8.00059	11.8581	-2.50319	-1.55315	-1.11101	-1.22482	-3.02717	-1.65566	-1.80563	-1.38919	-1.43568	-1.42769	1466	1356	1356	1396	1301	743	603	603	623	558
pfl1170w	polyadenylate-binding protein, putative		284	2647.16	1587.41	1293.94	762.113	1534.75	1026.83	615.752	501.915	295.622	595.326	568.232	648.949	340.203	222.312	481.66	-0.853641	0.0757559	-0.561044	-0.411167	-0.305665	-2.44946	-2.26414	-1.62651	-2.6167	-1.76664	3390	3250	3110	2640	2430	1954	1794	1834	1644	NULL
pfc0425w	conserved plasmodium protein, unknown function		285	639.624	549.917	335.162	247.929	2456.18	51.2889	44.0957	26.8753	19.8804	196.951	9.36135	16.7587	16.2601	7.65937	30.4619	-2.45386	-1.39573	-0.724941	-1.37605	-2.69276	-1.07284	-1.43837	-1.34933	-1.44508	0.167006	1104	934	984	1164	1159	505	295	295	295	385
pfd1170c	plasmodium exported protein (phistb), unknown function		286	604.075	642.547	424.425	282.435	5182.35	686.449	730.167	482.301	320.949	5889.03	688.848	1123.76	457.512	302.341	21188	0.00503176	0.62204	-0.076124	-0.0861678	1.84715	-1.20882	-1.79794	-1.91418	-2.5149	1.66394	2976	2966	1246	1296	2296	494	494	474	604	3269
pfl0135w	conserved plasmodium protein, unknown function		287	72.9279	72.0033	33.765	12.6028	24.8267	61.3355	60.5579	28.3978	NULL	NULL	51.767	49.9386	16.3854	NULL	NULL	-0.244688	-0.278159	-0.793367	NULL	NULL	0.689274	0.0452593	-0.420016	NULL	NULL	460	410	2160	260	NULL	233	193	193	NULL	NULL
pfc0970w	conserved plasmodium membrane protein, unknown function		288	409.233	174.728	255.316	208.607	77.6707	107.636	45.957	67.1531	54.8677	20.4289	19.6849	9.02178	22.4816	20.2941	5.25761	-2.451	-2.3488	-1.57871	-1.4349	-1.95813	NULL	-2.07425	-1.08365	-1.71332	NULL	NULL	955	965	1055	NULL	628	368	378	448	363
pf11_0349	conserved plasmodium protein, unknown function		289	267.34	93.6739	166.872	115.379	54.0242	73.3242	25.6922	45.7685	31.6454	14.8174	23.0245	10.9899	36.8021	35.6673	7.00968	-1.67112	-1.22516	-0.314567	0.172608	-1.07987	0.762408	-0.0323624	1.32619	1.05787	-1.85707	705	515	625	515	200	530	510	530	500	NULL
pfl1760w	conserved plasmodium protein, unknown function		290	170.882	77.8924	96.5389	94.3561	39.9062	96.6524	44.0568	54.6034	53.3688	22.5714	31.1832	16.1757	35.5026	56.7659	10.4802	-1.63204	-1.44553	-0.621069	0.0890274	-1.10683	NULL	NULL	NULL	NULL	-1.05176	NULL	NULL	NULL	NULL	357	330	330	350	300	NULL
pf14_0277	coatamer beta subunit, putative		291	549.501	268.692	342.815	370.985	114.168	135.78	66.393	84.7085	91.6692	28.2104	96.8385	42.5903	88.5674	157.061	31.6282	-0.487617	-0.640508	0.0642688	0.776818	0.164983	-0.0110126	-1.03574	-0.0056779	-0.130545	1.84386	691	681	681	681	516	406	356	346	396	NULL
pfb0410c	phospholipase a2, putative		292	212.99	69.0443	128.383	98.8413	14.0743	107.03	34.6956	64.5138	49.669	NULL	21.9831	11.3177	36.1268	29.3562	NULL	-2.28355	-1.61617	-0.836541	-0.758682	NULL	NULL	NULL	NULL	NULL	NULL	NULL	NULL	NULL	NULL	NULL	790	410	460	420	NULL
pf11_0206	conserved plasmodium protein, unknown function		293	439.156	149.606	178.967	167.772	86.1065	84.6158	28.8257	34.483	32.3259	16.5909	24.1554	10.0917	21.2011	34.4224	8.62344	-1.80858	-1.51419	-0.70175	0.0906539	-0.944052	-1.67551	-1.98711	-0.65062	0.057267	NULL	1071	931	1021	991	NULL	781	661	781	691	161
pf14_0127	n-myristoyltransferase		294	329.203	62.749	121.359	96.6675	15.2544	278.278	53.0423	102.586	81.7139	NULL	182.308	48.61	112.496	108.863	NULL	-0.61015	-0.125891	0.133049	0.413867	NULL	-1.80377	-2.36854	-1.16796	-2.05001	NULL	1808	2458	2488	2508	NULL	744	644	644	694	NULL
pf14_0185	atp-dependent rna helicase, putative		295	134.81	116.969	82.0187	26.1963	112.507	43.8264	38.0264	26.6641	NULL	36.5756	38.2888	31.8429	18.3096	NULL	13.8477	-0.19488	-0.256026	-0.542301	NULL	-1.40124	-0.36213	-0.82251	-0.414682	NULL	-0.904676	361	411	671	371	326	545	545	555	NULL	60
pfi0105c	serine/threonine protein kinase, fikk family		296	272.031	157.467	78.617	31.1493	9.61596	146.885	85.0256	42.4498	NULL	NULL	71.7573	43.8298	21.7059	NULL	NULL	-1.03349	-0.955985	-0.967671	NULL	NULL	NULL	-1.79638	-0.756299	NULL	NULL	NULL	1353	1153	1223	NULL	574	574	504	NULL	NULL
pf08_0127	conserved plasmodium protein, unknown function		297	246.22	189.698	142.745	56.4375	111.195	73.8957	56.9321	42.8407	16.938	33.372	54.0494	51.0093	34.6909	14.079	10.7018	-0.451212	-0.158481	-0.304425	-0.266725	-1.64078	-0.694069	-0.681259	NULL	NULL	-0.516871	673	623	NULL	NULL	518	301	361	281	201	NULL
pf10_0115	qf122 antigen		298	958.566	1169.34	718.104	294.928	1098.58	286.653	349.684	214.744	88.1962	328.523	551.543	817.605	328.514	238.352	179.859	0.944169	1.22535	0.613338	1.4343	-0.869127	-1.47127	-1.91212	-0.887734	-2.24388	-0.734472	2247	2307	2407	2147	2097	1235	1125	1025	1125	950
pf10_0179	conserved plasmodium protein, unknown function		299	458.949	652.787	369.714	140.805	449.896	81.6634	116.154	65.7854	25.0542	80.0526	21.3012	40.8979	24.5103	8.85069	12.5816	-1.93875	-1.50594	-1.42438	-1.50119	-2.66964	-2.33784	-2.68026	-1.95829	-3.5166	-1.2447	1956	1756	2496	2616	1466	NULL	NULL	NULL	281	231
pfe1470w	cell cycle regulator protein, putative		300	50.0328	66.7234	40.9463	19.2895	1.0053	102.108	136.17	83.564	NULL	NULL	73.2777	62.4983	57.5396	NULL	NULL	-0.478647	-1.12352	-0.538327	NULL	NULL	1.95735	0.454376	0.494291	NULL	NULL	456	266	466	436	NULL	579	579	579	NULL	NULL
pf13_0203	conserved plasmodium protein, unknown function		301	356.266	320.853	163.502	91.907	224.882	852.312	767.59	391.153	219.873	537.996	500.34	721.154	485.12	128.174	343.34	-0.768472	-0.09003	0.310608	-0.778568	-0.647955	-0.69428	-2.17365	-1.08056	-2.01928	1.3458	1587	1597	1887	1577	962	NULL	688	658	618	1473
pf14_0292	large ribosomal subunit associated gtpase, putative		302	321.073	124.976	103.405	24.2425	61.6733	132.73	51.6643	42.7471	NULL	25.4954	48.4555	52.1047	20.8719	NULL	6.36429	-1.45376	0.0122456	-1.03426	NULL	-2.00216	-1.71026	-1.24267	-1.26767	NULL	NULL	758	828	918	738	NULL	928	708	608	NULL	NULL
pfl2010c	dead/deah box atp-dependent rna helicase, putative		303	325.652	249.807	141.485	75.4243	145.201	127.01	97.4285	55.1815	29.4167	56.6306	54.8218	64.528	35.8515	15.819	15.6992	-1.21212	-0.59442	-0.62215	-0.894977	-1.85089	0.259227	-0.582515	-0.467701	-1.38255	0.752981	1255	1065	905	1095	520	740	510	350	310	490
mal7p1.76	conserved plasmodium protein, unknown function		304	1084.91	371.301	250.844	65.8208	348.928	456.997	156.403	105.663	27.7257	146.979	143.852	64.0539	52.4754	11.4695	61.9016	-1.66759	-1.28791	-1.00975	-1.27342	-1.24756	-0.5725	-0.813998	-0.0875923	-0.807645	0.621513	925	805	795	795	865	1078	878	878	788	763
pfa0410w	conserved plasmodium protein, unknown function		305	1270.93	1226.12	653.063	512.313	826.448	194.659	187.795	100.025	78.4673	126.581	113.056	153.006	88.6782	81.2988	65.8928	-0.783912	-0.295578	-0.173709	0.0511424	-0.941868	0.66042	-0.360168	0.32749	-1.48797	-0.516137	1211	1061	1341	2831	626	665	765	465	555	630
pf07_0027	dna-directed rna polymerase 2 8.2 kda polypeptide, putative		306	41.8466	43.7474	30.2688	8.64036	10.4027	261.541	273.421	NULL	NULL	NULL	264.629	311.25	NULL	NULL	NULL	0.0169342	0.186951	NULL	NULL	NULL	-0.450358	-0.927046	NULL	NULL	NULL	597	597	NULL	587	NULL	1015	915	NULL	NULL	NULL
mal7p1.204	conserved plasmodium protein, unknown function		307	679.022	576.462	389.589	216.642	819.629	134.46	114.151	77.1463	42.8994	162.303	71.7444	78.4203	60.2181	46.9447	102.157	-0.906237	-0.541642	-0.357399	0.130006	-0.667902	-0.567391	-1.70846	-0.623093	-1.66326	0.290389	1230	1350	1180	870	790	681	561	681	451	556
pfd0115c	plasmodium exported protein, unknown function		308	417.85	670.077	355.855	310.668	404.264	584.405	937.171	497.7	434.5	565.404	819.962	1818.98	611.927	605.001	359.615	0.488589	0.956744	0.298083	0.47758	-0.652829	1.91058	0.526269	0.573428	0.124002	1.90628	721	651	751	951	636	1350	1290	980	900	845
pf10_0026	tryptophan-rich antigen 3		309	163.05	196.022	105.232	45.128	294.817	56.4188	67.8276	36.4125	15.6152	102.013	27.7451	57.0738	30.5256	13.6647	15.9601	-1.02394	-0.249044	-0.254415	-0.192505	-2.6762	-0.701857	-0.123389	0.00351104	-0.615	0.350935	1640	1620	1070	1620	130	615	615	615	605	610
pfl0830w	snorna-associated small subunit rrna processing protein, putative		310	342.791	273.624	141.863	47.3569	323.315	103.562	82.6659	42.859	14.3072	97.6782	40.055	43.7592	24.8699	6.95328	14.9001	-1.37044	-0.917707	-0.785198	-1.04098	-2.71271	NULL	-0.193107	NULL	NULL	0.744172	NULL	485	NULL	NULL	490	NULL	NULL	NULL	307	277
pf13_0352	conserved plasmodium protein, unknown function		311	265.041	218.766	78.0815	26.8016	164.083	85.7461	70.7751	25.2609	NULL	53.0842	33.5908	42.3011	16.0014	NULL	22.472	-1.352	-0.742548	-0.658712	NULL	-1.24015	0.56568	-0.120478	0.0180051	NULL	1.89186	415	415	395	295	380	1146	1166	NULL	NULL	651
pf13_0341	dna-directed rna polymerase 2, putative		312	149.369	95.2405	37.1352	10.6766	26.4876	262.974	167.677	65.3788	NULL	NULL	136.411	142.755	44.324	NULL	NULL	-0.946962	-0.232145	-0.560737	NULL	NULL	-0.0422148	-0.566328	-0.0145288	NULL	NULL	704	814	644	664	NULL	268	258	258	NULL	NULL
mal7p1.15	conserved plasmodium membrane protein, unknown function		313	546.268	407.622	168.73	38.2212	168.192	43.8699	32.7355	13.5505	3.06948	13.5072	10.581	14.4168	8.18654	1.99983	2.68042	-2.05176	-1.1831	-0.727016	-0.61812	-2.3332	-0.141853	-0.485035	-0.0267724	NULL	NULL	560	570	410	NULL	NULL	739	569	569	539	579
pf14_0055	large subunit rrna processing protein, putative		314	435.138	339.535	129.422	43.9173	249.665	152.626	119.093	45.3953	15.4042	87.5711	74.3545	98.9057	37.7285	9.13145	23.7555	-1.03751	-0.267968	-0.266887	-0.754403	-1.8822	0.356258	-0.689529	-0.191899	-0.633616	1.99968	518	418	468	158	113	253	243	243	213	228
pf10_0285	conserved plasmodium protein, unknown function		315	120.699	66.6944	38.836	8.09002	2.9722	74.5978	41.2203	24.0025	NULL	NULL	41.3233	18.8455	9.41229	NULL	NULL	-0.852176	-1.12913	-1.35057	NULL	NULL	NULL	NULL	-0.535237	NULL	NULL	NULL	NULL	245	235	NULL	629	599	589	NULL	NULL
pf10_0169	phosphomannomutase, putative		316	53.8268	49.0562	35.3398	13.731	7.3868	78.5793	71.6149	51.591	NULL	NULL	72.4133	62.0303	43.0625	NULL	NULL	-0.117894	-0.207288	-0.260689	NULL	NULL	0.621816	-0.195469	0.250436	NULL	NULL	689	279	509	1249	NULL	NULL	NULL	NULL	NULL	NULL
mal7p1.14	conserved plasmodium protein, unknown function	up-regulated	317	147.557	211.832	108.256	38.744	203.727	210.795	302.618	154.651	55.3486	291.039	664.305	877.398	487.154	161.521	1036.68	1.65601	1.53573	1.65536	1.5451	1.83268	1.22766	1.36731	1.30183	0.327582	1.15774	1111	591	761	811	1036	1191	991	611	491	481
pff1110c	coronin binding protein, putative		318	410.934	338.085	249.489	89.7607	60.6242	179.134	147.378	108.757	39.1285	26.4273	76.974	120.138	77.5706	36.3759	16.5655	-1.2186	-0.294833	-0.487529	-0.105234	-0.673848	-1.70701	-1.73616	-1.18561	-1.50809	NULL	1101	1011	1071	1071	NULL	NULL	NULL	NULL	NULL	373
pfd1055w	40s ribosomal protein s19, putative		319	870.294	1027.13	658.543	278.143	342.984	1879.68	2218.43	1422.34	600.74	740.786	2986.26	3176.14	1498.22	709.103	1435.25	0.667851	0.517734	0.074988	0.239255	0.954172	-0.86365	-1.60045	-0.833931	-1.6729	-0.658503	808	1158	1188	808	558	692	602	602	582	597
pf14_0431	protein serine/threonine kinase-1		320	793.236	1236.97	431.197	283.371	262.559	306.387	477.777	166.549	109.452	101.413	77.8794	116.747	54.3709	33.8828	24.3732	-1.97604	-2.03296	-1.61505	-1.69167	-2.05688	0.273605	-0.947501	-1.6313	-1.00484	-0.198479	1038	1028	1048	778	263	498	518	538	268	693
pf14_0636	conserved plasmodium protein, unknown function		321	149.313	170.145	62.3014	23.2519	5.55103	56.154	63.9883	23.4304	NULL	NULL	51.4299	58.8361	26.9083	NULL	NULL	-0.126779	-0.121105	0.199671	NULL	NULL	-0.192485	-1.50807	0.393622	NULL	NULL	472	422	432	562	NULL	531	541	511	NULL	NULL
mal7p1.12	erythrocyte membrane-associated antigen		322	1312.85	1864.63	801.603	383.505	508.99	193.493	274.817	118.143	56.5225	75.017	125.136	205.911	116.068	74.4593	53.6984	-0.628786	-0.416445	-0.0255683	0.397625	-0.482339	-1.79536	-2.31179	-0.962552	-2.17538	0.170307	1618	1688	1538	1578	1063	779	759	NULL	NULL	899
mal13p1.52	conserved plasmodium protein, unknown function		323	155.892	188.885	68.1914	17.5284	7.3868	39.6068	47.9892	17.3251	NULL	NULL	30.7006	51.1076	22.5876	NULL	NULL	-0.367482	0.0908296	0.382673	NULL	NULL	0.983431	0.130236	0.490032	NULL	NULL	617	617	467	227	NULL	417	407	457	NULL	NULL
pf14_0635	large ribosomal subunit assembling protein, putative		324	34.9501	36.0887	11.339	3.24702	2.05432	71.3267	73.6504	NULL	NULL	NULL	129.216	161.525	NULL	NULL	NULL	0.857271	1.13299	NULL	NULL	NULL	0.846622	-0.156426	NULL	NULL	NULL	636	506	NULL	NULL	NULL	434	434	NULL	NULL	NULL
pfe1035c	bis(5'-nucleosyl)-tetraphosphatase (diadenosine tetraphosphatase), putative		325	102.645	65.9112	35.8438	6.9343	6.77488	250.965	161.152	87.6377	NULL	NULL	341.88	257.193	77.6566	NULL	NULL	0.446003	0.674432	-0.174442	NULL	NULL	NULL	NULL	NULL	NULL	NULL	NULL	NULL	NULL	NULL	NULL	NULL	NULL	NULL	NULL	NULL
pf11_0250	splicing factor, putative		326	150.809	104.205	54.0807	22.619	70.5462	388.682	268.569	139.383	NULL	181.82	214.266	253.183	138.79	NULL	126.328	-0.859187	-0.0851087	-0.00615078	NULL	-0.525338	NULL	NULL	NULL	NULL	0.174353	NULL	NULL	NULL	NULL	589	384	384	364	NULL	324
mal8p1.92	atpase, putative		327	249.585	227.933	109.705	31.7547	239.044	70.5839	64.4607	31.0251	NULL	67.6029	20.83	26.4739	16.0635	NULL	11.7279	-1.76067	-1.28385	-0.949653	NULL	-2.52715	NULL	-0.369683	NULL	NULL	-2.5027	NULL	387	NULL	NULL	77	402	402	392	NULL	NULL
pfl1905w	conserved plasmodium protein, unknown function		328	42.8372	30.2576	14.2052	8.0625	6.16295	75.4176	NULL	NULL	NULL	NULL	71.6289	NULL	NULL	NULL	NULL	-0.07436	NULL	NULL	NULL	NULL	-0.682958	NULL	NULL	NULL	NULL	618	NULL	NULL	458	NULL	506	NULL	NULL	NULL	NULL
pfi0125c-a	serine/threonine protein kinase, fikk family		329	34.6884	43.7184	14.5202	3.5497	0.655633	19.6312	24.7416	NULL	NULL	NULL	5.50656	6.50386	NULL	NULL	NULL	-1.83393	-1.92757	NULL	NULL	NULL	NULL	NULL	NULL	NULL	NULL	NULL	NULL	NULL	NULL	NULL	388	288	NULL	NULL	NULL
pfi0125c-b	serine/threonine protein kinase, fikk family		330	34.5576	43.4573	14.5202	3.5497	0.655633	19.6573	24.7197	NULL	NULL	NULL	5.43702	6.51211	NULL	NULL	NULL	-1.85418	-1.92447	NULL	NULL	NULL	-0.429464	-1.42687	NULL	NULL	NULL	1153	713	NULL	NULL	NULL	NULL	NULL	NULL	NULL	NULL
pf14_0194	spliceosome-associated protein, putative		331	231.736	138.089	83.0266	37.6709	6.25037	176.898	105.411	63.3791	28.7564	NULL	50.3356	64.2664	67.814	23.7613	NULL	-1.81326	-0.713891	0.0975764	-0.275267	NULL	-0.569327	-0.727491	-0.665897	-0.463992	NULL	483	483	423	433	NULL	539	389	389	389	NULL
pfa0315w	conserved plasmodium protein, unknown function		332	55.6584	69.6245	30.8357	8.03499	7.29939	132.205	165.379	NULL	NULL	NULL	196.024	378.873	NULL	NULL	NULL	0.56825	1.19594	NULL	NULL	NULL	1.05527	1.43387	NULL	NULL	NULL	2113	233	NULL	143	NULL	210	210	NULL	NULL	NULL
pf07_0007	conserved plasmodium protein, unknown function		333	271.358	559.375	58.8997	21.0506	16.3908	842.728	1737.19	182.918	NULL	NULL	2820.38	2489.03	424.166	NULL	NULL	1.74275	0.51883	1.21343	NULL	NULL	1.47907	0.172961	1.08419	NULL	NULL	960	1240	1280	700	NULL	810	770	700	NULL	NULL
pf11_0191	box c/d snornp rrna 2'-o-methylation factor, putative		334	434.521	309.858	151.942	124.515	81.1237	250.444	178.592	87.5749	71.7664	46.7572	323.047	361.645	117.667	59.7303	44.5771	0.367256	1.0179	0.426119	-0.264847	-0.0688863	-0.402976	-0.786577	0.0228246	-2.04211	1.64239	814	674	804	1234	649	463	443	413	503	298
pfi1770w	plasmodium exported protein (phistb), unknown function		335	244.594	186.071	13.5438	6.24638	1.79206	289.804	220.464	NULL	NULL	NULL	800.095	368.245	NULL	NULL	NULL	1.4651	0.740125	NULL	NULL	NULL	NULL	NULL	NULL	NULL	NULL	NULL	NULL	NULL	NULL	NULL	566	556	NULL	NULL	NULL
pfl0665c	rna polymerase subunit 8c, putative		336	72.6289	79.2849	53.4507	9.57594	14.5551	187.188	204.342	137.76	NULL	NULL	129.01	208.357	113.684	NULL	NULL	-0.536998	0.0280687	-0.277121	NULL	NULL	-0.905339	-1.5522	-1.28784	NULL	NULL	476	406	446	456	NULL	431	441	431	NULL	NULL
pfc0441c-a	sac3/gnap family-related protein, putative		337	108.196	124.077	89.956	43.1193	42.8784	165.184	189.43	137.337	65.8309	65.4632	493.223	533.525	285.185	197.003	107.209	1.57816	1.49389	1.05418	1.58138	0.711665	NULL	NULL	NULL	NULL	NULL	NULL	NULL	NULL	NULL	NULL	539	509	539	519	499
pfc0441c-b	sac3/gnap family-related protein, putative		338	108.869	125.295	90.6174	43.477	43.1844	165.454	190.418	137.716	66.0744	65.6298	492.612	533.067	285.136	196.392	106.766	1.57402	1.48515	1.04995	1.57157	0.702032	1.22234	0.789823	0.115239	0.88717	1.28998	450	430	770	800	240	NULL	NULL	NULL	NULL	NULL
mal13p1.116	conserved plasmodium membrane protein, unknown function		339	280.834	228.629	189.33	146.886	92.2695	28.1003	22.8767	18.9443	14.6974	9.23249	10.2798	9.08042	7.59166	4.05213	2.71861	-1.45078	-1.33305	-1.31928	-1.85881	-1.76385	0.101495	-0.487279	-0.941156	NULL	-3.25962	526	346	376	236	51	302	312	312	342	NULL
pfi0255c	mitochondrial carrier protein, putative		340	191.795	181.285	92.7907	35.4695	111.676	54.0269	51.0661	26.1382	9.99141	31.4581	21.9402	20.5461	18.6281	6.43006	8.86192	-1.3001	-1.3135	-0.488678	-0.635856	-1.82774	-0.128858	-0.462951	-0.175756	-0.232667	1.11235	1143	1043	1113	1043	743	539	489	439	429	354
pf10_0322	s-adenosylmethionine decarboxylase/ornithine decarboxylase		341	1657.64	1348.16	1160.45	934.04	533.86	392.713	319.394	274.923	221.284	126.477	113.386	169.3	171.003	131.711	51.3504	-1.79224	-0.915755	-0.685007	-0.74852	-1.30043	-0.622568	-0.69071	-0.0927995	-1.09595	-0.150947	3497	2967	3017	5377	3012	1330	840	830	840	650
pff1435w	conserved plasmodium protein, unknown function		342	85.4875	83.1432	45.8599	19.6472	72.8627	117.106	113.895	62.8218	NULL	99.812	83.9313	125.823	57.8867	NULL	18.3802	-0.480535	0.143689	-0.118033	NULL	-2.44106	-0.166759	-1.27228	-0.663286	NULL	-0.229965	1029	639	1069	1169	984	948	498	518	NULL	473
pf14_0465	conserved plasmodium protein, unknown function		343	35.1743	38.2354	18.7723	11.1169	4.93911	36.9478	40.1633	NULL	NULL	NULL	43.0483	48.4721	NULL	NULL	NULL	0.220465	0.271276	NULL	NULL	NULL	-0.896466	-1.51223	NULL	NULL	NULL	601	591	NULL	601	NULL	359	359	NULL	NULL	NULL
pf14_0070	pre-mrna splicing factor, putative		344	263.677	232.604	181.518	102.226	139.344	130.339	114.98	89.7273	50.5319	68.8799	31.8461	41.6921	46.965	25.5513	21.0706	-2.03308	-1.46353	-0.933959	-0.983797	-1.70885	-0.297379	-1.24186	-0.674465	-1.28137	-2.63084	1343	1333	1343	1493	388	1117	877	567	727	362
mal13p1.322	splicing factor, putative		345	311.186	227.034	178.652	116.067	135.847	91.3642	66.657	52.4522	34.0772	39.8847	22.6431	18.435	20.0199	14.0685	9.41524	-2.01256	-1.85431	-1.38957	-1.27634	-2.08277	-1.67618	-0.868879	-0.178441	0.149286	-2.5196	1062	912	942	892	872	474	494	464	484	414
pfd0975w	rio-like serine/threonine kinase, putative		346	177.834	166.431	116.634	79.4143	114.561	104.855	98.1318	68.7701	46.8245	67.5478	60.2624	82.9232	51.3687	19.614	19.5002	-0.799067	-0.242944	-0.420891	-1.25538	-1.79242	-0.831055	-1.12371	-0.920418	-0.423552	-1.4813	757	667	757	767	747	649	609	619	389	779
pff1055c	conserved plasmodium protein, unknown function		347	351.575	267.039	220.575	141.245	91.8761	160.537	121.936	100.719	64.4955	41.9526	195.818	110.442	114.99	126.083	94.5825	0.286614	-0.142835	0.191175	0.967102	1.17281	0.0541503	-0.897662	0.472424	-0.204067	0.821054	593	573	553	583	443	518	498	498	498	453
pfa0515w	phosphatidylinositol-4-phosphate-5-kinase		348	840.278	642.924	499.419	348.889	539.28	167.787	128.379	99.7243	69.6663	107.684	32.4338	31.6303	37.6831	21.7857	27.4606	-2.37106	-2.02103	-1.40403	-1.67708	-1.97137	-0.656506	-1.82178	-0.371342	-1.52431	-0.154922	793	763	753	763	543	708	698	708	708	693
pfd1115c	conserved plasmodium protein, unknown function		349	233.38	226.918	171.124	185.41	83.9211	52.5395	51.0846	38.5241	41.7402	18.8926	31.2679	32.4787	33.8519	34.7686	7.60976	-0.748721	-0.653394	-0.186527	-0.263655	-1.3119	0.938092	0.39535	2.00919	0.990426	0.655684	524	424	414	414	54	789	279	279	799	59
pf14_0724	bromodomain protein, putative		350	271.377	225.757	156.037	101.07	128.592	126.812	105.494	72.9145	47.2291	60.0895	62.3776	57.7352	44.782	44.9294	25.7478	-1.02359	-0.869638	-0.703287	-0.0720158	-1.22266	-0.883715	-1.46886	-1.03693	-1.56217	-0.179831	1278	1268	1278	1478	1123	374	384	314	234	244
pf11_0108	u5 snrnp-associated protein, putative		351	1046.97	765.173	759.051	462.342	644.138	270.255	197.515	195.935	119.345	166.272	35.3564	41.5257	55.3542	28.6174	24.378	-2.93428	-2.24989	-1.82361	-2.06017	-2.7699	NULL	-1.43539	-1.38647	NULL	-0.650978	NULL	1235	1275	NULL	960	824	364	464	374	339
pf14_0637	rhoptry protein, putative		352	193.384	207.365	143.564	141.053	38.3327	46.242	49.5851	34.3291	33.7285	9.16612	24.7007	29.8863	24.9169	32.765	4.08872	-0.904654	-0.730423	-0.462304	-0.0418126	-1.16466	-0.400313	-0.858539	-0.376258	-1.42622	NULL	1144	964	1134	1204	NULL	630	690	630	630	NULL
pf08_0028	conserved plasmodium membrane protein, unknown function		353	205.589	197.182	184.888	120.552	56.0785	54.3741	52.1508	48.8994	31.8837	14.8317	25.7176	22.8369	26.3439	23.8994	4.56259	-1.08016	-1.19132	-0.892344	-0.415845	-1.70075	-0.703255	-1.38084	-0.273748	-1.15278	NULL	572	572	552	572	NULL	579	589	599	599	NULL
mal8p1.127	conserved plasmodium protein, unknown function		354	339.371	303.302	284.766	177.568	109.316	88.4469	79.0465	74.2158	46.2777	28.49	60.8891	55.0484	47.2705	34.3671	12.6396	-0.538628	-0.522001	-0.650785	-0.429289	-1.17251	0.707099	-0.609516	-0.228654	-1.30053	-0.400067	830	600	620	1070	395	1598	1248	1248	1408	NULL
pfd0450c	pre-mrna splicing factor, putative		355	257.135	173.539	179.156	110.178	119.981	165.36	111.601	115.213	70.8543	77.1581	43.5299	44.7964	53.4238	34.9802	17.2182	-1.92554	-1.31689	-1.10875	-1.01832	-2.16388	-0.350625	-0.778382	0.565685	-0.537379	NULL	383	373	373	413	NULL	594	324	304	324	269
pf14_0478	dna polymerase delta interacting protein, putative	down-regulated	356	159.742	101.594	99.8776	62.7114	77.1025	62.6932	39.8719	39.1984	24.612	30.26	7.39838	6.99015	9.44993	6.98432	3.11657	-3.08303	-2.51198	-2.05242	-1.81717	-3.27938	NULL	NULL	NULL	NULL	NULL	NULL	NULL	NULL	NULL	NULL	916	646	636	786	71
mal7p1.19	ubiquitin transferase, putative		357	970.453	533.062	577.154	497.839	151.408	83.5014	45.8667	49.6605	42.8359	13.0277	21.8011	26.6684	39.0336	35.6405	4.64155	-1.9374	-0.782314	-0.347383	-0.265304	-1.4889	-0.0530497	-0.485938	-0.249181	-0.758299	NULL	1019	879	1329	1759	NULL	NULL	924	NULL	NULL	NULL
pfl1815c	conserved plasmodium protein, unknown function		358	303.673	314.006	218.716	179.439	174.18	61.0766	63.1549	43.9896	36.0899	35.0322	22.0576	26.807	32.6303	46.5429	14.5946	-1.46934	-1.23629	-0.430952	0.366967	-1.26324	-1.66526	-2.23275	-0.726049	-1.16673	-0.911145	1353	1343	1283	1163	1353	553	553	583	563	NULL
pf11_0375	conserved plasmodium protein, unknown function		359	376.526	208.583	273.837	248.424	109.141	144.706	80.1627	105.241	95.4743	41.9451	130.161	69.1277	71.9214	86.1325	22.3104	-0.152832	-0.213668	-0.549202	-0.148554	-0.910788	NULL	-2.13049	NULL	NULL	-1.82579	NULL	1043	NULL	NULL	1003	868	658	678	668	343
pfi1235w	rrna processing and telomere maintaining methyltransferase, putative		360	82.8335	48.1279	23.3079	10.5115	13.9431	69.4912	40.3758	NULL	NULL	NULL	44.6007	40.3379	NULL	NULL	NULL	-0.639763	-0.00135288	NULL	NULL	NULL	0.438037	1.05822	NULL	NULL	NULL	445	175	NULL	205	NULL	623	233	NULL	NULL	NULL
pfb0370c	rna binding protein, putative		361	147.463	117.346	79.3099	27.6822	54.9421	172.876	137.569	92.9776	NULL	64.4104	99.7509	93.458	51.5501	NULL	25.1107	-0.793335	-0.557763	-0.850907	NULL	-1.35899	-0.643473	-1.29622	-0.358677	NULL	-0.591366	500	490	490	430	440	1039	429	349	NULL	309
pf13_0261	nucleolar preribosomal associated cytoplasmic atpase, putative		362	71.5822	46.6194	23.4969	9.57594	10.4027	56.364	36.7082	NULL	NULL	NULL	51.2077	50.9314	NULL	NULL	NULL	-0.138411	0.472453	NULL	NULL	NULL	NULL	NULL	NULL	NULL	NULL	NULL	NULL	NULL	NULL	NULL	390	390	NULL	NULL	NULL
pfc0825c	cleavage and polyadenylation specifity factor, putative		363	203.402	127.529	76.1602	26.0036	34.2241	67.7104	42.453	25.3529	NULL	11.3928	17.1519	14.4599	10.6644	NULL	4.83119	-1.98101	-1.55381	-1.24935	NULL	-1.23768	-0.292984	-1.19796	-0.316031	NULL	NULL	1175	825	825	1195	NULL	223	153	153	NULL	NULL
mal8p1.141	conserved plasmodium protein, unknown function		364	163.256	87.2917	34.9619	15.6022	91.5701	65.1981	34.8609	13.9624	NULL	36.5695	17.1213	14.6656	9.61598	NULL	9.87851	-1.92904	-1.24918	-0.538042	NULL	-1.88828	NULL	-0.580215	0.225544	NULL	NULL	NULL	593	543	463	NULL	NULL	NULL	NULL	NULL	316
pf11_0402	conserved plasmodium protein, unknown function		365	553.295	298.196	106.586	62.8765	177.152	104.494	56.3165	20.1296	11.8747	33.4565	30.5637	20.9099	11.7377	7.86192	7.76291	-1.77353	-1.42937	-0.778172	-0.594936	-2.10762	-0.0861998	-1.84547	-1.20633	0.274817	NULL	193	183	2753	283	NULL	423	423	413	413	503
pff0100w	atp-dependent rna helicase, putative		366	243.137	169.245	81.4832	20.115	9.8345	60.7386	42.2797	20.3555	NULL	NULL	43.7877	40.787	19.8789	NULL	NULL	-0.472088	-0.051856	-0.0341805	NULL	NULL	1.35155	0.0536003	-0.302047	NULL	NULL	793	703	723	213	NULL	486	456	376	NULL	NULL
pfl1470c	wd-repeat protein, putative		367	113.728	116.302	44.0331	10.3189	12.457	77.9492	79.7134	30.1803	NULL	NULL	57.9765	59.7554	26.4242	NULL	NULL	-0.427066	-0.415754	-0.191748	NULL	NULL	-0.305231	-1.28213	-0.782029	NULL	NULL	580	590	530	280	NULL	NULL	NULL	NULL	NULL	NULL
mal13p1.93	small ribosomal subunit nuclear export protein, putative		368	231.399	190.191	92.0033	20.3626	17.7895	80.4867	66.1533	32.0011	NULL	NULL	41.9924	43.3197	19.0408	NULL	NULL	-0.938624	-0.610791	-0.749027	NULL	NULL	-0.346499	-1.15219	-0.235479	NULL	NULL	400	340	350	110	NULL	427	437	207	NULL	NULL
pf07_0044	conserved plasmodium protein, unknown function		369	70.4421	37.6262	27.875	13.731	16.6094	126.694	67.6731	NULL	NULL	NULL	55.1971	39.201	NULL	NULL	NULL	-1.19869	-0.78769	NULL	NULL	NULL	NULL	NULL	NULL	NULL	NULL	NULL	NULL	NULL	NULL	NULL	667	627	NULL	NULL	NULL
mal8p1.67	nucleolar preribosomal assembly protein, putative		370	79.432	80.4743	44.9465	13.5934	21.3299	145.214	147.119	82.1691	NULL	NULL	122.861	120.665	67.3454	NULL	NULL	-0.241156	-0.285979	-0.287017	NULL	NULL	-0.701834	-1.67219	-1.49851	NULL	NULL	2540	350	2520	NULL	NULL	601	451	551	NULL	NULL
pfi0165c	dead/deah box helicase, putative		371	1772.64	1029.69	724.057	278.886	702.533	234.445	136.184	95.7621	36.8847	92.9154	114.445	78.7723	59.7172	30.1235	30.4736	-1.03459	-0.789798	-0.681308	-0.292133	-1.60836	-1.01358	-1.67128	-0.65014	-1.76325	-0.733565	2401	661	651	681	616	689	369	619	409	334
pfi1020c	inosine-5'-monophosphate dehydrogenase		372	360.397	338.288	105.106	15.5747	8.30469	243.019	228.11	70.874	NULL	NULL	511.206	518.926	147.237	NULL	NULL	1.07284	1.1858	1.05481	NULL	NULL	-0.254246	-0.997269	-0.446263	NULL	NULL	884	844	724	464	NULL	575	545	535	NULL	NULL
pf11_0090	pescadillo-like protein		373	205.252	177.891	98.6807	33.9836	31.2519	109.061	94.5221	52.4339	18.0572	NULL	171.243	165.201	82.7058	33.5802	NULL	0.650916	0.805503	0.657487	0.895039	NULL	1.19967	-0.092273	-0.472635	0.256485	NULL	311	291	311	311	NULL	669	409	579	229	NULL
pf10_0277	nucleolar preribosomal assembly protein, putative		374	119.297	105.104	85.0424	23.4721	46.8996	132.848	117.042	94.702	NULL	52.2268	72.3686	95.6884	46.3696	NULL	18.4653	-0.876341	-0.290613	-1.03022	NULL	-1.49998	-2.45664	-2.299	-1.1947	NULL	-1.43602	586	366	366	386	506	NULL	538	NULL	NULL	378
pf08_0041	ribosome biogenesis protein nep1 homologue, putative		375	116.886	107.396	57.0099	14.1438	32.6068	147.958	135.944	72.1644	NULL	41.2745	58.6371	43.8925	21.535	NULL	6.00804	-1.3353	-1.63096	-1.7446	NULL	-2.78028	-0.0847902	-0.918844	0.265419	NULL	-1.23126	648	628	428	368	1033	554	344	284	NULL	NULL
pf14_0422	conserved plasmodium protein, unknown function		376	49.0235	44.5016	24.0324	6.52155	5.4199	33.5318	30.4389	NULL	NULL	NULL	12.456	10.3906	NULL	NULL	NULL	-1.42869	-1.55064	NULL	NULL	NULL	NULL	-1.70656	NULL	NULL	NULL	NULL	382	NULL	NULL	NULL	1495	1475	NULL	NULL	NULL
mal7p1.113	dead/deah box atp-dependent rna helicase, putative		377	262.107	228.165	137.265	42.1562	43.7526	98.9082	86.1001	51.798	15.908	16.5104	47.2433	54.5247	35.154	12.9089	6.07359	-1.06598	-0.659103	-0.559208	-0.301383	-1.44276	0.0101503	-0.479763	-0.310287	-1.25243	-2.20073	901	851	871	711	51	NULL	NULL	NULL	NULL	131
pf13_0013	deoxyhypusine hydroxylase		378	237.062	200.344	100.382	52.7227	110.015	199.884	168.924	84.6387	44.4542	92.7616	158.354	141.693	96.8838	49.6281	103.077	-0.336009	-0.253612	0.194937	0.158838	0.152119	-0.688252	-1.55538	-0.208476	-1.99951	0.503819	454	434	444	394	334	622	532	522	492	487
pf14_0068	fibrillarin, putative		379	434.091	312.005	93.6726	31.8373	281.879	478.601	343.996	103.277	NULL	310.781	397.082	475.709	219.034	NULL	140.621	-0.269385	0.467687	1.08463	NULL	-1.14409	-1.49018	-1.74379	-0.573349	NULL	-0.164007	556	496	426	NULL	536	743	713	693	NULL	698
pfe0465c	rna polymerase i		380	1158.55	883.621	393.967	164.635	829.507	133.519	101.835	45.4036	18.9737	95.5984	39.651	52.207	28.6668	11.1679	22.0555	-1.75162	-0.963918	-0.663426	-0.764648	-2.11585	-0.707326	-1.01364	-0.315502	-1.61957	1.8822	754	754	884	1594	754	NULL	NULL	NULL	NULL	NULL
pf13_0309	u3 snorna-associated small subunit rrna processing protein, putative		381	314.999	319.895	135.438	24.6828	29.8532	87.33	88.6874	37.5486	NULL	NULL	47.3003	55.6533	22.3467	NULL	NULL	-0.884626	-0.672263	-0.748701	NULL	NULL	-0.961054	-2.37192	-1.4181	NULL	NULL	1118	1008	1008	508	NULL	323	263	333	NULL	NULL
pf10_0067	conserved plasmodium protein, unknown function		382	32.1092	24.1075	10.7405	5.77859	7.82389	32.0132	NULL	NULL	NULL	NULL	94.098	NULL	NULL	NULL	NULL	1.5555	NULL	NULL	NULL	NULL	2.12529	NULL	NULL	NULL	NULL	401	NULL	NULL	301	NULL	355	NULL	NULL	NULL	NULL
pf14_0746	plasmodium exported protein (phistb), unknown function		383	258.78	601.845	83.751	11.3095	6.46892	178.1	414.209	57.6401	NULL	NULL	255.684	451.107	43.2465	NULL	NULL	0.521668	0.123111	-0.41449	NULL	NULL	0.408911	-0.65949	-0.913635	NULL	NULL	1513	1113	1173	443	NULL	1508	1608	1488	NULL	NULL
pfi1040c	conserved plasmodium membrane protein, unknown function		384	349.856	307.653	141.895	26.5815	15.2544	51.0068	44.8539	20.6874	NULL	NULL	15.691	19.2459	12.2317	NULL	NULL	-1.70075	-1.22068	-0.758128	NULL	NULL	-0.424987	-0.776523	-0.187365	NULL	NULL	590	470	490	210	NULL	281	251	251	NULL	NULL
pf13_0228	40s ribosomal protein s6, putative	up-regulated	385	786.171	702.685	529.531	314.08	143.453	902.607	806.756	607.957	360.597	164.699	2277.16	3142.59	1328.36	708.18	276.343	1.33507	1.96175	1.1276	0.973728	0.746631	0.274983	0.324783	0.184887	-0.750774	NULL	1399	1249	1559	1589	NULL	642	622	652	572	542
pfi0650c	conserved plasmodium protein, unknown function		386	125.503	161.848	173.518	75.2592	2.49141	66.3683	85.5885	91.7599	39.7986	NULL	25.843	32.2846	48.1394	23.6769	NULL	-1.36072	-1.40657	-0.930647	-0.749237	NULL	-0.578253	-1.59393	-1.37047	-0.956366	NULL	814	804	754	754	NULL	341	341	341	261	NULL
pfb0830w	40s ribosomal protein s26e, putative		387	302.066	487.023	387.195	147.877	31.4267	1102.43	1777.46	1413.12	539.696	NULL	1656.83	2518.41	1398.28	280.681	NULL	0.58774	0.502701	-0.0152331	-0.943217	NULL	0.384424	-0.765945	-0.413039	-0.631021	NULL	1031	1051	1081	951	NULL	1637	667	687	547	NULL
pf14_0733	serine/threonine protein kinase, fikk family		388	357.107	174.322	70.8687	119.837	1753.34	359.263	175.375	71.2965	120.56	1763.92	89.2464	65.6491	59.0066	38.4007	408.63	-2.00917	-1.41759	-0.272954	-1.65055	-2.10992	-0.812688	-0.0152921	NULL	NULL	0.714142	50	50	NULL	NULL	65	NULL	NULL	NULL	NULL	NULL
pf14_0401	trna binding protein, putative		389	331.11	341.421	230.528	96.4198	93.9304	285.686	294.582	198.902	83.1923	81.0444	424.654	479.944	302.572	172.591	116.162	0.571858	0.704194	0.605216	1.05283	0.519358	-0.201018	-1.09177	-0.686433	-0.392608	0.692828	943	2033	823	823	433	639	NULL	NULL	NULL	394
pf13_0178	translation initiation factor 6, putative		390	128.904	127.935	55.687	20.4452	71.2892	185.741	184.344	80.2407	NULL	102.722	141.463	236.306	87.578	NULL	49.9782	-0.392863	0.358256	0.126235	NULL	-1.03938	-0.753396	-1.42512	-0.427799	NULL	-0.031395	1527	1517	1497	1617	1512	621	391	331	NULL	611
mal13p1.170	nucleotidyltransferase, putative		391	148.061	159.063	97.7988	41.1105	35.8413	58.5917	62.9453	38.7015	16.2685	14.1833	28.8382	33.3593	26.7394	14.5078	6.52574	-1.02271	-0.91601	-0.533423	-0.165258	-1.11998	NULL	-1.05064	NULL	NULL	NULL	NULL	520	NULL	NULL	NULL	635	475	415	325	NULL
pf07_0008	plasmodium exported protein, unknown function		392	378.47	1001.43	124.414	33.1306	7.60535	531.559	1406.51	174.739	46.5317	NULL	1482.51	2817.64	447.631	48.1342	NULL	1.47974	1.00237	1.35711	0.0488474	NULL	0.645533	-0.192002	0.308152	-0.542456	NULL	2166	1706	1586	736	NULL	913	973	983	933	NULL
pff1070c	radical sam protein, putative		393	426.391	389.143	240.292	98.7863	17.0465	168.334	153.629	94.8646	38.9997	NULL	42.865	50.2985	38.9985	14.7216	NULL	-1.97346	-1.61086	-1.28245	-1.40553	NULL	0.379945	-0.299759	-0.203129	-0.746245	NULL	521	691	551	441	NULL	898	578	368	528	NULL
pfl2515c	conserved plasmodium protein, unknown function	down-regulated	394	311.205	931.053	129.768	39.0742	7.29939	1496.18	4476.22	623.887	187.857	NULL	354.561	859.362	186.67	13.3023	NULL	-2.07718	-2.38094	-1.7408	-3.81989	NULL	0.502951	-1.53145	-1.44745	-2.35127	NULL	1699	1579	1579	1149	NULL	1636	1616	1306	1386	NULL
pff0090w	conserved plasmodium protein, unknown function		395	190.394	410.813	42.3007	12.4102	0.437089	564.967	1219.03	125.521	NULL	NULL	863.724	1904.08	229.615	NULL	NULL	0.612404	0.643363	0.871282	NULL	NULL	1.56434	0.288486	0.0306428	NULL	NULL	1807	1297	1277	77	NULL	990	1000	820	NULL	NULL
pf14_0136	diphthamide synthesis protein, putative		396	143.239	131.01	35.5288	33.7635	16.6094	101.301	92.6521	25.1265	23.878	NULL	52.1009	39.7657	14.2147	9.91727	NULL	-0.959264	-1.2203	-0.82182	-1.26766	NULL	0.432785	-1.17264	-1.15906	-1.16864	NULL	1204	674	704	1334	NULL	654	674	654	674	NULL
pfe0995c	conserved protein, unknown function		397	462.275	398.774	276.514	83.4593	20.1935	236.216	203.768	141.295	42.6465	NULL	66.5985	93.4974	85.986	27.3448	NULL	-1.82655	-1.12393	-0.716535	-0.64116	NULL	-2.85309	-2.92439	-1.64074	-2.08903	NULL	1896	1896	1936	1466	NULL	836	736	736	676	NULL
pf10_0267	mitochondrial ribosomal protein s22 precursor, putative		398	79.7684	74.6432	48.1907	10.4015	8.12985	52.722	49.3346	31.8511	NULL	NULL	14.2968	17.9853	13.6927	NULL	NULL	-1.88271	-1.45578	-1.21794	NULL	NULL	-0.294751	-0.992077	-0.411656	NULL	NULL	1110	1100	1020	1020	NULL	769	389	399	NULL	NULL
pfi1130c	dna-directed rna polymerase ii, putative		399	88.3283	80.6483	54.3641	14.7492	4.98281	92.2008	84.1841	56.7475	NULL	NULL	109.196	113.573	60.0783	NULL	NULL	0.244074	0.431998	0.082285	NULL	NULL	0.346621	-0.244028	0.434919	NULL	NULL	524	494	504	484	NULL	1030	830	640	NULL	NULL
pf08_0135	conserved plasmodium protein, unknown function		400	218.13	244.121	118.744	34.4239	59.2693	136.331	152.575	74.2152	21.5149	37.0433	55.6298	73.7947	44.5897	12.616	9.45087	-1.29318	-1.04793	-0.735006	-0.770082	-1.97069	-0.438913	-0.888694	-0.333404	-0.826504	-0.784194	826	286	476	276	301	976	656	766	NULL	166
pfa0465c	n-acetyltransferase, putative		401	38.1647	67.1586	43.5921	27.407	1.31127	91.3032	160.667	104.287	NULL	NULL	171.351	261.874	192.505	NULL	NULL	0.908217	0.704802	0.884334	NULL	NULL	NULL	NULL	NULL	NULL	NULL	NULL	NULL	NULL	NULL	NULL	687	NULL	NULL	NULL	NULL
pfi0150c	retrieval receptor for endoplasmic reticulum membrane proteins, putative		402	47.547	79.0528	49.6396	27.6547	11.1895	85.5163	142.181	89.2798	NULL	NULL	143.85	149.241	99.9381	NULL	NULL	0.750291	0.0699137	0.162701	NULL	NULL	-0.789551	-2.0642	-0.742932	NULL	NULL	1625	1625	1505	1325	NULL	369	479	429	NULL	NULL
mal8p1.130	conserved plasmodium membrane protein, unknown function		403	26.2219	43.5443	30.1428	19.3445	2.36028	NULL	36.4387	NULL	NULL	NULL	NULL	64.8134	NULL	NULL	NULL	NULL	0.83082	NULL	NULL	NULL	NULL	-0.875622	NULL	NULL	NULL	NULL	965	NULL	515	NULL	NULL	NULL	NULL	NULL	NULL
mal8p1.131	gas41 homologue, putative		404	19.4188	35.2474	25.4182	11.9974	2.05432	NULL	58.0682	NULL	NULL	NULL	NULL	71.851	NULL	NULL	NULL	NULL	0.307261	NULL	NULL	NULL	NULL	NULL	NULL	NULL	NULL	NULL	NULL	NULL	NULL	NULL	NULL	1117	NULL	NULL	NULL
pf14_0269	conserved protein, unknown function		405	17.7367	32.0273	24.0324	14.0337	0.349671	NULL	48.2338	NULL	NULL	NULL	NULL	35.2122	NULL	NULL	NULL	NULL	-0.453968	NULL	NULL	NULL	NULL	1.28211	NULL	NULL	NULL	NULL	187	NULL	177	NULL	NULL	NULL	NULL	NULL	NULL
pf14_0579	60s ribosomal protein l27, putative		406	368.49	563.726	440.614	202.416	77.0588	942.429	1441.75	1126.89	517.687	197.081	2332.37	3937.92	2230.97	685.286	202.862	1.30734	1.44961	0.985327	0.404625	0.0417045	-0.349246	NULL	NULL	NULL	-0.323715	472	NULL	NULL	NULL	287	567	557	557	557	137
mal7p1.300	40s ribosomal protein s29, putative	up-regulated	407	87.4125	132.315	87.0582	39.3769	43.9274	760.109	1150.57	757.028	342.408	381.978	2095.41	5593.77	1459.68	542.439	759.575	1.46295	2.28147	0.947231	0.663743	0.991704	1.71311	0.0243368	0.205521	-0.57468	0.550685	754	994	1304	604	619	643	603	553	503	578
pf10_0114	dna repair protein rad23, putative		408	126.96	203.1	158.62	85.3029	6.90601	113.357	181.34	141.625	76.1633	NULL	174.254	231.639	130.829	131.101	NULL	0.620309	0.353185	-0.114392	0.783509	NULL	0.184044	-0.716423	0.0597809	-0.757892	NULL	693	583	723	703	NULL	1209	1149	859	809	NULL
pfl0450c	conserved plasmodium protein, unknown function		409	32.4456	49.0852	40.7889	19.8948	3.54042	71.4661	108.117	89.8433	NULL	NULL	42.0382	61.344	49.1076	NULL	NULL	-0.765559	-0.817604	-0.871466	NULL	NULL	0.739338	-0.0430953	0.366532	NULL	NULL	546	386	586	376	NULL	505	465	485	NULL	NULL
pfi0280c-b	autophagocytosis associated protein, putative		410	21.0074	40.4402	24.7883	13.9512	3.58413	NULL	45.3366	NULL	NULL	NULL	NULL	27.8655	NULL	NULL	NULL	NULL	-0.702197	NULL	NULL	NULL	NULL	NULL	NULL	NULL	NULL	NULL	NULL	NULL	NULL	NULL	NULL	NULL	NULL	NULL	NULL
pfi0280c-a	autophagocytosis associated protein, putative		411	21.0261	40.4692	24.8513	13.9512	4.50202	NULL	44.4717	NULL	NULL	NULL	NULL	27.3143	NULL	NULL	NULL	NULL	-0.703231	NULL	NULL	NULL	NULL	NULL	NULL	NULL	NULL	NULL	NULL	NULL	NULL	NULL	NULL	327	NULL	NULL	NULL
pfa0480w	phenylalanyl-trna synthetase, putative		412	366.621	339.999	251.474	121.598	22.2915	218.487	202.622	149.865	72.466	NULL	111.663	126.874	106.17	75.9624	NULL	-0.968394	-0.675397	-0.497291	0.0679808	NULL	-1.10343	-1.82232	0.133988	-2.92564	NULL	521	521	471	471	NULL	533	383	383	383	NULL
pff1500c	dead/deah box atp-dependent rna helicase		413	209.607	192.076	77.8296	25.1231	65.6945	119.366	109.383	44.3221	NULL	37.4114	69.3654	72.2163	32.5418	NULL	16.3216	-0.783105	-0.598992	-0.445732	NULL	-1.1967	0.0442493	-0.749484	0.1864	NULL	1.37118	386	266	336	266	146	368	378	368	NULL	NULL
mal13p1.243	elongation factor tu, putative		414	161.088	159.817	120.067	54.4013	5.46361	39.118	38.8094	29.1567	13.2106	NULL	13.7142	17.5785	15.0592	8.21548	NULL	-1.51216	-1.14259	-0.953179	-0.68528	NULL	-1.24192	-1.93618	-1.05009	-0.948127	NULL	849	849	859	589	NULL	522	492	492	492	NULL
pf14_0124	actin ii		415	174.096	211.513	35.3083	7.92492	2.14174	161.051	195.664	32.6627	NULL	NULL	213.611	286.798	58.2556	NULL	NULL	0.40747	0.551652	0.834754	NULL	NULL	NULL	-2.03127	NULL	NULL	NULL	NULL	890	NULL	NULL	NULL	633	673	563	NULL	NULL
pfe1430c	cyclophilin, putative		416	69.7319	46.7354	40.2534	19.5371	11.1458	123.419	82.7176	71.245	NULL	NULL	60.9245	44.3436	66.0498	NULL	NULL	-1.01847	-0.899468	-0.109235	NULL	NULL	NULL	-1.82956	-0.162428	NULL	NULL	NULL	608	568	568	NULL	NULL	419	369	NULL	NULL
pfe0810c	40s ribosomal protein s14, putative		417	823.065	870.828	503.735	229.162	69.2786	2027.25	2144.9	1240.73	564.439	170.637	854.765	1115.38	871.18	171.613	197.99	-1.24593	-0.943368	-0.510142	-1.71766	0.214494	-0.743055	-1.29804	0.000117957	-1.16039	-0.485317	969	599	919	889	519	2127	707	807	2477	642
pfb0245c	dna-directed rna polymerase ii 16 kda subunit, putative		418	36.4079	28.0819	25.2292	17.1707	3.453	104.321	NULL	NULL	NULL	NULL	205.765	NULL	NULL	NULL	NULL	0.979976	NULL	NULL	NULL	NULL	2.22091	NULL	NULL	NULL	NULL	476	NULL	NULL	1306	NULL	312	NULL	NULL	NULL	NULL
pfe1595c	plasmodium exported protein (phistc), unknown function		419	54.5557	28.2269	23.5599	29.1681	0.39338	86.4592	NULL	NULL	NULL	NULL	84.9962	NULL	NULL	NULL	NULL	-0.0246205	NULL	NULL	NULL	NULL	-1.57136	NULL	NULL	NULL	NULL	2370	NULL	NULL	630	NULL	737	NULL	NULL	NULL	NULL
pf14_0098	tetratricopeptide repeat family protein, putative		420	110.27	120.015	94.9955	50.1636	8.8292	133.016	144.771	114.59	60.511	NULL	147.798	143.993	103.189	65.5384	NULL	0.152022	-0.0077717	-0.1512	0.115143	NULL	-0.132478	-0.851632	0.108076	-0.692466	NULL	601	591	541	591	NULL	572	482	552	452	NULL
pf08_0076	40s ribosomal protein s16, putative		421	875.247	1281.53	793.383	240.802	101.929	2273.37	3328.64	2060.73	625.46	264.751	2151.08	3085.03	1666.7	426.301	403.748	-0.0797695	-0.109646	-0.306164	-0.553043	0.60882	-0.139956	-1.15271	-0.711422	-0.326706	NULL	1055	1105	1225	1055	NULL	NULL	550	630	440	525
pf14_0640	conserved plasmodium protein, unknown function		422	61.6766	29.9675	28.2845	5.61348	0.830469	36.6686	NULL	NULL	NULL	NULL	14.2346	NULL	NULL	NULL	NULL	-1.36514	NULL	NULL	NULL	NULL	0.570188	NULL	NULL	NULL	NULL	488	NULL	NULL	318	NULL	NULL	NULL	NULL	NULL	NULL
pff1260c	conserved plasmodium protein, unknown function		423	149.388	215.894	115.406	52.3925	4.72056	29.2918	42.3321	22.6286	10.273	NULL	28.1524	37.1335	25.5836	19.8268	NULL	-0.0572377	-0.18903	0.177072	0.948589	NULL	0.0717276	-0.783249	0.354982	-0.525058	NULL	1055	975	985	1485	NULL	441	421	441	431	NULL
pf13_0045	40s ribosomal protein s27, putative	down-regulated	424	228.876	304.375	192.385	95.3742	51.052	1150.13	1529.52	966.758	479.267	256.543	463.128	902.1	490.193	91.6393	265.419	-1.31232	-0.761722	-0.979804	-2.38679	0.0490731	-0.984367	-1.18939	-1.2583	-1.74961	-0.371464	2993	1383	1153	1393	1078	1002	782	722	672	577
pfe0185c	60s ribosomal protein l31, putative		425	380.32	576.723	369.053	140.805	31.4704	1215.08	1842.56	1179.08	449.856	NULL	1492.05	1675.39	754.375	354.197	NULL	0.296248	-0.137217	-0.64431	-0.344911	NULL	0.558288	-0.678139	-0.313277	-1.76726	NULL	717	637	747	757	NULL	NULL	1202	452	NULL	NULL
pf14_0214	conserved plasmodium protein, unknown function		426	410.187	361.264	215.976	176.439	140.961	84.7143	74.6105	44.6048	36.4394	29.1122	39.2743	39.5987	22.3281	20.6625	10.2675	-1.10902	-0.913926	-0.998335	-0.818486	-1.50354	1.02343	0.380861	0.556391	0.66184	NULL	441	261	391	441	NULL	NULL	NULL	NULL	NULL	NULL
pf07_0071	queuine trna-ribosyltransferase, putative	down-regulated	427	301.075	380.759	200.826	94.7963	31.4704	137.855	174.34	91.9533	43.4049	NULL	54.8493	92.7008	41.367	5.96011	NULL	-1.3296	-0.911251	-1.15242	-2.86445	NULL	NULL	NULL	NULL	NULL	NULL	NULL	NULL	NULL	NULL	NULL	NULL	NULL	NULL	NULL	NULL
mal13p1.275	protein phosphatase, putative		428	495.562	465.236	282.593	150.656	182.747	129.83	121.885	74.0353	39.4697	47.8771	43.7405	65.1249	33.8415	34.1683	13.5507	-1.56958	-0.904243	-1.12942	-0.208088	-1.82097	-2.22942	-2.38757	-1.703	-2.4521	-2.73785	1070	1070	1070	1070	1015	555	515	385	385	340
mal13p1.334	conserved plasmodium protein, unknown function		429	240.333	199.387	132.036	74.3236	121.248	127.093	105.44	69.8235	39.3039	64.1187	39.8753	33.6584	25.3575	22.7791	38.1322	-1.67232	-1.64738	-1.4613	-0.786963	-0.749734	NULL	-2.01995	-1.44141	NULL	-0.473961	NULL	1269	1669	NULL	794	NULL	NULL	NULL	789	554
pff0125c	conserved plasmodium protein, unknown function		430	270.05	185.636	134.524	71.4068	202.766	70.4356	48.4184	35.0872	18.6246	52.8862	17.7975	22.6706	23.7432	16.1227	13.8239	-1.98463	-1.09474	-0.563431	-0.208117	-1.93572	-0.72227	-0.824277	-0.0402155	-0.0375129	0.325584	800	820	990	660	810	534	314	324	314	294
mal13p1.256	phosphatidylinositol transfer protein, putative		431	332.343	372.172	174.4	235.821	33.3062	60.0657	67.264	31.52	42.6209	6.01955	17.5771	23.1062	13.8736	19.5936	2.72745	-1.77284	-1.54156	-1.18392	-1.12118	-1.1421	-0.455599	-1.38117	-1.0663	-1.18383	NULL	1409	1309	1219	1339	NULL	598	528	588	588	NULL
pf11_0225	abc transporter gcn20		432	364.49	375.653	228.292	90.3661	60.9739	151.997	156.653	95.2008	37.6839	25.427	70.6723	76.7436	58.0721	25.8824	6.26777	-1.10483	-1.02945	-0.713129	-0.541977	-2.02034	-0.353351	-1.57555	-0.377038	-1.29043	-2.50689	2032	1972	2052	742	157	612	582	542	402	NULL
pfi0635c	conserved plasmodium protein, unknown function		433	61.2467	80.9675	37.1667	10.6216	20.4995	155.449	205.501	94.3317	NULL	NULL	253.457	270.841	86.3587	NULL	NULL	0.705307	0.398298	-0.1274	NULL	NULL	NULL	NULL	NULL	NULL	NULL	NULL	NULL	NULL	NULL	NULL	675	595	585	NULL	NULL
pf10_0300	rna methyltransferase, putative		434	104.308	103.044	77.0421	19.5646	4.37089	144.072	142.326	106.412	NULL	NULL	33.8464	33.8449	26.9092	NULL	NULL	-2.08971	-2.07219	-1.98349	NULL	NULL	-0.554821	-0.860578	-1.26169	NULL	NULL	731	421	421	411	NULL	NULL	NULL	NULL	NULL	NULL
pff1050w	nascent polypeptide associated complex alpha chain, putative		435	550.379	846.895	465.245	109.27	111.501	1089.86	1677.02	921.277	216.377	220.795	672.816	866.556	415.672	60.5176	165.201	-0.695859	-0.952534	-1.14819	-1.83812	-0.418488	-1.27793	-1.83411	NULL	-2.33244	-0.523477	1065	935	NULL	1615	905	696	416	456	366	281
pf11_0439	conserved protein, unknown function		436	144.118	152.913	105.453	34.6715	3.36558	80.1544	85.046	58.6499	19.2834	NULL	91.5024	95.6922	59.5572	29.9029	NULL	0.191027	0.170157	0.0221457	0.632927	NULL	-0.325	-0.858201	-0.947415	-0.392608	NULL	472	382	372	242	NULL	NULL	392	362	NULL	NULL
pf10_0087	diphthine synthase		437	95.9164	107.918	46.9938	14.4189	25.22	123.763	139.249	60.6372	NULL	NULL	68.5585	107.239	45.674	NULL	NULL	-0.852174	-0.376838	-0.40883	NULL	NULL	-0.930884	-2.20338	-0.782698	NULL	NULL	1193	533	433	413	NULL	NULL	344	NULL	NULL	NULL
pf10_0278	nucleolar preribosomal assembly protein, putative		438	103.841	96.1688	40.8204	14.9693	29.8532	84.1499	77.9326	33.0797	NULL	NULL	102.644	104.317	46.3074	NULL	NULL	0.286619	0.420676	0.485297	NULL	NULL	-1.55809	-2.04827	-0.477418	NULL	NULL	528	388	378	508	NULL	342	342	172	NULL	NULL
pfd0355c	peptidyl-trna hydrolase pth2, putative		439	66.5546	82.3889	32.2216	10.6766	18.6637	127.99	158.44	61.9647	NULL	NULL	60.9407	102.12	64.9057	NULL	NULL	-1.07055	-0.633673	0.0668988	NULL	NULL	-1.27078	-1.89786	-0.561739	NULL	NULL	814	704	674	694	NULL	563	473	343	NULL	NULL
pf13_0177	dead/deah box atp-dependent rna helicase, putative		440	339.576	198.923	87.2787	27.2419	83.178	238.634	139.791	61.3343	NULL	58.4526	69.5297	46.8322	28.1533	NULL	14.1115	-1.7791	-1.5777	-1.12339	NULL	-2.05039	-2.0347	-2.29451	-1.59474	NULL	-0.156115	895	825	855	645	615	444	324	334	NULL	314
pf10_0200	ribosomal processing atpase, putative		441	406.972	330.948	151.596	42.6515	186.112	108.237	88.0182	40.3181	11.3435	49.498	67.9347	73.5484	31.782	7.47578	20.6585	-0.671977	-0.259106	-0.343217	-0.601567	-1.26064	0.0699696	-0.428386	0.217439	-1.48572	NULL	571	431	401	351	NULL	NULL	NULL	NULL	322	227
pfb0860c	dead/deah box atp-dependent rna helicase, putative		442	189.497	121.698	51.9389	16.4552	52.3633	115.617	74.2512	31.6894	NULL	31.9483	108.088	104.868	47.2956	NULL	25.3204	-0.0971495	0.498086	0.577706	NULL	-0.335438	-0.425046	-0.618138	-0.339652	NULL	-0.18637	405	475	415	395	365	NULL	NULL	248	NULL	243
pf08_0053	brix domain, putative		443	125.858	102.435	49.3246	16.4002	39.338	146.007	118.834	57.2211	NULL	45.6357	97.9122	85.4075	41.9396	NULL	33.1079	-0.576472	-0.476514	-0.448235	NULL	-0.462991	-0.412245	-1.13753	-1.47663	NULL	0.409575	669	609	589	589	584	NULL	NULL	881	NULL	NULL
pfe1115c	s-adenosylmethionine-dependent methyltransferase, putative		444	94.5708	78.5016	34.3634	11.1169	21.1988	122.027	101.292	44.3399	NULL	NULL	35.7101	66.3603	29.8297	NULL	NULL	-1.7728	-0.610133	-0.571856	NULL	NULL	-0.48983	-1.65864	-1.63887	NULL	NULL	542	522	512	892	NULL	338	328	328	NULL	NULL
pf11_0275	conserved plasmodium protein, unknown function		445	338.922	348.354	162.746	46.2837	220.468	85.0281	87.3945	40.8294	11.6116	55.3105	38.4184	57.5474	27.1748	10.8382	14.0372	-1.14614	-0.602791	-0.587341	-0.099441	-1.9783	0.152976	0.0059057	0.632649	0.972229	1.08878	840	760	760	690	340	585	515	525	825	565
pf08_0081	conserved plasmodium protein, unknown function		446	1344.76	1112.66	436.142	178.503	261.641	696.764	576.506	225.98	92.4887	135.566	729.342	767.341	235.762	112.799	247.344	0.0659243	0.412531	0.0611347	0.286409	0.867528	-3.39439	-3.36928	-1.96837	-3.33477	-0.729004	2255	2295	2385	1715	1735	644	494	514	294	499
pfl1345c	histone s-adenosyl methyltransferase, putative		447	590.768	455.025	223.882	75.9196	182.31	182.957	140.918	69.3348	23.5118	56.4601	55.401	62.6319	32.1009	9.03622	16.659	-1.72352	-1.16989	-1.11097	-1.37959	-1.76093	1.43197	0.352868	-0.255537	0.433363	NULL	432	332	372	312	NULL	621	611	431	381	NULL
pf07_0122	brix protein, putative		448	131.801	129.182	50.049	12.823	50.8772	117.47	115.136	44.607	NULL	45.3451	63.767	86.7883	41.2086	NULL	14.4534	-0.881406	-0.407764	-0.114324	NULL	-1.64954	-0.878504	-0.911565	-0.154302	NULL	-0.565438	693	653	663	613	343	378	348	328	NULL	208
pf11_0378	conserved plasmodium protein, unknown function		449	315.037	225.931	141.611	62.2987	280.043	80.82	57.9608	36.3292	15.9822	71.8427	61.5389	68.9791	29.8649	10.6312	27.553	-0.393214	0.251081	-0.282681	-0.588169	-1.38263	0.0400999	-1.09349	-0.751494	-2.37399	-1.34907	900	690	880	780	765	NULL	503	483	NULL	383
pf14_0027	40s ribosomal protein s31/ubi, putative		450	837.718	1209.96	887.906	274.098	68.317	2094.29	3024.89	2219.76	685.244	170.793	3262.08	5385.43	2864.03	608.241	195.863	0.639327	0.832177	0.367639	-0.171975	0.197601	NULL	NULL	NULL	NULL	-1.08053	NULL	NULL	NULL	NULL	289	NULL	534	NULL	534	254
pf14_0056	rna binding protein, putative		451	187.048	154.45	85.8613	39.2944	196.253	58.0715	47.951	26.6567	12.1994	60.9292	46.9804	47.8869	22.3412	15.1889	19.8365	-0.30577	-0.00193143	-0.254796	0.316201	-1.61898	-1.07996	-1.04187	-0.527279	-0.758736	-0.643763	789	759	609	579	749	485	485	465	NULL	420
pf11_0111	asparagine-rich antigen		452	1300.68	888.814	596.998	278.363	1422.94	296.014	202.279	135.867	63.3506	323.838	229.786	276.702	149.657	101.438	99.2113	-0.365373	0.451988	0.139473	0.679166	-1.7067	-0.867277	-1.45471	-0.683398	-1.81171	-0.572282	2017	2007	2057	1947	2327	1195	1185	1195	1165	1585
pf11_0438	60s ribosomal protein l35ae, putative		453	564.528	683.944	527.735	237.748	160.543	1513.48	1833.63	1414.84	637.393	430.41	1602.34	1937.58	1085.45	320.318	410.62	0.0823148	0.0795521	-0.382341	-0.992677	-0.0679073	NULL	-1.1613	-0.522888	NULL	0.100364	NULL	675	715	NULL	755	763	753	763	323	268
pfe1005w	40s ribosomal protein s9, putative		454	1424.88	1780.33	1392.62	538.234	120.331	2740.15	3423.7	2678.11	1035.07	231.405	3909.24	6119.37	2922.07	850.983	268.211	0.512634	0.837825	0.125778	-0.282519	0.212949	2.49775	1.20712	1.23996	0.167724	2.76967	770	750	1160	1200	305	601	691	491	461	356
pfl0970w	pre-mrna splicing factor, putative		455	141.707	165.416	128.099	63.2618	14.4239	78.4209	91.5419	70.8905	35.0093	NULL	25.6096	32.1893	32.8002	19.2792	NULL	-1.61456	-1.50785	-1.11189	-0.860694	NULL	-0.212886	-1.17127	-0.399591	-0.636975	NULL	837	767	837	847	NULL	368	388	428	368	NULL
pff0573c	60s ribosomal protein l39, putative	down-regulated	456	115.167	139.046	107.185	58.4463	24.0836	1086.48	1311.75	1011.18	551.38	NULL	811.995	2527.47	959.746	122.208	NULL	-0.420121	0.946198	-0.0753138	-2.17371	NULL	-1.08315	-1.7157	-1.57784	-2.00872	NULL	329	319	329	329	NULL	664	544	424	394	NULL
pfa0275c	conserved plasmodium protein, unknown function		457	186.674	236.201	197.676	71.8196	3.84638	51.4964	65.1589	54.5314	19.8123	NULL	15.7732	19.3497	23.4279	12.3685	NULL	-1.70699	-1.75165	-1.21886	-0.679721	NULL	-0.780253	-1.96833	-1.80467	-0.566637	NULL	650	560	550	520	NULL	538	NULL	NULL	NULL	NULL
pfl0330c	dna-directed rna polymerase iii subunit, putative	down-regulated	458	741.558	607.996	276.104	54.1811	21.6796	172.335	141.296	64.1655	12.5915	NULL	32.5647	38.8592	23.0525	2.35283	NULL	-2.40384	-1.86239	-1.47688	-2.41998	NULL	-0.541985	-0.970001	-0.801156	-1.39261	NULL	735	715	755	715	NULL	654	544	534	544	NULL
pf10_0187	60s ribosomal protein l30e, putative		459	395.758	649.393	446.63	168.652	18.1829	1428.73	2344.38	1612.38	608.853	NULL	1345.24	1624.73	878.172	219.298	NULL	-0.0868647	-0.529008	-0.876618	-1.4732	NULL	-0.281392	-1.84516	-1.49914	-2.11034	NULL	592	1162	1162	1442	NULL	604	604	704	484	NULL
pfc0735w	40s ribosomal protein s15a, putative		460	602.188	791.253	560.146	258.55	124.57	1755.65	2306.86	1633.08	753.791	363.179	3092.21	4149.33	1942.59	543.035	515.457	0.816631	0.846948	0.250384	-0.47312	0.505171	-0.159445	-1.02248	-1.02252	-0.900538	NULL	795	795	1155	1225	NULL	984	854	734	604	634
mal13p1.43	conserved plasmodium protein, unknown function		461	112.943	112.298	72.5695	33.1306	6.8623	109.335	108.711	70.2512	32.0722	NULL	51.8739	48.06	38.9815	27.7588	NULL	-1.07567	-1.17759	-0.849734	-0.208375	NULL	-0.334405	-0.833582	-0.481887	-0.178901	NULL	749	729	719	759	NULL	560	510	280	270	NULL
pf14_0575a	ribosomal protein l29, putative	down-regulated	462	108.738	137.711	106.996	58.8865	19.4067	706.089	894.23	694.779	382.38	NULL	549.372	967.986	482.869	84.9336	NULL	-0.362066	0.114341	-0.524922	-2.1706	NULL	1.78993	0.668389	0.161585	-1.46435	NULL	501	351	441	351	NULL	1200	650	580	340	NULL
pfe1010w	protein phosphatase, putative		463	98.533	98.1995	69.1993	24.2425	3.19075	47.5775	47.4165	33.4135	NULL	NULL	27.4806	37.0051	29.2815	NULL	NULL	-0.791864	-0.357666	-0.190442	NULL	NULL	-0.738506	-1.07261	-0.364074	NULL	NULL	674	714	834	684	NULL	551	551	511	NULL	NULL
pfi0865w	xpa binding protein 1, putative		464	39.5852	35.6245	27.6545	10.8142	1.52981	38.5445	34.6879	NULL	NULL	NULL	17.443	21.8659	NULL	NULL	NULL	-1.14387	-0.665753	NULL	NULL	NULL	-0.123059	-0.667619	NULL	NULL	NULL	371	321	NULL	181	NULL	NULL	NULL	NULL	NULL	NULL
mal7p1.104	3'-5' exoribonuclease csl4 homolog, putative		465	40.6318	43.2542	26.3946	16.1525	0.743051	75.5238	80.3981	NULL	NULL	NULL	56.3471	88.3093	NULL	NULL	NULL	-0.422588	0.135403	NULL	NULL	NULL	NULL	NULL	NULL	NULL	NULL	NULL	NULL	NULL	NULL	NULL	355	235	NULL	NULL	NULL
pfl1680w	splicing factor 3b, subunit 3, 130kd, putative		466	455.117	456.446	333.713	127.734	16.3908	115.512	115.849	84.6987	32.4199	NULL	41.1541	64.6453	60.1377	23.302	NULL	-1.48893	-0.841633	-0.494069	-0.476423	NULL	-1.28844	-1.31797	-0.527691	-1.12633	NULL	954	954	954	954	NULL	646	636	496	NULL	NULL
pf10_0043	60s ribosomal protein l13, putative		467	1175.67	1425.3	1087.09	450.262	230.783	2103.16	2549.73	1944.71	805.477	412.85	3074.51	4814.24	2760.67	933.466	668.65	0.547794	0.916964	0.505462	0.212753	0.695634	-0.504748	-1.17027	-0.494257	-1.26334	NULL	824	814	924	824	NULL	915	875	625	665	305
pfe0850c	60s ribosomal protein l12, putative		468	536.997	712.142	533.625	222.833	124.308	1198.66	1589.6	1191.13	497.396	277.473	1571.36	2488.1	1091.16	331.402	133.518	0.390601	0.646375	-0.126465	-0.585813	-1.05531	NULL	-0.440451	NULL	NULL	NULL	NULL	838	NULL	NULL	NULL	623	623	543	463	233
pfd0270c	conserved plasmodium protein, unknown function		469	43.8838	50.8549	27.812	6.49403	2.05432	70.2141	81.3678	NULL	NULL	NULL	50.8026	55.1631	NULL	NULL	NULL	-0.466859	-0.560754	NULL	NULL	NULL	0.183263	-1.02826	NULL	NULL	NULL	454	354	NULL	344	NULL	359	189	NULL	NULL	NULL
pfl0075w	xpa binding protein 1, putative		470	143.931	119.754	60.4431	16.4277	28.0174	99.675	82.9322	41.8581	NULL	NULL	70.9305	73.1832	35.1074	NULL	NULL	-0.490826	-0.18042	-0.253734	NULL	NULL	0.850841	0.428537	0.350927	NULL	NULL	398	278	668	168	NULL	850	880	640	NULL	NULL
pf10_0380	serine/threonine protein kinase, fikk family		471	548.324	1411.96	174.872	31.9748	59.4878	203.686	524.5	64.96	NULL	22.098	141.219	504.077	53.1315	NULL	17.993	-0.528418	-0.057301	-0.289985	NULL	-0.29648	-1.01026	-1.30255	-1.19414	NULL	NULL	1348	1448	908	1058	NULL	207	207	197	NULL	NULL
pfl2475w	dead/deah box atp-dependent rna helicase, putative		472	290.721	253.433	104.917	33.4332	28.7605	138.175	120.453	49.8656	15.8903	NULL	97.5242	102.608	36.1908	8.09954	NULL	-0.502669	-0.23132	-0.462421	-0.972237	NULL	0.0628917	-0.947979	-0.823696	-1.87178	NULL	428	428	428	418	NULL	NULL	NULL	NULL	NULL	NULL
pfc0300c	60s ribosomal protein l7, putative		473	1291.23	1411.26	784.563	296.662	200.842	1783.46	1949.25	1083.65	409.754	277.407	3245.05	3575.8	2258.95	687.289	579.426	0.86356	0.875343	1.05975	0.74616	1.06262	-1.31381	-1.55309	-1.27173	-0.495896	1.5977	741	651	661	621	426	520	370	400	300	280
pf10_0197	methyltransferase, putative		474	66.2182	54.5102	36.7887	8.97057	1.22385	37.7097	31.0422	20.9503	NULL	NULL	13.4391	18.6684	10.0008	NULL	NULL	-1.4885	-0.733633	-1.06685	NULL	NULL	0.2653	-0.11683	-0.244757	NULL	NULL	459	319	349	119	NULL	601	331	321	NULL	NULL
pfe1405c	eukaryotic translation initiation factor 3, subunit 6, putative		475	558.921	523.402	393.431	215.486	128.504	371.623	348.007	261.59	143.275	85.4416	565.139	513.071	277.089	181.961	69.3673	0.604767	0.560043	0.083042	0.344837	-0.300682	-1.71294	-1.96365	-1.31126	-1.26094	-1.95068	455	445	535	765	435	562	452	682	622	422
pfe1535w	conserved plasmodium protein, unknown function		476	105.317	93.5579	65.5456	11.0619	2.01061	33.875	30.0926	21.0826	NULL	NULL	9.02726	13.6104	11.0545	NULL	NULL	-1.90786	-1.1447	-0.93142	NULL	NULL	-0.420061	-0.36963	0.618932	NULL	NULL	470	370	370	NULL	NULL	NULL	NULL	908	NULL	NULL
pfb0735c	conserved plasmodium protein, unknown function	down-regulated	477	55.9388	42.9641	32.5051	7.53968	2.40399	88.2315	67.7667	51.2699	NULL	NULL	35.0299	25.5232	11.7939	NULL	NULL	-1.33271	-1.40877	-2.12007	NULL	NULL	0.125823	-0.952601	-0.50321	NULL	NULL	340	250	250	110	NULL	NULL	NULL	NULL	NULL	NULL
pf13_0171	60s ribosomal protein l23, putative		478	769.425	917.766	603.077	281.665	70.2839	2079.53	2480.45	1629.94	761.256	189.956	2328.24	3349.69	2311.06	559.833	208.866	0.162984	0.433428	0.503739	-0.443385	0.136907	-0.046103	-0.504854	-1.05599	-0.931074	0.117257	1440	1420	1630	1500	550	1251	691	581	561	341
pf14_0449	conserved plasmodium protein, unknown function		479	45.6407	39.5989	30.7728	16.07	4.98281	118.547	102.854	NULL	NULL	NULL	116.629	88.1781	NULL	NULL	NULL	-0.0235376	-0.22211	NULL	NULL	NULL	0.555894	-0.675546	NULL	NULL	NULL	288	248	NULL	388	NULL	714	714	NULL	NULL	NULL
pf14_0221	gtpase, putative		480	273.863	214.646	158.494	92.9252	23.5591	193.679	151.801	112.089	65.7179	NULL	164.907	181.779	88.3449	39.8025	NULL	-0.232018	0.260008	-0.343426	-0.723428	NULL	-0.320524	-0.736938	-0.146141	-2.26221	NULL	439	379	369	969	NULL	709	639	689	709	NULL
pfl1485w	conserved plasmodium protein, unknown function		481	142.305	134.81	84.7589	35.3319	65.1263	83.4632	79.0677	49.712	20.7225	38.1972	61.8587	79.309	62.8862	29.5792	7.95877	-0.432162	0.00439702	0.33915	0.513384	-2.26285	0.26488	-0.386871	0.392582	-0.0654431	NULL	781	781	841	571	NULL	NULL	NULL	NULL	NULL	NULL
pf13_0136	conserved plasmodium protein, unknown function		482	90.1973	66.3463	55.1201	33.8735	3.14704	83.4388	61.3749	50.9899	31.3354	NULL	82.7428	64.8869	45.6272	33.5068	NULL	-0.0120847	0.0802781	-0.160317	0.0966646	NULL	-0.213071	-0.539188	-0.210009	-1.06399	NULL	319	239	219	299	NULL	662	522	522	452	NULL
pfd0740w	cdc2-related protein kinase 3		483	292.721	186.39	147.974	58.5839	46.9434	75.3464	47.977	38.0885	15.0795	12.0832	17.6282	29.0486	31.0949	9.95453	2.79584	-2.09566	-0.723875	-0.292677	-0.599163	-2.11165	-0.271614	-0.409372	0.0278175	0.169271	NULL	503	393	403	853	NULL	1080	710	330	170	140
mal8p1.31	anamorsin related protein, putative		484	51.2103	40.5272	22.867	15.0243	5.98812	68.1894	53.9644	NULL	NULL	NULL	149.235	119.959	NULL	NULL	NULL	1.12997	1.15246	NULL	NULL	NULL	-0.450948	-1.24937	NULL	NULL	NULL	345	355	NULL	NULL	NULL	487	427	NULL	NULL	NULL
pf14_0561	conserved plasmodium protein, unknown function		485	84.5904	82.9401	51.0254	19.1244	8.56694	33.2248	32.5766	20.0414	NULL	NULL	22.7524	22.5521	14.0109	NULL	NULL	-0.546243	-0.530579	-0.516436	NULL	NULL	0.044668	-0.358172	0.84734	NULL	NULL	798	398	418	88	NULL	1616	NULL	NULL	NULL	NULL
pf07_0126	transcription factor with ap2 domain(s), putative		486	1270.69	1186.92	841.321	460.03	555.409	322.755	301.479	213.696	116.848	141.074	106.022	123.534	104.981	108.149	134.878	-1.60607	-1.28715	-1.02543	-0.111607	-0.064802	-1.5131	-2.36295	-1.37089	-1.44091	-0.848	3905	3625	4465	4655	3810	971	801	2181	NULL	731
pfi1270w	conserved plasmodium protein, unknown function	up-regulated	487	566.602	666.799	364.8	115.929	998.748	938.083	1103.97	603.974	191.936	1653.56	4095.26	4843.83	1973.03	555.332	6593.08	2.12617	2.13345	1.70785	1.53272	1.99538	2.38709	0.85529	1.19934	-0.317118	2.06504	1103	1083	843	1083	1008	985	915	925	895	1295
pfl1230w	small subunit rrna processing factor, putative		488	93.1316	81.6637	42.3007	15.2169	64.2958	72.6456	63.7002	32.9959	NULL	50.1527	52.5193	45.234	18.3003	NULL	10.4661	-0.468028	-0.493891	-0.850416	NULL	-2.2606	0.377456	-0.304036	-0.461988	NULL	NULL	333	223	333	353	NULL	387	537	347	NULL	377
pff0530w	transketolase		489	946.343	691.11	560.807	213.202	691.956	480.621	350.995	284.818	108.279	351.425	296.435	325.465	202.593	74.2849	95.2163	-0.697185	-0.108951	-0.491457	-0.543618	-1.88394	NULL	NULL	NULL	NULL	NULL	NULL	NULL	NULL	NULL	NULL	727	547	707	547	707
mal13p1.293	conserved plasmodium protein, unknown function		490	555.856	423.317	232.134	75.5344	466.942	56.8069	43.2618	23.7235	7.7194	47.7202	25.2635	23.0577	14.9608	7.38407	15.3697	-1.16901	-0.907847	-0.66513	-0.0640727	-1.63451	0.0399648	-0.619922	-0.260354	-1.62641	1.35767	838	838	828	768	458	498	348	NULL	518	528
pfe0160c	ser/arg-rich splicing factor, putative		491	185.217	123.032	105.642	70.7189	26.1379	211.193	140.288	120.458	80.6373	NULL	198.103	278.927	166.845	94.3611	NULL	-0.0923177	0.9915	0.469976	0.226746	NULL	-0.341688	-0.278792	-0.474946	-1.79888	NULL	1241	1231	4201	4211	NULL	1784	1694	1744	1374	NULL
pf07_0092	nucleolar rrna processing protein, putative		492	188.543	146.676	111.532	76.8552	43.5778	107.188	83.3858	63.4062	43.6925	24.7742	66.832	62.1803	43.64	30.7089	18.4558	-0.68153	-0.423343	-0.538972	-0.508731	-0.424759	0.220827	-0.518709	-0.389838	-0.645894	NULL	751	571	701	761	NULL	NULL	NULL	NULL	NULL	NULL
mal8p1.64	conserved plasmodium protein, unknown function		493	410.542	310.032	264.765	96.2272	235.766	106.083	80.1116	68.4148	24.8649	60.9214	25.0737	30.2762	28.9642	9.58689	12.9249	-2.08095	-1.40383	-1.24004	-1.37498	-2.2368	-0.189919	-0.677586	-0.342935	-0.123001	1.04136	677	677	647	637	527	352	322	252	232	257
pf11_0384	cleft lip and palate associated transmembrane protein-related		494	282.983	204.667	158.84	86.3761	129.247	140.091	101.32	78.6338	42.7604	63.9838	146.323	111.039	92.0999	55.0698	40.532	0.0627965	0.132141	0.22805	0.364984	-0.658645	-0.85613	-1.09779	-0.0228134	-1.21552	-0.304473	788	788	788	828	703	304	324	324	324	169
mal13p1.14	dead/deah box atp-dependent rna helicase, putative		495	296.627	269.969	125.768	31.8373	152.238	63.777	58.0453	27.0411	NULL	32.7323	26.0515	34.4605	16.3276	NULL	11.1797	-1.29167	-0.752235	-0.727843	NULL	-1.54983	1.23315	-0.141156	0.466459	NULL	2.49654	466	456	456	56	101	381	381	301	NULL	NULL
pfe0335w	conserved plasmodium protein, unknown function		496	114.7	84.8258	67.4985	36.295	11.3643	41.8612	30.9583	24.6345	13.2464	NULL	24.0599	22.7311	25.7373	25.337	NULL	-0.798985	-0.445663	0.0631831	0.93565	NULL	NULL	NULL	NULL	NULL	NULL	NULL	NULL	NULL	NULL	NULL	438	338	398	168	NULL
pf10_0099	dna2/nam7 helicase. putative	down-regulated	497	533.988	467.818	252.859	51.3193	336.646	97.6213	85.5244	46.2266	9.38196	61.544	22.168	26.6566	16.2281	2.06929	6.09063	-2.13872	-1.68184	-1.51023	-2.18075	-3.33696	-2.08809	-1.60446	-0.392863	-3.05557	-1.84764	3156	206	226	186	2971	1016	746	446	366	NULL
pfd1060w	u5 small nuclear ribonucleoprotein-specific protein, putative		498	694.609	484.702	356.863	204.782	124.527	82.212	57.368	42.2373	24.2374	14.7386	28.0919	42.1714	42.6991	25.923	6.8024	-1.54919	-0.443983	0.0156872	0.0969947	-1.11549	-0.777167	-1.13739	-0.0821397	-0.590054	NULL	729	729	629	639	NULL	348	338	338	338	NULL
pf14_0360	eukaryotic translation initiation factor eif2a, putative		499	339.539	262.078	208.984	143.116	68.623	175.382	135.371	107.946	73.9237	35.4457	155.81	143.274	89.1864	67.171	25.9935	-0.17071	0.0818606	-0.275417	-0.138198	-0.447459	0.0890658	-0.413266	-0.303861	-0.575994	-0.152631	1029	1029	1029	1269	589	1707	1207	1037	467	142
pfe1215c	cytosolic preribosomal gtp-binding protein, putative		500	317.616	211.136	149.895	87.1191	81.8231	303.068	201.466	143.03	83.1289	78.0754	163.349	156.464	119.591	81.9646	35.1575	-0.891682	-0.364701	-0.258207	-0.0203491	-1.15104	-1.82656	-2.18541	-0.94513	-1.69792	NULL	906	796	916	916	NULL	NULL	NULL	NULL	NULL	558
pf11_0272	40s ribosomal protein s18, putative		501	963.145	1149.41	777.477	387.495	295.297	2287.76	2730.2	1846.74	920.417	701.419	2171.7	3836.84	1897.97	426.891	580.25	-0.0751102	0.490913	0.0394808	-1.10842	-0.273603	0.769054	-0.180376	-0.566331	-1.48323	0.594572	866	2276	2056	1106	471	629	NULL	NULL	409	789
pf13_0268	60s ribosomal protein l17, putative		502	1012.77	1347.84	786.926	265.677	73.4309	1802.08	2398.3	1400.22	472.736	130.66	3992.6	5459.17	2779.74	759.302	304.795	1.14767	1.18667	0.989295	0.68364	1.22202	0.914919	-0.420814	-0.373184	-1.32993	-0.547745	739	719	629	559	474	506	406	426	436	441
pfb0445c	dead box helicase		503	1261.6	1548.01	1119.57	467.9	320.124	952.873	1169.19	845.595	353.399	241.785	830.544	885.742	680.451	299.267	410.972	-0.198227	-0.400556	-0.313475	-0.239867	0.765312	-0.15661	-1.2346	-0.415679	-1.13454	0.0569257	756	706	1286	1126	701	1081	891	761	771	586
pf10_0112	conserved plasmodium membrane protein, unknown function		504	30.1281	40.8754	24.5678	10.1813	6.55633	NULL	85.5133	NULL	NULL	NULL	NULL	63.0079	NULL	NULL	NULL	NULL	-0.440615	NULL	NULL	NULL	NULL	NULL	NULL	NULL	NULL	NULL	NULL	NULL	NULL	NULL	NULL	783	NULL	NULL	NULL
pfi0190w	60s ribosomal protein l32, putative		505	478.087	686.12	560.965	205.387	133.268	1381.75	1983.01	1621.29	593.605	385.169	2993.71	4313.34	1689.41	576.856	554.603	1.11543	1.12112	0.0593818	-0.0412922	0.525964	0.685291	-0.465005	-0.834357	-1.69664	0.488309	539	519	1219	1159	464	480	360	360	410	235
pf11_0437	60s ribosomal protein l28, putative	up-regulated	506	116.569	123.293	76.4437	35.4145	13.506	349.008	369.142	228.873	106.031	NULL	1189.5	1774.26	653.749	249.463	NULL	1.76902	2.26497	1.51419	1.23433	NULL	1.98363	1.56178	1.88465	0.645503	NULL	351	341	311	351	NULL	473	423	423	473	NULL
pf13_0014	40s ribosomal protein s7, putative		507	397.758	485.254	412.771	161.993	81.4734	743.473	907.016	771.534	302.791	152.287	2001.45	2342.21	1080.28	432.662	231.517	1.4287	1.36867	0.485606	0.51492	0.604328	0.16511	-1.15167	-0.253321	-2.13115	0.820788	1004	1044	1324	1394	99	1805	715	605	455	295
pf14_0661	small subunit rrna processing kh domain protein, putative		508	80.1048	110.674	73.1365	32.7453	55.6851	108.396	149.762	98.9668	44.3103	75.352	178.879	198.56	96.819	53.6935	41.3356	0.722671	0.40691	-0.0316541	0.277105	-0.86626	1.13637	-0.707638	-0.16701	-0.698167	0.174888	745	1625	1595	1355	460	338	318	338	NULL	283
mal13p1.56	m1-family alanyl aminopeptidase		509	3817.11	5176.78	2661.98	672.627	668.265	1189.87	1613.71	829.796	209.672	208.312	1056.49	1669.42	953.849	353.641	471.375	-0.171531	0.0489679	0.201005	0.754154	1.17813	-0.852817	-1.64144	-0.426764	-1.46499	0.016815	1672	1672	1692	1352	1067	532	492	452	432	432
pf11_0419	conserved plasmodium protein, unknown function		510	188.431	266.111	140.666	84.3123	91.745	81.2905	114.802	60.6844	36.3729	39.5794	33.3115	47.1282	35.9866	26.64	14.2545	-1.28707	-1.28448	-0.753865	-0.449267	-1.47333	-0.155013	-1.16317	-0.302843	-0.509253	-0.488933	687	687	607	667	537	613	583	583	563	608
pf13_0056	conserved plasmodium protein, unknown function		511	97.8602	134.317	85.9873	49.6958	66.3501	29.1598	40.023	25.622	14.8081	19.7706	8.76774	11.7624	9.48455	5.93983	3.89836	-1.7337	-1.76665	-1.43373	-1.31789	-2.34242	0.479401	-0.579668	-0.0597176	-0.203751	NULL	1573	1533	1513	1523	NULL	741	571	771	2051	136
pfl1820w	rrna processing wd-repeat protein, putative		512	149.239	136.725	87.4992	31.6446	67.0057	104.876	96.0823	61.4892	NULL	47.0877	33.9033	44.4187	24.1038	NULL	10.6478	-1.62919	-1.1131	-1.35107	NULL	-2.14479	-0.118122	-0.327259	-0.651144	NULL	NULL	565	545	1315	1265	NULL	673	433	443	NULL	393
pf14_0655	helicase 45		513	2020.21	1747.75	1371.39	613.631	973.222	1761.3	1523.76	1195.63	534.988	848.494	2363.14	3361.64	2057.45	603.397	633.282	0.424069	1.14153	0.783084	0.173601	-0.422056	1.63955	0.472251	1.25934	-0.991411	NULL	1306	1266	1826	1556	NULL	817	727	717	737	902
mal13p1.35	u1 small nuclear ribonucleoprotein a, putative		514	76.2921	63.3293	38.1116	29.9111	15.167	58.6862	48.7148	29.3166	NULL	NULL	52.5369	52.7366	38.4157	NULL	NULL	-0.159689	0.114445	0.389978	NULL	NULL	-0.367468	-1.54378	-0.221555	NULL	NULL	695	645	625	695	NULL	386	376	366	NULL	NULL
pf14_0442	conserved plasmodium protein, unknown function		515	698.254	606.806	453.276	235.161	185.894	78.341	68.081	50.8556	26.384	20.8565	29.1387	38.8027	40.2607	31.0502	11.9544	-1.42683	-0.811096	-0.337033	0.234937	-0.802955	-1.19748	-1.53729	0.197453	-0.844735	NULL	750	830	920	640	NULL	526	526	556	466	541
pfi0455w	exoribonuclease, putative		516	401.571	288.1	264.513	154.839	87.4615	103.338	74.138	68.0683	39.8452	22.5068	84.3684	74.6706	63.2859	48.1093	16.9743	-0.292594	0.0103276	-0.105098	0.271908	-0.40701	-0.674074	-1.08217	-0.469278	-0.543709	NULL	1383	1263	1353	1353	NULL	853	753	803	763	NULL
pf11_0313	60s ribosomal protein p0		517	2633.46	2786.75	1745.64	718.196	44.7579	2922.82	3092.95	1937.44	797.11	49.6758	1311.9	2577.53	1370.16	391.818	47.3771	-1.1557	-0.262997	-0.499808	-1.02459	-0.0683543	-0.910159	-1.84688	-0.851915	-1.61703	NULL	1319	1249	1589	1429	NULL	NULL	NULL	1662	NULL	1327
mal8p1.125	tyrosyl-trna synthetase, putative		518	329.222	316.617	222.654	183.154	26.0942	307.11	295.352	207.699	170.852	NULL	322.925	327.775	312.473	188.299	NULL	0.0724425	0.150269	0.589236	0.140273	NULL	-0.0744543	-0.537901	0.290326	0.119492	NULL	927	887	897	907	NULL	NULL	NULL	NULL	NULL	NULL
mal13p1.338	u1 small nuclear ribonucleoprotein, putative		519	125.858	76.935	69.2308	46.1737	26.7498	102.993	62.9583	56.6537	37.7853	NULL	69.029	75.6865	83.8688	37.9771	NULL	-0.577274	0.26564	0.565963	0.00730467	NULL	0.706147	0.144739	0.367026	-0.650104	NULL	545	455	535	535	NULL	465	455	465	475	NULL
pf13_0224	60s ribosomal protein l18, putative	up-regulated	520	658.183	572.632	309.68	166.781	59.4004	1303.33	1133.93	613.228	330.259	117.625	2995.59	3867.7	1715.26	585.875	308.411	1.20063	1.77015	1.48393	0.826994	1.39066	0.825555	0.331533	0.962051	0.449811	-1.671	910	980	890	920	65	801	711	641	521	466
pfe1390w	rna helicase 1		521	501.15	269.998	228.859	82.7989	8.04244	258.591	139.318	118.09	42.7239	NULL	44.7671	42.7936	48.3524	13.1088	NULL	-2.53016	-1.70291	-1.28823	-1.7045	NULL	-0.521818	-0.798389	-0.248656	0.0622941	NULL	400	290	290	300	NULL	474	334	404	354	NULL
pfc0775w	40s ribosomal protein s11, putative		522	746.754	913.589	536.366	234.968	81.3423	1712.74	2095.39	1230.2	538.918	186.565	2516.45	2010.82	1075.88	437.444	350.799	0.555086	-0.0594316	-0.193373	-0.300967	0.910966	0.401997	-0.502092	-0.195645	-1.13475	-0.270607	616	386	566	566	336	1060	600	590	480	500
pfl1855w	cell cycle control protein, putative		523	198.972	109.513	103.531	29.8835	14.0306	71.5986	39.4075	37.2549	NULL	NULL	14.1288	25.0422	30.8809	NULL	NULL	-2.34129	-0.654107	-0.270715	NULL	NULL	0.00606052	-0.447765	-0.226968	NULL	NULL	678	628	528	418	NULL	580	400	480	NULL	NULL
pf11_0454	40s ribosomal protein s21e, putative		524	264.144	371.708	200.543	88.8251	27.0121	1327.36	1867.88	1007.75	446.357	NULL	1897.41	3246.74	1305.8	283.766	NULL	0.515471	0.797593	0.373797	-0.653499	NULL	0.379232	-0.739517	-0.103606	-1.31686	NULL	745	745	1145	1105	NULL	779	659	509	499	NULL
pf14_0307	conserved protein, unknown function		525	60.6113	42.558	40.0329	12.9605	1.22385	47.1683	33.119	31.154	NULL	NULL	14.901	13.0382	12.065	NULL	NULL	-1.66241	-1.34491	-1.36859	NULL	NULL	-1.43836	-1.55721	-0.864952	NULL	NULL	282	272	302	162	NULL	546	306	506	NULL	NULL
pf14_0174	pseudouridine synthase, putative		526	332.717	300.72	212.386	68.5726	33.5247	246.275	222.59	157.206	50.7569	24.8147	159.372	169.185	99.7257	27.2759	22.8584	-0.627872	-0.395787	-0.656621	-0.895977	-0.118472	-0.691352	-2.05962	-1.38921	-2.61947	NULL	773	763	763	773	NULL	418	408	328	408	63
pf11_0296	conserved protein, unknown function		527	133.203	141.251	101.011	32.2225	7.64906	63.2191	67.0387	47.9409	15.2931	NULL	10.118	16.8124	14.7162	5.25273	NULL	-2.64343	-1.99547	-1.70385	-1.54174	NULL	-0.79453	-1.1398	-0.507076	-1.17821	NULL	684	664	664	674	NULL	541	201	201	191	NULL
pff1270c	conserved plasmodium protein, unknown function		528	56.8359	48.447	35.2139	14.529	2.14174	47.0886	40.1384	29.1747	NULL	NULL	40.1646	34.6746	22.677	NULL	NULL	-0.229454	-0.211101	-0.363485	NULL	NULL	-1.09182	-1.19502	-0.0304998	NULL	NULL	318	298	258	258	NULL	457	457	447	NULL	NULL
pfl1290w	conserved protein, unknown function		529	129.465	120.856	70.0182	30.8466	8.56694	69.5673	64.9417	37.624	NULL	NULL	33.3175	46.5517	28.0886	NULL	NULL	-1.06213	-0.480311	-0.42167	NULL	NULL	1.10126	0.406897	0.024571	NULL	NULL	819	589	619	669	NULL	1432	602	NULL	NULL	NULL
pf14_0100	cytidine triphosphate synthetase		530	532.493	749.914	281.018	63.7846	58.6573	210.721	296.76	111.206	25.2412	23.2122	137.899	253.013	72.1557	15.2792	11.101	-0.611723	-0.230085	-0.624051	-0.724215	-1.0642	-0.99476	-1.73485	-1.33731	-1.35513	NULL	1228	1118	1128	348	NULL	837	687	707	587	NULL
mal13p1.144	translation initiation factor eif-2b gamma subunit, putative		531	81.4131	81.1415	58.4903	21.5184	0.480798	59.339	59.141	42.6314	NULL	NULL	62.8595	56.5964	54.9996	NULL	NULL	0.0831506	-0.0634505	0.367504	NULL	NULL	-0.650937	-1.03828	NULL	NULL	NULL	546	466	NULL	NULL	NULL	NULL	NULL	NULL	NULL	NULL
pf14_0677	rna 3'-terminal phosphate cyclase-like protein, putative		532	72.9653	119.348	52.3483	7.70478	0.699342	53.8887	88.1447	38.662	NULL	NULL	47.1889	91.6897	41.1394	NULL	NULL	-0.191536	0.0568857	0.089606	NULL	NULL	-1.50484	-1.79116	-0.285988	NULL	NULL	552	552	552	502	NULL	336	326	316	NULL	NULL
pfc0295c	40s ribosomal protein s12, putative		533	609.01	830.388	543.799	174.128	40.4744	1619.71	2208.48	1446.27	463.107	107.645	1769.04	2779.92	1461.57	316.926	316.229	0.127237	0.331992	0.0151786	-0.547197	1.55469	0.817227	-0.491565	0.166568	-0.90788	1.7083	665	635	635	585	140	567	577	577	397	367
pf14_0125	deoxyhypusine synthase		534	137.595	163.53	78.428	8.97057	2.05432	95.4857	113.484	54.4261	NULL	NULL	80.8327	90.218	33.2286	NULL	NULL	-0.240345	-0.331002	-0.711872	NULL	NULL	-0.514448	-2.37154	-1.69645	NULL	NULL	405	395	445	245	NULL	1546	496	646	NULL	NULL
pf13_0087	1-methyladenosine trna methyltransferase subunit, putative		535	84.1044	121.524	81.9557	35.8272	1.66094	93.3457	134.876	90.9608	39.7639	NULL	73.4624	114.527	51.4686	31.9652	NULL	-0.345578	-0.235953	-0.821551	-0.314955	NULL	-0.348304	-0.923331	-1.11965	-1.57222	NULL	537	517	667	1007	NULL	664	474	554	334	NULL
pfe0300c	60s ribosomal subunit protein l24-2, putative		536	75.5071	83.8104	85.4834	35.5796	22.4664	133.641	148.337	151.298	62.9727	NULL	229.711	282.544	131.978	77.4636	NULL	0.781457	0.929598	-0.197094	0.298792	NULL	-0.783137	-1.23792	-0.798713	-1.19876	NULL	450	410	450	420	NULL	NULL	NULL	1428	1338	NULL
pf14_0017	lysophospholipase, putative		537	26.4462	64.4607	2.89774	2.55909	0.830469	NULL	60.1312	NULL	NULL	NULL	NULL	24.3777	NULL	NULL	NULL	NULL	-1.30255	NULL	NULL	NULL	NULL	-1.41476	NULL	NULL	NULL	NULL	917	NULL	NULL	NULL	NULL	1223	NULL	NULL	NULL
pfb0195c	conserved plasmodium protein, unknown function	down-regulated	538	57.2097	66.4914	63.5928	17.3358	21.8107	28.0302	32.5778	31.1577	NULL	NULL	1.24731	4.62755	9.61267	NULL	NULL	-4.4901	-2.81557	-1.69658	NULL	NULL	NULL	NULL	NULL	NULL	NULL	NULL	NULL	NULL	NULL	NULL	506	506	466	NULL	NULL
pf14_0740	plasmodium exported protein (hyp17), unknown function		539	17.1573	48.418	0.944916	0.302688	4.93911	NULL	36.2682	NULL	NULL	NULL	NULL	8.16321	NULL	NULL	NULL	NULL	-2.1515	NULL	NULL	NULL	NULL	0.261087	NULL	NULL	NULL	NULL	968	NULL	NULL	NULL	NULL	NULL	NULL	NULL	NULL
pfi1760w	ring-exported protein 4		540	36.4826	50.0426	1.66935	0.908064	8.61065	61.3154	84.1052	NULL	NULL	NULL	33.4411	34.3375	NULL	NULL	NULL	-0.874624	-1.29241	NULL	NULL	NULL	-0.961226	-1.70029	NULL	NULL	NULL	1902	1652	NULL	NULL	NULL	632	662	NULL	NULL	NULL
mal8p1.161	plasmodium exported protein (hyp7), unknown function		541	29.4552	140.554	6.20495	20.5277	6.60004	NULL	242.335	NULL	NULL	NULL	NULL	210.062	NULL	NULL	NULL	NULL	-0.206186	NULL	NULL	NULL	NULL	-2.25691	NULL	NULL	NULL	NULL	827	NULL	827	NULL	NULL	345	NULL	NULL	NULL
pf14_0156	small subunit rrna dimethylase, putative		542	123.372	131.735	51.7499	10.484	11.3206	112.566	120.196	47.217	NULL	NULL	134.293	168.715	72.7305	NULL	NULL	0.254619	0.489196	0.623252	NULL	NULL	1.13379	0.149642	1.01133	NULL	NULL	593	403	383	203	NULL	513	443	443	NULL	NULL
pf11_0445	dna-directed rna polymerase i, putative		543	182.824	207.713	132.666	40.5602	38.2016	192.042	218.186	139.355	42.6052	40.1277	79.1734	133.159	53.6834	20.6089	12.4642	-1.27834	-0.712404	-1.37622	-1.04776	-1.68681	-0.247316	-0.615295	-0.442019	-0.951481	-0.516422	894	1064	1594	1824	879	606	616	576	616	491
pf13_0035	u3 small nucleolar rna-associated protein 6, putative		544	253.472	199.677	119.028	46.0636	41.4797	87.8586	69.2122	41.2575	15.9666	14.3777	26.6401	32.959	22.1611	12.3151	4.04968	-1.72158	-1.07035	-0.896628	-0.374622	-1.82796	-1.70625	-2.17108	-1.28254	-1.88005	NULL	1136	976	956	1086	NULL	470	410	410	400	NULL
pf13_0215	conserved plasmodium protein, unknown function		545	555.669	724.965	497.593	233.262	73.6058	714.227	931.831	639.579	299.823	94.609	341.109	535.089	298.469	128.515	44.5039	-1.06615	-0.80029	-1.09954	-1.22217	-1.08805	-2.37463	-2.8079	-1.85823	-3.25078	-2.37355	3781	2661	3471	4001	2601	1563	1523	1563	1583	863
pfc0221c	conserved plasmodium protein, unknown function		546	41.7345	51.7252	32.4106	9.68601	16.8716	90.1393	111.717	70.0013	NULL	NULL	68.8479	86.3519	53.635	NULL	NULL	-0.388743	-0.371554	-0.384207	NULL	NULL	NULL	-1.78006	-1.49696	NULL	NULL	NULL	1142	1132	1132	NULL	377	357	437	NULL	NULL
mal7p1.24	large ribosomal subunit processing protein, putative		547	221.531	225.177	169.455	76.2773	152.5	303.467	308.462	232.13	104.49	208.905	229.437	246.82	127.332	60.2131	71.1453	-0.403445	-0.321634	-0.866339	-0.795208	-1.554	NULL	NULL	NULL	NULL	0.548299	NULL	NULL	NULL	NULL	387	NULL	NULL	425	395	320
pf11_0266	small nuclear ribonucleoprotein d1, putative		548	92.7205	92.8326	67.5615	25.9211	4.06493	280.122	280.461	204.113	NULL	NULL	306.747	547.538	327.661	NULL	NULL	0.130994	0.965159	0.682834	NULL	NULL	-0.90172	-1.13139	NULL	NULL	NULL	1140	950	NULL	NULL	NULL	681	681	681	NULL	NULL
pf08_0004	conserved plasmodium protein, unknown function		549	521.317	574.895	422.566	206.048	219.943	1432.19	1579.38	1160.9	566.066	604.239	1917.94	2458.53	1664.67	421.872	698.696	0.421335	0.638434	0.519996	-0.424163	0.209545	0.524592	-0.867657	-0.45938	-1.14755	0.77891	453	493	973	863	563	1028	768	828	708	688
pf10_0158	conserved plasmodium protein, unknown function		550	140.996	114.358	107.909	74.5162	35.0545	86.342	70.0295	66.0804	45.6315	21.4663	29.2373	26.1549	27.4734	22.1421	14.1227	-1.56225	-1.42088	-1.26619	-1.04324	-0.604058	0.363035	-0.899133	-0.319413	0.568503	NULL	563	513	513	523	NULL	966	406	336	616	431
pf10_0103	eukaryotic translation initiation factor 2 beta subunit, putative		551	275.134	266.343	232.103	95.7594	9.74708	444.481	430.279	374.964	154.7	NULL	304.389	384.479	272.071	102.808	NULL	-0.546204	-0.162369	-0.462771	-0.589523	NULL	-2.00369	-2.69941	-1.296	-2.28491	NULL	1016	1066	1196	896	NULL	814	804	804	884	NULL
pfc0155c	dna-directed rna polymerase subunit i, putative		552	94.5708	87.4657	69.8293	27.0768	23.6028	229.541	212.295	169.489	NULL	NULL	129.191	118.897	101.234	NULL	NULL	-0.829248	-0.836365	-0.743491	NULL	NULL	0.585405	-0.0159628	-0.253746	NULL	NULL	436	406	416	436	NULL	728	668	568	NULL	NULL
pfb0295w	adenylosuccinate lyase		553	80.3291	80.2712	61.7345	18.2989	14.3802	58.8061	58.7637	45.1936	NULL	NULL	61.7407	111.627	62.523	NULL	NULL	0.0702576	0.925688	0.468267	NULL	NULL	-0.317696	-0.566731	0.352	NULL	NULL	2484	764	564	404	NULL	912	912	622	NULL	NULL
pf10_0327	myb2 protein		554	350.79	291.552	250.403	130.128	60.9739	130.019	108.062	92.8105	48.2314	22.5997	60.0412	67.5656	53.8269	32.6537	8.23221	-1.11469	-0.677505	-0.785959	-0.562724	-1.45695	-0.284967	-0.953578	-0.192343	-0.175273	-2.84458	676	586	686	636	226	558	528	518	468	NULL
pf11_0255	ribonucleoprotein, putative		555	41.7158	39.5409	39.34	11.3646	4.67685	105.878	100.358	99.8477	NULL	NULL	59.222	90.2989	51.8849	NULL	NULL	-0.838193	-0.15237	-0.944415	NULL	NULL	-0.0248156	-0.327151	-0.569291	NULL	NULL	802	452	692	452	NULL	364	364	364	NULL	NULL
pf13_0190	conserved plasmodium protein, unknown function		556	112.289	205.711	145.108	25.4258	0	73.632	134.893	95.1525	NULL	NULL	123.839	243.518	124.694	NULL	NULL	0.75006	0.852216	0.390074	NULL	NULL	-0.959751	-1.13985	-0.411921	NULL	NULL	759	769	739	739	NULL	868	578	578	NULL	NULL
pf07_0080	40s ribosomal protein s10, putative		557	328.549	312.382	180.794	105.308	25.9194	902.608	858.192	496.686	289.307	NULL	1325.09	1355.13	494.142	213.182	NULL	0.553924	0.659059	-0.00740835	-0.440517	NULL	0.525941	-0.183791	0.201734	-0.560231	NULL	1559	1309	1479	1469	NULL	1128	828	608	568	NULL
pf14_0296	60s ribosomal protein l14, putative		558	614.99	859.34	544.177	242.756	158.095	1372.75	1918.17	1214.68	541.865	352.891	1978.24	3656.95	1653.89	448.747	203.537	0.52715	0.930913	0.445287	-0.272032	-0.793928	0.441167	-0.542625	-0.240689	-1.26174	0.346227	652	552	552	642	427	619	NULL	NULL	549	514
pf14_0616	atp-dependent protease la, putative		559	361.556	347.397	194.275	159.351	13.9431	174.58	167.744	93.8072	76.9442	NULL	89.2291	86.1928	75.6549	62.0637	NULL	-0.968303	-0.96062	-0.310265	-0.310063	NULL	-0.903475	-1.47847	-0.407214	-0.579617	NULL	678	658	668	1148	NULL	743	743	743	743	NULL
pf13_0048	nudix hydrolase, putative		560	528.12	560.129	355.824	196.747	22.6412	152.108	161.327	102.484	56.6668	NULL	46.8409	54.7038	53.7613	29.0148	NULL	-1.69926	-1.56028	-0.930756	-0.965714	NULL	-1.78988	-2.36081	-1.51029	-1.92177	NULL	2697	2637	2597	2707	NULL	NULL	1263	NULL	NULL	NULL
pf14_0428	histidine--trna ligase, putative		561	544.287	495.03	225.236	96.5299	56.8216	162.522	147.814	67.2548	28.8235	16.9667	158.098	126.876	86.031	54.0584	23.8751	-0.039818	-0.220367	0.355219	0.907274	0.4928	-0.166713	-0.886898	-0.616817	-0.670764	-1.14249	834	834	744	714	414	399	409	389	379	314
pf10_0370	enhancer of rudimentary homolog, putative		562	39.4543	28.1109	17.103	10.1813	2.09803	147.218	NULL	NULL	NULL	NULL	494.418	NULL	NULL	NULL	NULL	1.74778	NULL	NULL	NULL	NULL	0.370224	NULL	NULL	NULL	NULL	732	NULL	NULL	532	NULL	1064	NULL	NULL	NULL	NULL
pf14_0146	ribonucleoprotein, putative		563	114.083	132.954	80.2233	40.2024	4.98281	205.185	239.125	144.287	72.3066	NULL	216.8	351.146	233.436	94.5515	NULL	0.0794357	0.554305	0.694088	0.386973	NULL	-1.4784	-2.03818	NULL	-1.31346	NULL	792	882	NULL	762	NULL	682	612	682	632	NULL
pff0625w	nucleolar gtp-binding protein 1, putative		564	395.347	407.506	207.503	52.0073	24.9578	196.592	202.639	103.184	25.8614	NULL	186.936	298.896	114.617	28.9871	NULL	-0.0726625	0.560733	0.151595	0.16461	NULL	-0.956497	-1.56452	-0.686891	-2.01276	NULL	741	611	941	661	NULL	820	680	400	420	NULL
pf11_0174	cathepsin c, homolog,dipeptidyl peptidase 1		565	2887.53	5673.81	1762.96	620.51	599.642	1406.49	2763.67	858.724	302.246	292.081	1240.51	2014.1	795.393	322.32	481.663	-0.181168	-0.456451	-0.110527	0.0927733	0.721655	-0.200836	-2.08475	-0.810802	-1.76142	0.23726	1711	711	1681	1801	676	618	618	608	298	598
pf11_0316	conserved plasmodium protein, unknown function		566	120.269	129.037	68.0654	14.4189	4.4146	47.1644	50.6029	26.6923	NULL	NULL	17.8292	18.0962	10.0075	NULL	NULL	-1.40346	-1.48353	-1.41535	NULL	NULL	NULL	-1.34236	NULL	NULL	NULL	NULL	439	NULL	NULL	NULL	1528	1388	948	NULL	NULL
pfd1140w	plasmodium exported protein (phistc), unknown function		567	18.2226	47.2866	12.8823	3.27453	5.50732	NULL	48.1534	NULL	NULL	NULL	NULL	56.0039	NULL	NULL	NULL	NULL	0.21789	NULL	NULL	NULL	NULL	-1.87988	NULL	NULL	NULL	NULL	918	NULL	NULL	NULL	NULL	373	NULL	NULL	NULL
pff1115w	ferredoxin nadp reductase		568	83.5811	86.8565	44.5055	10.3739	5.59474	78.4063	81.4789	41.75	NULL	NULL	18.8267	25.0932	17.4395	NULL	NULL	-2.05819	-1.69913	-1.25942	NULL	NULL	0.221306	-0.679805	0.179087	NULL	NULL	1040	1030	980	1030	NULL	1866	1256	616	NULL	NULL
pfi1070c	nucleolar preribosomal assembly protein, putative		569	75.3763	78.6176	41.6393	9.05312	6.42521	80.4443	83.9035	44.4389	NULL	NULL	101.109	104.347	43.195	NULL	NULL	0.329856	0.31458	-0.0409606	NULL	NULL	-0.524369	-1.17121	-1.00397	NULL	NULL	602	592	612	562	NULL	NULL	NULL	NULL	NULL	NULL
pf14_0082	conserved plasmodium protein, unknown function		570	50.5187	50.7388	41.3558	13.8411	5.07023	93.901	94.3101	76.8695	NULL	NULL	77.539	104.719	73.4448	NULL	NULL	-0.276218	0.151038	-0.0657515	NULL	NULL	-0.287445	-0.850044	-1.01573	NULL	NULL	454	444	444	1764	NULL	620	720	590	NULL	NULL
pff1385c	conserved plasmodium protein, unknown function		571	66.4238	78.7047	61.0416	30.3513	0	59.9493	71.0331	55.0917	NULL	NULL	47.1222	75.7046	51.5734	NULL	NULL	-0.347337	0.0918901	-0.0952055	NULL	NULL	-1.05445	-1.82202	-0.71669	NULL	NULL	957	917	907	927	NULL	NULL	NULL	NULL	NULL	NULL
pfl1665c	conserved plasmodium protein, unknown function		572	45.08	45.1399	38.0486	16.6753	1.39868	40.7964	40.8506	34.4331	NULL	NULL	62.0202	69.9927	43.8913	NULL	NULL	0.604297	0.77685	0.350136	NULL	NULL	NULL	NULL	NULL	NULL	NULL	NULL	NULL	NULL	NULL	NULL	344	344	324	NULL	NULL
pf10_0057a	dnaj protein, putative		573	176.171	186.623	161.959	48.6502	11.2769	75.2545	79.7192	69.1835	20.7818	NULL	17.326	30.7809	23.9996	7.33328	NULL	-2.11884	-1.37289	-1.52742	-1.50279	NULL	-1.06245	-1.00135	-1.30639	-1.43623	NULL	806	556	676	596	NULL	535	465	535	355	NULL
pf13_0245	conserved plasmodium protein, unknown function		574	80.815	67.4487	57.6714	17.1982	10.8398	46.8493	39.1007	33.4327	NULL	NULL	44.6542	43.4065	30.8201	NULL	NULL	-0.0692301	0.150716	-0.117389	NULL	NULL	NULL	NULL	NULL	NULL	NULL	NULL	NULL	NULL	NULL	NULL	401	311	311	NULL	NULL
pf13_0184	u3 snorna-associated small subunit rrna processing associated protein, putative		575	254.575	244.266	83.0581	24.4076	98.9569	64.6457	62.0279	21.0914	NULL	25.1287	39.8702	51.35	19.1444	NULL	8.01195	-0.697243	-0.272552	-0.139731	NULL	-1.64911	-0.403563	-0.894991	0.0949603	NULL	1.843	456	416	406	356	111	408	408	398	NULL	NULL
pf07_0084	conserved plasmodium protein, unknown function		576	36.6322	37.4812	31.6232	17.1982	11.4954	115.925	118.611	NULL	NULL	NULL	106.361	178.357	NULL	NULL	NULL	-0.124212	0.588526	NULL	NULL	NULL	-0.837629	-1.9775	NULL	NULL	NULL	330	100	NULL	310	NULL	1289	1039	NULL	NULL	NULL
mal13p1.92	40s ribosomal protein s15/s19, putative		577	561.687	665.001	441.465	198.866	135.323	1447.65	1713.92	1137.8	512.541	348.77	1923.44	1933.49	916.192	279.41	405.959	0.409982	0.173906	-0.312519	-0.875282	0.219057	-1.07987	-1.39404	-1.15216	-1.93079	-0.269569	618	498	428	528	253	686	656	666	676	561
pf14_0713	conserved plasmodium protein, unknown function		578	357.033	371.94	317.019	164.194	101.361	173.654	180.905	154.192	79.8611	49.3001	58.5679	78.2765	63.8282	42.9724	13.644	-1.56803	-1.20858	-1.27246	-0.894081	-1.85332	-1.1372	-1.53413	-0.951254	-1.23391	0.648292	1966	1956	2036	1956	566	1060	810	720	830	NULL
pf10_0063	dna/rna-binding protein alba, putative		579	691.731	697.608	650.007	221.292	427.91	2524.57	2546.02	2372.29	807.636	1561.72	1182.7	1223.57	1111.86	245.108	1971.76	-1.09395	-1.05714	-1.0933	-1.72029	0.336353	-1.3724	-1.76535	-1.24335	-1.67504	0.556919	1084	1294	1364	1174	764	NULL	1130	NULL	NULL	1255
pf07_0091	cell cycle control protein cwf15, putative		580	120.512	104.814	101.137	75.5069	26.6624	145.899	126.893	122.442	91.4127	NULL	34.9422	44.0319	53.6504	32.5837	NULL	-2.06192	-1.527	-1.19044	-1.48824	NULL	NULL	NULL	NULL	NULL	NULL	NULL	NULL	NULL	NULL	NULL	776	366	526	426	NULL
pf10_0269	dna-directed rna polymerase ii, putative		581	73.1148	72.9316	36.1588	15.4096	5.50732	151.064	150.685	74.7082	NULL	NULL	98.904	159.161	153.498	NULL	NULL	-0.611056	0.0789462	1.03889	NULL	NULL	NULL	-1.2887	NULL	NULL	NULL	NULL	698	NULL	618	NULL	461	431	441	NULL	NULL
pfb0455w-a	60s ribosomal protein l37ae, putative		582	49.902	65.534	63.2149	30.1862	18.0518	860.379	1129.9	1089.91	NULL	NULL	769.327	1905.9	835.021	NULL	NULL	-0.161375	0.754279	-0.384326	NULL	NULL	NULL	NULL	NULL	NULL	NULL	NULL	NULL	NULL	NULL	NULL	NULL	NULL	NULL	NULL	NULL
pfb0455w-b	60s ribosomal protein l37ae, putative		583	254.537	309.365	264.986	156.187	96.2907	1056.17	1283.67	1099.53	648.079	399.546	1318.27	1758.63	876.992	262.754	421.284	0.319804	0.454173	-0.326247	-1.30246	0.0764286	NULL	NULL	NULL	NULL	NULL	NULL	NULL	NULL	NULL	NULL	492	732	482	492	572
pff0165c	conserved plasmodium protein, unknown function		584	101.467	142.527	140.131	72.0947	15.6041	31.1059	43.6932	42.9586	22.1014	NULL	16.6715	29.629	30.956	20.1065	NULL	-0.899807	-0.560395	-0.472729	-0.136473	NULL	0.59665	-0.123629	-0.0590231	-0.212341	NULL	753	753	1723	793	NULL	NULL	677	NULL	NULL	NULL
pf08_0054	heat shock protein 70		585	7831.95	9386.71	7633.91	3735.11	4494.32	3947.56	4731.21	3847.74	1882.62	2265.28	3702.82	8251.4	4906.07	2182.44	4217.33	-0.0923343	0.802432	0.350559	0.213205	0.896638	-0.116334	-0.8315	-0.965545	-1.33753	0.474788	2321	1161	1131	1231	1201	697	547	547	527	742
pf13_0130	vacuolar atp synthase subunit g, putative		586	66.0313	77.0221	63.4668	60.6201	3.27817	205.066	239.199	197.102	188.261	NULL	107.047	134.01	121.86	95.8876	NULL	-0.937843	-0.83587	-0.693718	-0.97332	NULL	0.605432	-0.549059	0.286473	-1.30306	NULL	552	442	542	562	NULL	NULL	NULL	NULL	NULL	NULL
pf14_0301	conserved protein, unknown function		587	69.2647	114.938	86.4913	36.4876	2.14174	84.4691	140.169	105.477	44.4971	NULL	149.572	216.078	188.9	122.7	NULL	0.824345	0.62439	0.840689	1.46335	NULL	-0.301534	-1.06392	-0.0163001	-1.06673	NULL	680	590	580	580	NULL	NULL	653	NULL	NULL	NULL
pfe1220w	conserved plasmodium protein, unknown function		588	36.4266	30.6638	38.1431	26.9943	9.79079	113.126	NULL	118.457	NULL	NULL	72.9492	NULL	62.8474	NULL	NULL	-0.632966	NULL	-0.914437	NULL	NULL	-0.356255	NULL	-0.384981	NULL	NULL	593	NULL	593	713	NULL	907	NULL	NULL	NULL	NULL
pf07_0070	drug metabolite transporter, putative		589	46.6873	91.092	62.8684	19.7848	3.54042	50.8023	99.1208	68.4096	NULL	NULL	52.4456	112.595	71.2121	NULL	NULL	0.0459282	0.183884	0.0579242	NULL	NULL	-1.2565	-1.79059	-0.911813	NULL	NULL	1736	1546	1966	1736	NULL	537	547	507	NULL	NULL
pf11_0096	casein kinase 2, alpha subunit		590	427.008	404.286	484.427	294.46	176.322	445.728	422.01	505.665	307.37	184.052	653.418	801.766	725.594	402.901	342.555	0.551841	0.925903	0.520981	0.39045	0.896223	NULL	NULL	NULL	NULL	-0.0626603	NULL	NULL	NULL	NULL	1043	541	511	541	361	516
pf11_0156	serine/threonine protein kinase		591	334.399	232.14	270.781	200.352	48.8665	163.122	113.239	132.088	97.7326	23.8373	37.4682	32.5728	55.9169	39.6013	6.76778	-2.12221	-1.79763	-1.24015	-1.30329	-1.81647	-1.12855	-1.61671	-1.32167	NULL	NULL	1573	1563	1593	NULL	NULL	1064	724	714	1294	NULL
pfl0565w	heat shock protein dnaj homologue pfj4		592	259.509	215.14	236.985	129.963	78.4575	378.845	314.072	345.963	189.727	114.536	291.318	414.51	419.008	158.815	94.1187	-0.379014	0.400311	0.276358	-0.256577	-0.283254	0.0851365	-0.688395	-0.00523881	-0.878035	1.42574	698	598	668	688	273	1125	1115	1125	1095	180
pfb0490c	conserved plasmodium protein, unknown function		593	345.352	294.54	331.571	217.302	243.371	429.008	365.889	411.889	269.941	302.324	289.216	396.068	341.719	230.365	252.02	-0.568855	0.114343	-0.269446	-0.228724	-0.262559	-1.34735	-1.17427	-1.02192	-1.1825	0.415238	637	697	647	947	677	2060	1710	1850	1720	1320
pfl1200c	splicing factor 3b subunit, putative		594	69.0778	68.0289	69.1048	37.7534	40.0373	254.9	251.029	254.999	139.312	147.739	122.294	174.828	118.973	50.8173	53.7776	-1.05958	-0.521922	-1.09986	-1.45492	-1.45798	-0.685609	NULL	NULL	-1.70508	-0.500702	467	NULL	NULL	467	357	1544	694	754	514	409
pf11_0201	ubiquitin-protein ligase, putative		595	251.902	188.276	207.598	172.477	31.077	40.8468	30.5296	33.6627	27.9677	NULL	11.1178	9.52108	19.4664	21.4846	NULL	-1.87735	-1.68101	-0.790168	-0.38046	NULL	-0.705171	-2.00669	-1.07642	-1.81226	NULL	1235	1165	1225	1225	NULL	NULL	703	NULL	643	NULL
pfe0570w	rna pseudouridylate synthase, putative		596	3533.04	1520.89	1876.73	776.092	4403.37	117.693	50.6642	62.518	25.8533	146.686	22.4186	20.4465	25.4069	16.2179	29.7919	-2.39226	-1.30912	-1.29905	-0.672767	-2.29974	-2.22218	-2.07261	-1.78692	-1.84947	-1.0426	1810	1280	1860	1180	1125	1026	816	546	666	896
pf14_0261	proliferation-associated protein 2g4, putative	up-regulated	597	277.059	196.805	155.596	74.9565	11.9325	255.589	181.555	143.539	69.1481	NULL	644.492	553.546	482.411	130.176	NULL	1.33434	1.6083	1.74882	0.912701	NULL	0.90658	-0.259628	0.0602389	-1.15887	NULL	575	545	775	1395	NULL	362	362	372	362	NULL
pfl1610c	conserved plasmodium membrane protein, unknown function		598	122.064	76.0937	71.8136	29.8835	8.61065	68.002	42.3921	40.0076	NULL	NULL	21.4738	19.5261	16.204	NULL	NULL	-1.663	-1.11839	-1.30392	NULL	NULL	-1.85843	-1.53058	-0.892292	NULL	NULL	784	734	1184	734	NULL	663	343	393	NULL	NULL
pfe0815w	trna pseudouridine synthase, putative	down-regulated	599	261.845	345.569	180.416	35.2219	12.7193	144.426	190.606	99.5124	19.4274	NULL	35.5607	41.8825	24.6322	3.60722	NULL	-2.02198	-2.18618	-2.01433	-2.42913	NULL	-1.11669	-1.9492	-1.3964	-2.70165	NULL	1308	868	888	868	NULL	758	628	608	428	NULL
mal8p1.10	conserved protein, unknown function		600	64.3305	40.7593	38.4896	22.0962	1.26756	107.039	67.8192	64.0425	NULL	NULL	65.2531	61.6519	45.0862	NULL	NULL	-0.714021	-0.137547	-0.506345	NULL	NULL	NULL	NULL	NULL	NULL	NULL	NULL	NULL	NULL	NULL	NULL	NULL	NULL	NULL	NULL	NULL
pf14_0587	spliceosome associated protein, putative		601	303.785	192.947	163.722	88.4124	12.5882	153.118	97.2514	82.5214	44.5627	NULL	55.2223	51.1116	53.5242	26.0536	NULL	-1.47132	-0.928069	-0.624576	-0.774356	NULL	0.925229	-0.0203105	-0.04432	0.113283	NULL	482	462	462	432	NULL	NULL	542	552	562	NULL
pfi0450c	apoptosis-related protein, putative		602	62.6858	45.2849	37.1352	18.2438	1.79206	181.173	130.881	107.327	NULL	NULL	71.4551	53.3855	53.5314	NULL	NULL	-1.34226	-1.29374	-1.00356	NULL	NULL	-1.20718	-1.96243	-1.281	NULL	NULL	977	847	1057	1267	NULL	587	587	NULL	NULL	NULL
pfb0151c	conserved plasmodium protein, unknown function		603	120.176	69.7985	61.7975	45.2106	0.961596	87.9121	51.0596	45.2066	33.0728	NULL	13.4359	12.1273	11.8431	10.7643	NULL	-2.70997	-2.07393	-1.93249	-1.6194	NULL	-0.648671	-0.507463	0.194313	0.316683	NULL	471	301	481	491	NULL	427	397	407	387	NULL
mal13p1.153	ribonuclease p protein subunit rpr, putative		604	35.3986	24.1365	25.2292	11.3646	0.305962	49.9275	NULL	NULL	NULL	NULL	9.60437	NULL	NULL	NULL	NULL	-2.37807	NULL	NULL	NULL	NULL	0.133878	NULL	NULL	NULL	NULL	608	NULL	NULL	298	NULL	895	NULL	NULL	NULL	NULL
pf14_0481	conserved plasmodium protein, unknown function	down-regulated	605	231.605	369.387	198.716	45.8985	4.58943	135.125	215.512	115.937	26.7786	NULL	19.1263	24.1739	27.776	2.23798	NULL	-2.82067	-3.15625	-2.06143	-3.58081	NULL	-0.941401	-2.02796	-1.54369	-2.35608	NULL	485	375	485	485	NULL	623	623	543	523	NULL
pff0620c	6-cysteine protein		606	32.1466	31.0699	26.5836	13.2632	5.37619	32.1145	NULL	NULL	NULL	NULL	18.9727	NULL	NULL	NULL	NULL	-0.759302	NULL	NULL	NULL	NULL	-0.76707	NULL	NULL	NULL	NULL	1051	NULL	NULL	861	NULL	NULL	NULL	NULL	NULL	NULL
pfl1235c	conserved plasmodium protein, unknown function		607	204.934	135.971	134.997	51.4294	35.8413	90.9204	60.3242	59.8922	22.817	15.9012	18.5699	20.3555	22.3998	11.7732	2.5242	-2.29164	-1.56732	-1.41888	-0.954597	-2.65524	-1.20824	-1.78035	NULL	-1.50809	NULL	595	495	NULL	695	NULL	843	653	683	733	NULL
pf10_0074	conserved plasmodium protein, unknown function		608	40.1272	28.517	32.8201	24.3526	2.4477	143.311	NULL	117.215	NULL	NULL	17.6819	NULL	54.3896	NULL	NULL	-3.0188	NULL	-1.10775	NULL	NULL	NULL	NULL	NULL	NULL	NULL	NULL	NULL	NULL	NULL	NULL	1562	NULL	1182	NULL	NULL
pfc1065w	conserved plasmodium protein, unknown function		609	155.369	103.16	97.8933	47.4945	15.1233	55.4889	36.8429	34.9619	16.9623	NULL	27.8337	22.5821	23.5688	13.5424	NULL	-0.995366	-0.706211	-0.568903	-0.324848	NULL	-1.10596	-1.99752	-0.585069	-2.03282	NULL	4209	4199	4119	4209	NULL	959	709	719	709	NULL
pf07_0020	methyltransferase, putative		610	171.61	100.665	105.799	45.6233	7.21197	49.8433	29.2377	30.7287	13.251	NULL	15.1418	12.3092	16.5372	9.13208	NULL	-1.71886	-1.24809	-0.893874	-0.537089	NULL	0.220051	-0.099788	0.00579117	0.106963	NULL	509	409	399	509	NULL	499	509	529	509	NULL
pf13_0257	glutamate--trna ligase, putative		611	636.521	356.1	349.461	150.271	79.4191	252.287	141.142	138.51	59.5603	31.478	272.404	209.897	152.643	81.0532	75.8644	0.11068	0.572542	0.140166	0.444517	1.26908	-0.395123	-1.01535	-0.443372	-1.04409	0.592167	609	569	599	959	369	NULL	1051	NULL	NULL	311
pf13_0209	conserved plasmodium protein, unknown function		612	128.399	65.1859	92.7277	47.2743	15.0796	75.3076	38.2322	54.3858	27.7269	NULL	44.6834	22.1967	31.5437	14.9371	NULL	-0.753057	-0.784442	-0.785877	-0.892382	NULL	NULL	NULL	NULL	0.192355	NULL	NULL	NULL	NULL	211	NULL	498	418	468	398	NULL
pfl0900c	arginyl-trna synthetase, putative		613	179.498	191.554	96.0349	28.205	4.10864	104.177	111.175	55.737	NULL	NULL	164.974	186.069	92.2092	NULL	NULL	0.663195	0.743003	0.726274	NULL	NULL	-0.580964	-1.61193	-0.591404	NULL	NULL	759	749	639	749	NULL	NULL	1527	NULL	NULL	NULL
pfi1140w	flavodoxin-like protein		614	193.179	229.529	120.445	15.9324	2.57882	84.2471	100.1	52.5274	NULL	NULL	15.5159	24.5699	16.1551	NULL	NULL	-2.44087	-2.02647	-1.70108	NULL	NULL	NULL	-0.415612	-0.547358	NULL	NULL	2586	1016	986	906	NULL	NULL	NULL	NULL	NULL	NULL
pfc1020c	40s ribosomal protein s3a, putative		615	947.726	1079.41	672.591	275.859	120.768	1282.44	1460.64	910.137	373.286	163.42	1916.17	2450.86	1087.29	558.038	215.942	0.579328	0.746689	0.256579	0.58008	0.402054	0.162998	-0.194638	0.757725	-1.06213	0.132698	727	567	727	727	292	655	615	595	545	395
pf10_0150	methionine aminopeptidase 1b, putative		616	145.239	182.358	104.287	19.4271	1.74836	96.5685	121.249	69.3399	NULL	NULL	86.8654	102.892	40.0012	NULL	NULL	-0.152771	-0.236835	-0.793644	NULL	NULL	0.902793	-0.0391572	-0.632921	NULL	NULL	209	209	429	139	NULL	629	629	NULL	NULL	NULL
pf14_0322	queuine trna-ribosyltransferase, putative		617	35.9967	55.4675	16.5675	6.71417	1.57352	30.6616	47.2466	NULL	NULL	NULL	59.5723	92.3019	NULL	NULL	NULL	0.95821	0.96615	NULL	NULL	NULL	-0.57381	-1.90671	NULL	NULL	NULL	462	402	NULL	NULL	NULL	386	446	NULL	NULL	NULL
pf10_0194	large subunit rrna processing rrm protein, putative		618	47.9021	50.2747	56.128	25.6459	5.46361	52.1242	54.7058	61.0751	NULL	NULL	31.3212	45.5411	34.1131	NULL	NULL	-0.734814	-0.264525	-0.840257	NULL	NULL	1.65996	0.176343	0.137189	NULL	NULL	358	348	348	NULL	NULL	NULL	515	NULL	NULL	NULL
pf13_0340	exosome complex exonuclease, putative		619	90.3282	81.4316	51.7499	19.4271	0.437089	65.266	58.8379	37.3915	NULL	NULL	44.9698	42.8229	40.0494	NULL	NULL	-0.537376	-0.458363	0.0990694	NULL	NULL	-1.53156	-2.10301	-0.185778	NULL	NULL	564	464	394	394	NULL	NULL	NULL	NULL	NULL	NULL
pff0920c-b	conserved plasmodium protein, unknown function		620	169.368	201.795	221.803	157.618	13.5935	32.602	38.8441	42.6955	30.3403	NULL	10.4712	17.1847	27.9152	23.6766	NULL	-1.63854	-1.17657	-0.613035	-0.35777	NULL	-0.676648	-1.21124	0.530633	-0.84512	NULL	309	159	189	369	NULL	NULL	NULL	NULL	NULL	NULL
pff0920c-a	conserved plasmodium protein, unknown function		621	169.386	201.911	221.866	157.645	13.5935	32.5868	38.844	42.683	30.3281	NULL	10.4652	17.1833	27.9123	23.663	NULL	-1.63869	-1.17669	-0.612763	-0.358022	NULL	NULL	NULL	NULL	NULL	NULL	NULL	NULL	NULL	NULL	NULL	474	484	494	524	NULL
pf11_0232	conserved plasmodium protein, unknown function		622	105.56	94.6603	121.075	55.667	29.6783	42.1231	37.7734	48.3141	22.2135	NULL	21.5201	19.7845	24.6641	17.5401	NULL	-0.968926	-0.933004	-0.970035	-0.340777	NULL	-1.75346	-2.10047	-1.42135	-2.0614	NULL	584	504	534	644	NULL	NULL	NULL	NULL	NULL	NULL
pf11_0436	coproporphyrinogen iii oxidase		623	167.611	149.925	162.337	91.4117	17.2213	122.972	109.996	119.102	67.0666	NULL	55.4254	51.5105	63.0129	42.2607	NULL	-1.14971	-1.09451	-0.918483	-0.666278	NULL	-2.01101	-2.10408	-0.762614	-1.2684	NULL	632	442	1032	1332	NULL	666	656	666	656	NULL
pfl0405w	conserved plasmodium protein, unknown function		624	486.329	418.066	236.607	80.3223	426.686	36.421	31.3088	17.7194	6.0153	31.9543	9.4097	9.0649	7.99377	3.05164	7.01107	-1.95255	-1.7882	-1.14838	-0.979054	-2.18831	0.127483	NULL	NULL	-1.33121	0.54416	805	NULL	NULL	825	410	322	352	312	272	272
pfl1185c	cytochrome c heme lyase, putative		625	28.0909	44.0375	22.3315	6.32893	9.65967	NULL	68.1695	NULL	NULL	NULL	NULL	18.4375	NULL	NULL	NULL	NULL	-1.88648	NULL	NULL	NULL	NULL	-1.16214	NULL	NULL	NULL	NULL	484	NULL	NULL	NULL	NULL	311	NULL	NULL	NULL
pf13_0310	small subunit rrna processing factor, putative		626	255.92	176.44	114.933	45.8159	148.61	119.033	82.0651	53.4573	21.3097	69.121	81.0399	84.4797	56.4749	18.5433	25.2743	-0.554655	0.0418365	0.0792229	-0.200613	-1.45146	1.20299	0.112063	0.972415	-0.163789	NULL	618	528	528	538	NULL	929	619	NULL	NULL	679
pfl1350w	rna pseudouridylate synthase, putative		627	51.0981	78.5016	54.6791	13.676	14.7299	32.5259	49.9692	34.8053	NULL	NULL	12.7152	16.7747	17.2481	NULL	NULL	-1.35503	-1.57475	-1.01287	NULL	NULL	0.0377383	-0.944155	-0.349513	NULL	NULL	529	259	289	249	NULL	NULL	NULL	NULL	NULL	NULL
mal8p1.152	conserved plasmodium protein, unknown function		628	183.516	177.513	111.784	43.2293	65.1263	87.5971	84.7319	53.3573	20.6345	31.0865	35.411	42.0562	30.4523	14.918	7.10167	-1.30668	-1.01059	-0.809135	-0.468011	-2.13006	-0.326367	-1.43933	-1.28715	-1.13627	-0.452832	675	595	585	675	230	886	776	846	726	NULL
pf14_0079	transcription factor with ap2 domain(s), putative		629	565.668	525.085	350.847	78.4512	89.9092	115.773	107.467	71.8066	16.0563	18.4014	20.3266	23.6291	21.5655	4.27289	3.48092	-2.50986	-2.18526	-1.73539	-1.90986	-2.40228	-2.57509	-3.11066	-1.79538	-2.2995	-2.07014	3058	2698	3938	2458	273	1345	1255	1275	1185	440
pf10_0264	40s ribosomal protein s2b, putative		630	2189.52	1992.68	1260.17	490.712	164.739	2950.83	2685.55	1698.34	661.337	222.02	2527.67	3729.42	1749.75	463.829	452.813	-0.223313	0.47373	0.0430197	-0.511791	1.02822	-1.60031	-1.4775	-1.14229	-1.85487	0.767957	1310	830	1170	890	495	986	736	616	596	516
pf08_0027	conserved plasmodium protein, unknown function		631	108.27	98.4026	66.2386	16.07	14.2054	37.5028	34.0847	22.9437	NULL	NULL	39.8595	37.832	16.7756	NULL	NULL	0.087926	0.150483	-0.451734	NULL	NULL	0.490279	-0.247452	-0.00157039	NULL	NULL	458	408	558	328	NULL	627	617	607	NULL	NULL
pf14_0113	conserved plasmodium protein, unknown function		632	166.022	134.781	89.137	18.8492	44.5394	60.3497	48.9936	32.4017	NULL	16.1902	21.4714	23.9286	13.665	NULL	3.5723	-1.49093	-1.03386	-1.24558	NULL	-2.1802	0.650766	-0.640373	-1.41446	NULL	NULL	356	356	346	306	NULL	445	385	NULL	NULL	NULL
pfl2055w	40s ribosomal protein s17, putative		633	599.291	816.463	483.167	233.345	172.344	1646.4	2243.03	1327.38	641.057	473.473	2459	3172.47	1316.02	450.377	368.03	0.578751	0.500159	-0.0124049	-0.509319	-0.36346	NULL	NULL	-0.507008	-0.886001	0.424879	NULL	NULL	811	491	431	630	530	470	490	450
pf10_0095	conserved plasmodium membrane protein, unknown function		634	269.975	191.09	133.296	46.4488	206.699	69.0121	48.8472	34.0736	11.8734	52.8373	15.8417	12.8314	14.011	5.09562	6.33083	-2.12312	-1.9286	-1.2821	-1.22041	-3.06109	-1.33197	-1.83445	-0.774456	-1.75518	NULL	469	529	449	299	NULL	874	864	NULL	NULL	239
mal8p1.200	acetyltransferase, putative		635	22.0727	33.2747	18.1739	7.92492	7.99873	NULL	52.9852	NULL	NULL	NULL	NULL	38.4578	NULL	NULL	NULL	NULL	-0.462314	NULL	NULL	NULL	NULL	0.28006	NULL	NULL	NULL	NULL	389	NULL	NULL	NULL	NULL	366	NULL	NULL	NULL
pfc0690c	conserved plasmodium protein, unknown function		636	59.9945	37.8003	24.8828	15.8498	14.4239	57.2467	36.069	NULL	NULL	NULL	69.6705	65.9218	NULL	NULL	NULL	0.283357	0.869996	NULL	NULL	NULL	1.15555	0.576645	NULL	NULL	NULL	448	378	NULL	428	NULL	936	876	NULL	NULL	NULL
pff0300w	rna binding protein, putative		637	222.41	169.623	140.887	65.3806	291.975	130.906	99.8367	82.9234	38.4818	171.851	48.0402	54.4243	38.8017	13.5834	20.3433	-1.44622	-0.875319	-1.09566	-1.50233	-3.07854	-0.648291	-0.334353	-0.0418793	-0.553073	-2.06789	360	350	340	440	335	621	601	541	511	506
pf14_0240	60s ribosomal protein l21e, putative		638	1053.51	1502.93	1069.36	397.814	147.561	2416.31	3447.09	2452.66	912.418	338.443	3128.24	3524.77	1704.6	775.227	396.576	0.372548	0.0321508	-0.524913	-0.235077	0.228684	-1.10632	-1.26511	-0.62931	-1.68638	0.538781	691	701	551	601	561	875	735	575	525	860
pfl1645w	conserved plasmodium protein, unknown function		639	396.057	276.177	258.308	179.576	71.8137	34.2996	23.9176	22.3702	15.5518	6.21925	9.01082	11.701	15.2978	15.0578	1.49136	-1.92846	-1.03144	-0.548253	-0.0465648	-2.06011	0.504427	-0.0195002	0.23462	-0.159631	NULL	352	302	272	432	NULL	509	509	489	489	NULL
pff0535c	trancription factor, putative		640	726.326	551.107	538.413	257.615	490.02	191.592	145.372	142.024	67.9543	129.259	69.2784	66.5008	59.0632	37.2889	48.0899	-1.46756	-1.12831	-1.2658	-0.86582	-1.42646	-0.815949	-1.51585	-0.689897	-0.986615	0.490565	707	647	687	677	637	692	662	682	642	667
pf11_0281	protein phosphatase, putative		641	84.5717	79.4009	67.7819	29.1406	112.07	103.896	97.5441	83.2702	NULL	137.678	108.118	94.7713	113.096	NULL	116.057	0.0574615	-0.0416045	0.441681	NULL	-0.246457	-0.174175	-2.12371	-0.267593	NULL	0.547164	759	749	909	659	544	1096	NULL	NULL	NULL	1006
pf11_0093	iws1-like protein, putative		642	351.893	214.385	180.479	122.451	329.521	212.368	129.382	108.919	73.8992	198.866	99.4017	81.2211	79.3634	62.0107	109.399	-1.09522	-0.671706	-0.45671	-0.253043	-0.862199	-0.565076	-1.17874	-1.19181	-0.659955	1.25725	736	696	716	716	611	NULL	939	939	NULL	909
pf08_0130	rrna processing wd-repeat protein, putative		643	372.321	338.491	167.25	56.9879	42.8347	112.28	102.078	50.4373	17.1857	12.9176	52.4874	63.7572	31.4863	11.2265	9.33129	-1.09706	-0.679012	-0.679769	-0.614304	-0.469188	-1.475	-1.51485	-0.997841	-2.78819	NULL	637	617	627	557	NULL	699	459	449	319	NULL
mal8p1.19	dead/deah box atp-dependent rna helicase, putative		644	364.415	359.378	195.85	50.7415	18.2266	95.6721	94.3498	51.4176	13.3215	NULL	43.0411	57.1755	31.193	6.60368	NULL	-1.15239	-0.722621	-0.721037	-1.01241	NULL	-0.877402	-0.778436	-0.992503	-1.68211	NULL	381	371	381	101	NULL	611	401	321	221	NULL
mal13p1.341	ribosome biogenesis protein mrt4, putative		645	114.139	112.066	59.5927	14.5015	34.2241	184.393	181.044	96.2725	NULL	55.2893	164.76	207	71.9242	NULL	31.8508	-0.162417	0.193286	-0.420647	NULL	-0.795672	-0.526122	-0.514421	-0.0441997	NULL	0.227987	538	428	388	398	378	375	395	405	NULL	NULL
pf14_0494	small subunit rrna processing factor, putative		646	266.611	240.582	154.683	86.7063	26.7936	87.701	79.1387	50.8825	28.5218	NULL	54.3243	70.2627	39.1288	18.8237	NULL	-0.690995	-0.171624	-0.378938	-0.599517	NULL	0.66941	-0.332523	-0.489364	0.109892	NULL	538	538	518	628	NULL	514	474	454	464	NULL
mal8p1.2	plasmodium exported protein (phistb), unknown function		647	29.6982	149.751	7.27585	2.03626	0.174836	NULL	121.65	NULL	NULL	NULL	NULL	114.3	NULL	NULL	NULL	NULL	-0.0899003	NULL	NULL	NULL	NULL	-1.39523	NULL	NULL	NULL	NULL	818	NULL	NULL	NULL	NULL	835	NULL	NULL	NULL
pf14_0207	dna-directed rna polymerase iii subunit c, putative		648	40.5944	67.2746	29.1664	5.25576	0.568216	45.8176	75.9307	NULL	NULL	NULL	33.4749	73.0551	NULL	NULL	NULL	-0.452821	-0.0556985	NULL	NULL	NULL	0.61572	-0.505425	NULL	NULL	NULL	314	324	NULL	294	NULL	474	474	NULL	NULL	NULL
pfa0700c	plasmodium exported protein (hyp10), unknown function		649	20.4654	102.174	5.98447	1.43089	0	NULL	361.039	NULL	NULL	NULL	NULL	651.22	NULL	NULL	NULL	NULL	0.850993	NULL	NULL	NULL	NULL	-1.26938	NULL	NULL	NULL	NULL	241	NULL	161	NULL	NULL	973	NULL	NULL	NULL
pff0455w	citrate synthase-like protein, putative		650	38.5011	38.8737	24.4733	29.1131	9.09145	28.5617	28.838	NULL	NULL	NULL	19.43	17.3776	NULL	NULL	NULL	-0.555798	-0.730747	NULL	NULL	NULL	0.0973734	-0.800895	NULL	NULL	NULL	617	617	NULL	657	NULL	444	364	NULL	NULL	NULL
pff1480w	microtubule-associated protein ytm1 homologue, putative		651	116.494	199.938	101.767	18.7116	5.81328	80.5072	138.174	70.3299	NULL	NULL	43.217	66.6868	28.7767	NULL	NULL	-0.897521	-1.05102	-1.28924	NULL	NULL	-0.077198	-1.16983	-1.11952	NULL	NULL	502	602	922	602	NULL	773	703	533	NULL	NULL
pf07_0088	40s ribosomal protein s5, putative		652	1099.04	1409.75	957.987	369.967	113.162	2042.82	2620.35	1780.64	687.671	210.339	2296.36	3393.65	1151.53	437.964	171.241	0.168782	0.373074	-0.628851	-0.650907	-0.296683	1.72588	0.582836	0.321804	-0.539297	0.847956	831	821	1391	851	256	795	515	575	515	405
pff1350c	acetyl-coa synthetase		653	699.375	726.879	485.687	285.875	470.657	237.559	246.902	164.975	97.1042	159.87	141.184	145.242	159.941	117.159	194.809	-0.750715	-0.765476	-0.0447066	0.270861	0.285161	-1.18341	-2.27713	-0.887737	-1.53968	1.03827	1523	1523	1513	1553	1523	1185	1185	1215	1175	1485
pf10_0217	pre-mrna splicing factor, putative		654	482.442	600.946	433.149	190.803	20.3683	307.876	383.501	276.419	121.764	NULL	224.205	390.47	301.803	117.781	NULL	-0.45753	0.025982	0.126746	-0.0479727	NULL	0.0758238	-0.557792	-0.556936	-0.230336	NULL	719	519	579	639	NULL	656	646	626	646	NULL
pfe1445c	conserved plasmodium protein, unknown function		655	379.591	366.892	217.425	244.572	214.567	179.901	173.882	103.045	115.911	101.691	152.71	107.127	102.899	132.592	78.7166	-0.236413	-0.698792	-0.00204328	0.193977	-0.369446	0.100514	NULL	NULL	NULL	0.585634	1432	NULL	NULL	NULL	1207	NULL	NULL	890	NULL	955
pfc0290w	40s ribosomal protein s23, putative		656	814.28	726.183	475.576	247.874	211.944	2098.66	1871.61	1225.71	638.85	546.249	2499.38	3330.99	1930.51	491.723	405.253	0.252102	0.831673	0.655362	-0.377631	-0.430735	0.659104	-0.0167423	0.237098	-1.03442	-0.839958	626	576	616	586	516	722	702	712	452	432
pfe1195w	karyopherin beta		657	3895.55	2636.65	2898.69	1414.32	1119.73	1172.65	793.693	872.573	425.744	337.066	517.734	554.726	452.112	278.679	261.812	-1.17949	-0.516806	-0.948594	-0.611384	-0.364503	-2.42956	-2.99176	-1.94944	-2.90832	-1.18742	2638	2738	2938	1708	1518	NULL	NULL	NULL	NULL	1157
pf14_0620	trna 3¿¿¿-trailer sequence rnase, putative		658	100.271	79.4879	47.0253	10.6766	3.49671	39.6799	31.4555	18.6091	NULL	NULL	23.7702	20.1776	13.9805	NULL	NULL	-0.739256	-0.640552	-0.412595	NULL	NULL	-1.09146	-1.08183	-0.510243	NULL	NULL	769	679	609	609	NULL	714	494	584	NULL	NULL
pf14_0229	conserved plasmodium protein, unknown function		659	218.223	162.631	158.966	91.6319	23.2968	50.7968	37.8564	37.0033	21.3296	NULL	20.0825	16.6503	22.7387	20.6684	NULL	-1.3388	-1.18499	-0.702502	-0.0454274	NULL	-2.42446	-2.66336	-0.957945	-1.66747	NULL	2105	1655	655	655	NULL	388	348	228	388	NULL
pfi1215w	splicing factor 3a		660	167.443	115.083	107.437	54.759	56.2096	97.3503	66.909	62.4633	31.8366	32.68	70.5085	57.1262	52.8854	33.4526	12.577	-0.465388	-0.228046	-0.240139	0.0714299	-1.37762	-0.167939	-0.888487	-0.47396	NULL	NULL	573	563	533	NULL	NULL	NULL	439	449	NULL	249
pf14_0479	conserved plasmodium protein, unknown function		661	301.206	192.454	202.527	184.832	22.7723	55.1457	35.235	37.0793	33.8397	NULL	37.038	26.9858	30.3938	36.7837	NULL	-0.574244	-0.384807	-0.286837	0.120354	NULL	-0.468849	-1.32906	NULL	NULL	NULL	804	784	NULL	NULL	NULL	433	443	383	403	NULL
pfi1175c	rna binding protein, putative		662	276.685	185.491	164.825	81.9183	127.411	494.964	331.827	294.857	146.544	227.927	414.118	275.101	223.961	87.7444	232.191	-0.257283	-0.27047	-0.396767	-0.739959	0.0267345	-0.853386	-0.86076	-0.756217	-1.67025	0.253417	922	602	1952	3842	597	2445	1665	1665	2445	1550
pfi0365w	translation initiation factor sui1, putative		663	94.6829	56.7149	69.7663	42.679	6.51263	39.3365	23.5625	28.9847	17.7312	NULL	47.8536	37.7024	35.9955	23.9046	NULL	0.28276	0.678164	0.312523	0.431	NULL	0.0683947	-1.1213	-0.897685	-1.4168	NULL	698	688	458	1758	NULL	483	493	483	463	NULL
pf14_0593	conserved plasmodium protein, unknown function		664	475.041	331.122	383.195	215.734	67.4865	118.052	82.2869	95.2273	53.6118	16.771	88.8921	66.1736	91.1534	92.6688	24.1497	-0.409294	-0.314406	-0.0630786	0.789533	0.526038	-0.304029	-1.60292	-0.708769	-1.37649	-1.21617	872	882	962	952	402	776	756	786	986	NULL
pfe1240w	trna-yw synthesizing protein, putative		665	231.343	309.22	145.517	23.7748	10.3153	80.0219	106.959	50.3345	NULL	NULL	18.9351	34.2081	14.949	NULL	NULL	-2.07933	-1.64465	-1.75149	NULL	NULL	-1.59982	-2.0793	-1.58537	NULL	NULL	891	791	681	551	NULL	594	604	574	NULL	NULL
mal7p1.150	cysteine desulfurase, putative		666	135.801	104.263	52.9468	12.7404	7.8676	84.2436	64.6791	32.8454	NULL	NULL	57.0274	47.9243	29.5335	NULL	NULL	-0.56291	-0.432542	-0.153337	NULL	NULL	-0.340051	-0.797419	-0.132282	NULL	NULL	686	746	746	276	NULL	554	544	514	NULL	NULL
pf13_0315	rrna associated rna binding protein, putative		667	368.004	272.667	186.117	112.848	134.711	248.651	184.234	125.755	76.2483	91.0208	244.951	243.35	174.697	89.4391	117.672	-0.0216286	0.401494	0.474243	0.230199	0.370503	-0.391165	-1.15169	-0.367889	-1.16476	1.1792	1260	1150	1140	1260	740	2124	2114	1864	1324	1154
pfb0826c	conserved plasmodium protein, unknown function		668	40.6131	47.8668	17.8589	4.32018	3.89009	62.0047	73.0791	NULL	NULL	NULL	28.208	47.1242	NULL	NULL	NULL	-1.13627	-0.632992	NULL	NULL	NULL	0.11854	-0.412341	NULL	NULL	NULL	1080	990	NULL	790	NULL	NULL	NULL	NULL	NULL	NULL
pf11_0053	chromatin remodeling protein		669	1032.47	789.106	594.383	404.639	251.02	246.706	188.556	142.027	96.6878	59.9809	76.247	78.079	78.5821	73.9576	34.4457	-1.69404	-1.27199	-0.853894	-0.386636	-0.80018	-2.54037	-2.46024	-1.32941	-1.95256	-0.401576	1727	1627	2047	1747	1417	584	594	NULL	584	449
pfe1360c	methionine aminopeptidase 1a, putative		670	102.346	84.0715	61.955	28.2325	75.8349	109.578	90.0124	66.3329	NULL	81.1937	29.5808	38.4218	28.0567	NULL	16.874	-1.88922	-1.2282	-1.24138	NULL	-2.26657	0.612036	-0.271764	-0.11287	NULL	-0.866199	636	556	606	596	531	NULL	401	NULL	NULL	381
pf11_0400	conserved plasmodium protein, unknown function		671	213.364	144.036	114.146	102.033	21.6359	37.4125	25.2561	20.015	17.8912	NULL	23.9133	19.4372	17.2371	17.9399	NULL	-0.64571	-0.377814	-0.21557	0.00392767	NULL	0.577863	0.419397	0.394277	-1.49062	NULL	538	428	1398	2768	NULL	629	589	639	639	NULL
pfl1220w	conserved plasmodium protein, unknown function		672	99.8787	57.8753	50.2695	32.9379	58.3077	100.786	58.4009	50.726	33.2371	58.8372	44.8213	39.6553	24.9201	21.7015	10.807	-1.16903	-0.558477	-1.02542	-0.615	-2.44476	0.0871847	-0.0894761	0.0868409	0.017268	1.08558	944	834	964	824	104	361	331	331	381	351
pff0685c	conserved plasmodium protein, unknown function	down-regulated	673	111.691	120.769	113.61	52.6127	13.812	42.1474	45.5734	42.8718	19.8538	NULL	7.89746	8.03374	11.9596	4.38998	NULL	-2.41598	-2.50405	-1.84186	-2.17713	NULL	NULL	NULL	NULL	NULL	NULL	NULL	NULL	NULL	NULL	NULL	NULL	407	547	NULL	NULL
pf10_0274	methyltransferase, putative		674	102.701	142.15	60.2226	12.6579	9.61596	59.2961	82.0727	34.7706	NULL	NULL	26.1685	49.2943	18.9718	NULL	NULL	-1.18011	-0.735481	-0.87401	NULL	NULL	NULL	NULL	NULL	NULL	NULL	NULL	NULL	NULL	NULL	NULL	NULL	NULL	NULL	NULL	NULL
pf14_0499	conserved plasmodium protein, unknown function		675	189.085	228.629	200.795	97.2178	10.7087	79.3477	95.9418	84.2613	40.7964	NULL	25.3573	30.34	29.0173	11.5317	NULL	-1.64579	-1.66094	-1.53795	-1.82283	NULL	1.01552	0.405004	-0.567341	-0.800781	NULL	517	427	1647	1637	NULL	952	872	1002	952	NULL
pfc0200w-a	60s ribosomal protein l44, putative		676	189.684	234.344	197.55	91.6043	57.2587	1030.89	1273.61	1073.64	497.85	311.188	902.965	1258.86	645.73	194.119	213.473	-0.191147	-0.0168101	-0.733512	-1.35877	-0.543731	0.840217	-0.248287	NULL	NULL	0.608139	695	1075	NULL	NULL	355	NULL	NULL	NULL	NULL	NULL
pfc0200w-b	60s ribosomal protein l44, putative		677	347.968	436.11	342.532	166.616	95.5914	1313.09	1645.7	1292.57	628.739	360.722	1242.26	1675.37	715.506	213.329	207.007	-0.0799965	0.0257802	-0.853211	-1.55938	-0.801207	NULL	NULL	NULL	NULL	NULL	NULL	NULL	NULL	NULL	NULL	688	648	618	468	403
pf11_0106	apicoplast ribosomal protein l36e precursor, putative		678	428.409	559.171	434.189	140.447	253.555	1482.39	1934.85	1502.38	485.976	877.354	1171.03	1527.25	732.994	201.924	633.668	-0.340137	-0.341284	-1.03538	-1.26708	-0.469431	-1.09807	-1.73166	-1.26299	-2.3485	0.24658	1084	754	1064	1104	584	NULL	NULL	NULL	NULL	536
mal7p1.320	ribosomal protein, l37e, putative		679	237.361	335.793	230.591	96.8601	83.2654	1036.51	1466.34	1006.95	422.97	363.605	952.91	1656.58	717.748	197.712	336.937	-0.121326	0.175982	-0.488438	-1.09715	-0.10989	-0.191788	-1.26099	-0.828415	-1.71578	0.219928	1167	1397	1257	1497	772	1446	1446	1456	846	1396
pf10_0328	bromodomain protein, putative		680	234.67	194.397	168.258	106.381	27.93	165.61	137.189	118.742	75.0748	NULL	69.5596	96.7023	89.1745	50.1471	NULL	-1.25147	-0.504546	-0.413132	-0.582164	NULL	-0.433722	-0.38767	0.115975	-0.0397768	NULL	781	691	761	781	NULL	423	423	423	423	NULL
pf11_0310	transporter, putative		681	331.97	1003.55	154.557	109.958	29.2413	186.5	563.792	86.8296	61.7743	NULL	336.728	527.356	112.264	79.1343	NULL	0.852412	-0.0963861	0.370639	0.357297	NULL	NULL	-1.32916	0.234803	-0.414586	NULL	NULL	1275	1045	1265	NULL	877	907	797	837	NULL
pfe0745w	conserved plasmodium protein, unknown function		682	79.5441	66.7815	56.3485	40.9729	4.28347	62.7815	52.7083	44.4739	32.3385	NULL	31.5321	21.5815	25.9888	38.0676	NULL	-0.993518	-1.28823	-0.775072	0.235309	NULL	1.02021	0.12665	0.407278	0.266355	NULL	317	297	297	317	NULL	538	448	438	418	NULL
pfd0725c	arsenical pump-driving atpase, putative		683	76.4229	55.6416	49.5136	34.6165	3.19075	70.1127	51.0473	45.4253	31.7582	NULL	102.492	55.9488	107.934	89.3061	NULL	0.547764	0.132271	1.24858	1.49163	NULL	-0.779002	-1.62205	0.62821	-0.989252	NULL	631	611	631	631	NULL	541	271	371	281	NULL
pf11_0048	casein kinase ii beta chain		684	95.9164	91.7012	82.5226	54.9516	11.7577	139.413	133.287	119.946	79.8715	NULL	202.65	216.095	159.833	125.219	NULL	0.539618	0.697136	0.414182	0.648696	NULL	0.669242	-0.618159	0.0955685	0.583375	NULL	626	626	616	626	NULL	888	888	858	1028	NULL
pf11_0200	u2 snrnp auxiliary factor, small subunit, putative		685	116.27	81.3446	86.1133	65.5457	7.16826	139.245	97.4187	103.13	78.4978	NULL	82.9537	120.521	110.088	47.8216	NULL	-0.747249	0.307012	0.0941945	-0.71499	NULL	0.897592	0.70002	0.207367	0.259469	NULL	53	63	53	63	NULL	1034	1024	1014	1034	NULL
pfc0395w	asparagine synthetase, putative		686	953.501	662.187	730.168	439.035	163.559	534.774	371.389	409.516	246.234	91.7323	287.792	130.367	312.141	220.78	104.603	-0.893901	-1.51035	-0.391723	-0.157419	0.189424	-1.72334	-2.50745	-1.69229	-2.00928	-0.222796	967	437	997	1007	322	617	417	487	477	352
pfi1260c	histone deacetylase		687	179.385	165.329	150.84	144.107	5.02652	137.989	127.176	116.031	110.851	NULL	75.0871	101.189	174.137	143.278	NULL	-0.877914	-0.329782	0.585716	0.370186	NULL	-0.185258	-1.11782	-0.03335	-0.500021	NULL	1561	1501	1621	1291	NULL	1051	741	791	601	NULL
pfe0900w	conserved protein, unknown function		688	54.78	33.9129	30.8987	32.6903	1.4861	71.7956	44.4468	NULL	42.8444	NULL	42.8219	30.4126	NULL	34.4499	NULL	-0.745546	-0.547412	NULL	-0.314605	NULL	1.27789	0.670701	NULL	0.330738	NULL	259	169	NULL	389	NULL	NULL	NULL	NULL	NULL	NULL
mal13p1.216	dna helicase, putative		689	178.171	108.817	135.532	89.4305	8.47953	41.5219	25.3594	31.5853	20.8414	NULL	6.07836	6.89569	14.0684	11.8117	NULL	-2.77212	-1.87875	-1.16679	-0.819233	NULL	0.181536	-2.26657	-0.981016	-1.05557	NULL	904	1814	1764	1284	NULL	NULL	NULL	NULL	NULL	NULL
pfc0885c	conserved plasmodium protein, unknown function		690	67.6947	37.8293	40.7259	47.2743	2.70995	76.147	42.5526	45.8109	53.177	NULL	85.6098	43.388	54.2468	58.3565	NULL	0.168987	0.0280471	0.243849	0.134091	NULL	-0.508887	-1.40551	0.0295104	-1.67742	NULL	664	634	654	674	NULL	793	803	823	NULL	NULL
pff1025c	sno glutamine amidotransferase family protein		691	558.341	1749.17	621.943	93.2829	28.4982	652.268	2043.42	726.569	108.975	NULL	762.496	2311.78	544.869	44.5915	NULL	0.225266	0.178014	-0.415191	-1.28916	NULL	0.0402803	-0.99099	-0.877025	-2.18907	NULL	1062	632	672	772	NULL	NULL	784	NULL	NULL	NULL
pff1295w	conserved plasmodium protein, unknown function		692	133.763	82.3019	117.453	43.6696	8.56694	125.129	76.9896	109.872	40.8509	NULL	249.744	219.665	200.729	91.0017	NULL	0.997027	1.51257	0.869426	1.15553	NULL	1.00089	0.65699	1.32751	0.316445	NULL	429	429	729	709	NULL	684	564	664	514	NULL
pf14_0627	40s ribosomal protein s3, putative		693	1381.31	1833.04	1149.9	400.043	178.07	2242.39	2975.71	1866.72	649.421	289.075	2809.13	3987.1	1999.18	559.52	184.281	0.325087	0.422105	0.0989066	-0.214963	-0.649537	0.406935	-0.629276	0.0706607	-0.904993	-1.05317	647	857	587	357	232	561	351	351	281	221
pfl2430c	eukaryotic translation initiation factor 2b, subunit 2, putative		694	141.501	72.7576	152.667	80.3223	3.84638	71.1061	36.5616	76.717	40.363	NULL	31.401	18.2655	35.5752	24.3002	NULL	-1.17916	-1.00121	-1.10867	-0.732064	NULL	-1.33768	-1.74682	-1.33539	-1.89356	NULL	845	1235	1255	1375	NULL	507	497	507	547	NULL
pf13_0150	dna-directed rna polymerase 3 largest subunit		695	584.077	497.873	303.822	83.2392	33.7433	85.9443	73.2597	44.706	12.2483	4.96517	12.2399	17.7009	13.9904	2.90545	0.814805	-2.81181	-2.0492	-1.67603	-2.07574	-2.60732	-1.11914	-1.60635	-1.6678	-2.00591	NULL	1015	785	1265	1105	NULL	NULL	NULL	NULL	NULL	NULL
pf10_0038	40s ribosomal protein s20e, putative		696	407.346	513.829	336.012	138.053	34.53	1326.86	1673.71	1094.5	449.685	112.476	1835.51	3203.71	1230.32	311.345	221.5	0.468166	0.936696	0.168761	-0.530399	0.977697	0.746555	0.087948	-0.0645422	-1.27279	1.57141	2628	718	2618	2708	468	547	607	547	527	462
pfe0515w	conserved plasmodium protein, unknown function		697	41.1177	26.6023	14.6462	3.46715	1.61723	32.3762	NULL	NULL	NULL	NULL	27.6453	NULL	NULL	NULL	NULL	-0.227898	NULL	NULL	NULL	NULL	0.796648	NULL	NULL	NULL	NULL	378	NULL	NULL	NULL	NULL	724	NULL	NULL	NULL	NULL
pf10_0077	eukaryotic translation initiation factor 3 subunit 7, putative		698	463.434	458.506	330.531	117.636	58.4825	292.942	289.827	208.933	74.3587	36.9674	419.142	497.989	321.143	172.194	138.587	0.516825	0.780922	0.620176	1.21146	1.90647	-0.785473	-1.7389	-0.34893	-1.00856	3.81328	619	619	809	629	134	711	641	701	481	366
pf11_0284	methyltransferase, putative		699	40.1085	45.8941	39.7809	12.2451	0.611925	48.2073	55.1612	47.8136	NULL	NULL	48.9192	52.4731	25.1476	NULL	NULL	0.0211507	-0.0720768	-0.926999	NULL	NULL	1.89471	0.597907	0.0525854	NULL	NULL	302	242	282	222	NULL	738	658	588	NULL	NULL
pfi1495w	conserved plasmodium protein, unknown function		700	32.9316	50.3327	32.1271	6.16383	1.31127	24.5392	37.5057	23.9397	NULL	NULL	6.92457	12.9438	6.84972	NULL	NULL	-1.82529	-1.53485	-1.80529	NULL	NULL	-0.279028	-0.495409	-0.779958	NULL	NULL	587	597	637	567	NULL	NULL	NULL	NULL	NULL	NULL
pf11_0047	actin-like protein, putative		701	75.6192	93.2678	60.4431	19.1519	2.27286	52.1512	64.3226	41.6849	NULL	NULL	26.3892	28.3474	34.2524	NULL	NULL	-0.982751	-1.18211	-0.283318	NULL	NULL	-0.496958	-1.23416	-0.887752	NULL	NULL	535	495	485	735	NULL	517	517	507	NULL	NULL
pf10_0123	gmp synthetase		702	429.549	275.684	224.449	43.6421	2.75366	265.482	170.386	138.72	26.9729	NULL	256.975	284.357	172.855	30.8199	NULL	-0.0469845	0.738898	0.31739	0.192355	NULL	-1.6007	-1.56105	-1.01596	-2.2255	NULL	838	768	838	738	NULL	506	466	436	426	NULL
pf13_0129	60s ribosomal protein l6, putative		703	1090.42	1465.01	819.525	322.665	62.9845	2084.94	2801.18	1566.97	616.951	120.429	2798.24	3860.07	1810.61	670.317	168.765	0.424515	0.462595	0.208496	0.119687	0.486826	NULL	NULL	NULL	NULL	1.29973	NULL	NULL	NULL	NULL	300	NULL	NULL	NULL	NULL	272
pfi0475w	small nuclear ribonucleoprotein (snrnp), putative		704	41.1551	43.9504	26.6781	15.0518	15.167	136.728	146.015	NULL	NULL	NULL	145.752	184.027	NULL	NULL	NULL	0.0922058	0.333802	NULL	NULL	NULL	0.370107	-0.405193	NULL	NULL	NULL	529	499	NULL	509	NULL	321	311	NULL	NULL	NULL
pf14_0104	eukaryotic translation initiation factor 2 gamma subunit, putative		705	1027.72	909.847	818.234	318.18	128.286	762.403	674.96	606.998	236.039	95.1674	349.148	432.561	385.185	119.283	69.9241	-1.12671	-0.6419	-0.656141	-0.984637	-0.444677	0.053395	-0.602418	-0.361665	-0.962074	NULL	1291	1161	1531	1401	NULL	603	513	583	503	518
pf08_0040	clp1-related protein, putative		706	188.02	175.396	109.862	37.8085	165.045	95.2001	88.8079	55.6264	19.1435	83.567	29.7654	36.7861	31.2605	15.5696	6.7629	-1.67733	-1.27153	-0.831428	-0.298121	-3.62722	-0.334814	-0.602211	0.194313	-0.377011	NULL	443	443	423	363	NULL	514	464	464	424	429
pfe0750c	rna recognition motif, putative		707	192.113	170.754	166.368	97.493	2.9722	77.6215	68.9915	67.2195	39.3911	NULL	63.0783	82.5042	62.1691	44.2344	NULL	-0.299313	0.258048	-0.11268	0.167299	NULL	1.29953	0.35377	NULL	1.10175	NULL	537	637	NULL	577	NULL	1468	1318	1088	1128	NULL
pf07_0117	eukaryotic translation initiation factor 2 alpha subunit, putative		708	546.062	478.523	446.284	202.498	55.7288	580.917	509.067	474.77	215.424	59.286	528.092	640.828	527.559	219.959	101.601	-0.137544	0.33208	0.152105	0.0300552	0.777154	-0.371822	-1.24432	-0.375979	-1.10091	1.05364	646	546	896	586	351	605	515	535	465	400
pfi1425w	conserved plasmodium protein, unknown function		709	96.5893	91.121	72.412	40.1749	7.03713	84.4312	79.6512	63.2972	35.1179	NULL	45.9533	39.3362	34.5996	25.0105	NULL	-0.877607	-1.01784	-0.871389	-0.489675	NULL	NULL	NULL	NULL	NULL	NULL	NULL	NULL	NULL	NULL	NULL	NULL	492	NULL	502	NULL
pfl1735c	rna-processing protein, putative		710	245.585	182.358	192.983	96.1722	14.5114	81.0511	60.1842	63.6908	31.74	NULL	26.6333	26.3029	27.7794	19.1349	NULL	-1.6056	-1.19416	-1.19707	-0.730099	NULL	-0.983283	-1.38128	-0.12683	-1.34285	NULL	762	712	662	552	NULL	NULL	485	565	475	NULL
pfl0590c	non-serca-type ca2 -transporting p-atpase		711	568.303	643.939	307.035	409.041	88.3794	158.877	180.022	85.8358	114.353	24.7077	260.168	208.877	174.596	219.873	71.4234	0.711534	0.214482	1.02437	0.943171	1.53144	-0.352146	-1.29172	0.0727715	0.000475547	NULL	1199	1189	1189	1179	NULL	1079	1079	1079	1119	NULL
pfd0310w	sexual stage-specific protein precursor	up-regulated	712	70.2552	83.1432	27.3396	28.7553	13.8557	165.696	196.092	NULL	NULL	NULL	762.378	728.759	NULL	NULL	NULL	2.20196	1.89391	NULL	NULL	NULL	1.58913	-0.176583	NULL	NULL	NULL	493	493	NULL	443	NULL	565	565	NULL	NULL	NULL
mal13p1.76	tfiih basal transcription factor subunit		713	76.3481	79.0818	66.1756	24.6003	1.18014	66.0451	68.4099	57.2453	NULL	NULL	18.3607	28.5103	39.3438	NULL	NULL	-1.84683	-1.26272	-0.541021	NULL	NULL	0.75615	-0.0629427	1.22367	NULL	NULL	378	228	338	218	NULL	539	579	529	NULL	NULL
pfc0375c	u2 snrnp spliceosome subunit, putative		714	457.79	345.511	254.844	112.49	39.5566	111.357	84.0456	61.9907	27.3631	9.62212	39.1384	44.4817	45.2379	19.044	5.21027	-1.50854	-0.917959	-0.454518	-0.522895	-0.884996	-1.23344	-1.80856	-0.857916	-1.38054	NULL	656	516	526	466	NULL	495	475	475	375	70
mal13p1.257	conserved plasmodium protein, unknown function		715	31.8849	27.6467	41.0408	15.9049	1.0053	NULL	NULL	97.4842	NULL	NULL	NULL	NULL	108.195	NULL	NULL	NULL	NULL	0.150393	NULL	NULL	NULL	NULL	-0.706295	NULL	NULL	NULL	NULL	965	915	NULL	NULL	NULL	876	NULL	NULL
pf07_0043	60s ribosomal protein l34a, putative		716	657.771	862.85	685.127	277.262	117.446	1632.19	2141.07	1700.07	687.995	291.429	1030.25	1938.28	1171.81	232.653	181.797	-0.663808	-0.143556	-0.536854	-1.56422	-0.680815	-0.801225	-1.65537	-1.25932	-1.98944	-0.816705	1005	905	805	865	730	486	506	436	276	296
pfe0610c	cdk-activating kinase assembly factor		717	52.7428	51.5801	72.979	34.3963	0.39338	71.9547	70.3685	99.5621	46.9254	NULL	23.7787	28.4735	34.2529	14.4984	NULL	-1.59742	-1.30531	-1.53937	-1.69448	NULL	1.05239	-0.504927	-0.614887	0.107107	NULL	815	805	875	715	NULL	744	654	744	604	NULL
pf13_0049	60s ribosomal protein l24, putative		718	614.766	746.722	588.241	271.676	52.8441	1400.38	1700.96	1339.96	618.852	120.374	1471.38	1961.27	1242.92	468.117	107.494	0.0713495	0.20544	-0.108458	-0.402726	-0.163269	0.277793	-0.402038	-0.341321	-1.02107	NULL	804	804	834	864	NULL	396	396	406	386	321
pf11_0447	translation initiation factor eif-1a, putative		719	187.927	263.5	200.322	78.121	17.7458	449.585	630.382	479.24	186.892	NULL	161.449	322.128	199.398	50.3971	NULL	-1.47751	-0.968592	-1.2651	-1.8908	NULL	-2.39034	-2.79459	-1.24834	-2.16988	NULL	1173	1153	1093	1123	NULL	612	582	632	552	NULL
pf14_0368	thioredoxin peroxidase 1		720	385.553	336.315	562.981	187.199	14.6425	716.642	625.121	1046.43	347.953	NULL	1423.08	1272.63	1166.06	501.782	NULL	0.98969	1.0256	0.156167	0.52817	NULL	0.579493	-0.747717	-0.0665667	-1.03721	NULL	717	767	757	437	NULL	507	497	637	497	NULL
pf14_0078	plasmepsin iii,histo-aspartic protease		721	673.377	1017.56	620.967	167.056	15.6041	515.603	779.144	475.472	127.914	NULL	1144.45	1045.86	836.063	244.36	NULL	1.15032	0.424726	0.814249	0.933828	NULL	0.16512	-1.30311	-0.0954199	-0.829672	NULL	818	768	1128	1148	NULL	628	698	508	488	NULL
pf08_0069	importin beta, putative		722	447.94	372.897	283.223	154.673	252.113	173.351	144.31	109.606	59.8582	97.5669	128.281	186.709	144.898	80.5999	79.3249	-0.434389	0.371624	0.402705	0.429231	-0.298618	-1.31121	-1.74946	-1.24709	-1.83793	-0.0965542	1504	1504	1814	1484	1489	NULL	NULL	1194	NULL	1114
pfe0845c	60s ribosomal protein l8, putative		723	1673.9	2591.65	1084.1	389.036	78.0641	2283.63	3535.68	1478.99	530.745	106.499	2566.23	4804.73	2370.29	503.497	167.402	0.16832	0.442467	0.680446	-0.0760368	0.652468	1.14342	0.212303	0.62512	0.0300274	NULL	661	661	661	671	NULL	850	790	830	670	755
pf14_0649	conserved plasmodium protein, unknown function		724	1611.67	1526.6	1184.7	1388.68	172.475	212.229	201.028	156.005	182.865	22.712	57.9067	97.2916	114.868	159.966	22.3242	-1.87382	-1.04701	-0.441612	-0.193011	-0.0248493	-2.22888	-2.94589	-1.9657	-2.84819	-0.836042	4022	3912	3842	3872	482	834	804	814	834	NULL
pf14_0464	snare protein, putative		725	80.2917	75.6586	57.1359	63.3993	19.9313	112.769	106.262	80.247	89.044	NULL	109.107	82.3433	84.7859	99.8011	NULL	-0.0476238	-0.367903	0.0793757	0.164537	NULL	-0.870198	-2.82512	-0.618021	-1.79773	NULL	705	705	665	645	NULL	525	475	485	525	NULL
pfi0195c	gtpase activator, putative		726	225.157	163.763	138.115	77.378	92.7503	182.906	133.032	112.198	62.8579	75.3455	147.833	185.982	146.171	103.852	42.1654	-0.307133	0.483387	0.381616	0.724368	-0.837461	-0.960526	-0.8583	-0.0592938	-0.822752	-0.743253	941	931	931	981	111	720	610	610	590	515
mal8p1.40	rna binding protein, putative		727	738.25	768.683	444.488	298.505	387.873	910.296	947.821	548.074	368.071	478.265	758.393	1076.64	550.741	200.979	233.461	-0.263389	0.183844	0.00700328	-0.872937	-1.03463	-1.63005	-2.38804	-1.71126	-2.16418	-0.835654	1913	3743	3673	2143	1893	NULL	NULL	2701	NULL	2816
pfi0870w	conserved plasmodium protein, unknown function		728	72.7971	50.8839	44.6	45.4582	14.2928	57.5926	40.2562	35.2848	35.9638	NULL	28.9009	13.8645	23.9338	48.5556	NULL	-0.994768	-1.53782	-0.559996	0.433094	NULL	NULL	NULL	NULL	NULL	NULL	NULL	NULL	NULL	NULL	NULL	NULL	NULL	NULL	NULL	NULL
pfd0750w	nuclear cap-binding protein, putative		729	105.448	87.4947	58.6793	46.4488	25.832	160.99	133.58	89.5867	70.9142	NULL	119.175	102.046	87.8702	92.1652	NULL	-0.433892	-0.388476	-0.0279103	0.378146	NULL	0.776062	-1.24374	-0.268046	0.0106437	NULL	505	505	455	505	NULL	895	495	405	455	NULL
pfe0375w	cell differentiation protein rcd1, putative		730	312.027	254.158	184.574	200.462	100.53	163.451	133.137	96.686	105.009	52.6613	70.3674	55.2186	77.5832	106.596	49.2639	-1.21588	-1.26968	-0.317563	0.0216373	-0.0962138	-1.80706	-2.68529	-1.25206	-1.84656	-0.538464	769	729	499	2709	464	864	754	764	854	684
pfl1935c	vesicle fusion and protein sorting subunit 16, putative		731	150.603	89.4094	81.8297	59.6295	41.9605	49.3942	29.3242	26.8382	19.5571	13.7621	24.9152	20.2035	21.1491	21.1193	3.762	-0.987315	-0.537483	-0.343694	0.110871	-1.87112	0.605203	-0.268904	0.508	0.340877	NULL	696	606	606	666	NULL	477	467	517	487	NULL
pfe1400c	beta adaptin protein, putative		732	558.659	374.957	262.403	256.211	105.47	203.89	136.846	95.7675	93.5078	38.4925	148.76	99.9957	92.7345	113.787	45.9045	-0.454808	-0.45261	-0.0464309	0.283177	0.254057	-0.292231	-1.71187	0.0508249	-0.844171	0.561411	1004	974	204	224	99	574	494	NULL	NULL	464
pfc0400w	60s acidic ribosomal protein p2, putative		733	799.235	925.715	742.137	311.466	203.727	2765.52	3203.17	2567.95	1077.74	704.938	1843.69	3601.62	1554.29	396.231	459.644	-0.584951	0.169149	-0.724361	-1.44359	-0.616981	0.259851	-0.848974	-0.72598	-1.49916	2.75618	1464	1634	1414	1414	404	1049	869	869	949	819
mal7p1.151	dna (cytosine-5)-methyltransferase, putative;with=interpro:ipr001525		734	57.7517	61.9658	51.2459	28.2325	0.78676	27.8859	29.9207	24.7445	NULL	NULL	10.392	13.2563	9.93715	NULL	NULL	-1.42407	-1.17446	-1.31621	NULL	NULL	0.754665	-0.0742702	-0.0231036	NULL	NULL	445	415	435	405	NULL	306	316	296	NULL	NULL
pf11_0363	conserved plasmodium membrane protein, unknown function		735	36.4826	41.4846	28.442	23.8848	0.961596	30.9175	35.1564	NULL	NULL	NULL	46.444	35.7852	NULL	NULL	NULL	0.587071	0.0255757	NULL	NULL	NULL	0.107172	-0.791245	NULL	NULL	NULL	579	559	NULL	599	NULL	403	443	NULL	NULL	NULL
pf14_0335	conserved protein, unknown function		736	100.664	106.816	91.6568	58.1161	12.3259	192.474	204.236	175.252	111.121	NULL	201.184	282.755	198.584	120.116	NULL	0.0638557	0.469316	0.180321	0.112301	NULL	-0.106524	-1.02513	-0.598176	-1.10415	NULL	708	708	698	768	NULL	461	461	431	431	NULL
pf13_0065	vacuolar atp synthase subunit a		737	476.031	584.294	394.565	338.24	16.0412	266.535	327.152	220.921	189.384	NULL	194.711	295.23	322.832	237.943	NULL	-0.452993	-0.148122	0.547253	0.329303	NULL	-0.731428	-1.76937	-0.335116	-1.37742	NULL	1132	1052	1162	1482	NULL	1034	814	834	814	NULL
pf11_0305	rna methyltransferase, putative		738	133.745	182.416	94.9325	25.4808	1.79206	72.0996	98.3375	51.1766	NULL	NULL	81.0963	116.75	46.3	NULL	NULL	0.169646	0.247605	-0.14447	NULL	NULL	-0.105562	-0.269907	-0.127695	NULL	NULL	684	674	894	614	NULL	553	563	563	NULL	NULL
pfe1140c	g10 protein, putative		739	42.2204	44.9368	38.5211	14.8592	5.63845	107.158	114.053	97.7692	NULL	NULL	98.0691	116.45	85.4882	NULL	NULL	-0.127875	0.0300063	-0.193655	NULL	NULL	1.04536	-0.351344	0.197425	NULL	NULL	455	455	445	405	NULL	399	449	459	NULL	NULL
pfe1270c	wd domain, g-beta repeat-containing protein		740	123.764	193.527	98.6492	13.2907	5.59474	23.8697	37.3244	19.0259	NULL	NULL	7.94611	11.3753	6.85333	NULL	NULL	-1.58686	-1.71422	-1.47309	NULL	NULL	NULL	NULL	NULL	NULL	NULL	NULL	NULL	NULL	NULL	NULL	320	320	330	NULL	NULL
pf13_0143	phosphoribosylpyrophosphate synthetase		741	592.488	628.999	578.477	239.536	73.9555	468.74	497.626	457.656	189.506	58.5091	273.91	333.165	404.379	128.304	99.7008	-0.775086	-0.578824	-0.178557	-0.562678	0.768944	-1.44557	-1.94086	-1.20631	-1.74804	-2.1761	925	715	1265	1065	80	NULL	NULL	NULL	873	408
pfi0415c	ribosomal rna methyltransferase, putative		742	84.1231	75.2524	37.1982	11.8599	0.917887	57.0713	51.0532	25.2362	NULL	NULL	52.2158	53.6956	21.1756	NULL	NULL	-0.12828	0.0728014	-0.253096	NULL	NULL	NULL	NULL	NULL	NULL	NULL	NULL	NULL	NULL	NULL	NULL	534	524	524	NULL	NULL
pf07_0066	conserved plasmodium protein, unknown function		743	200.075	114.097	115.689	41.028	10.7524	60.9613	34.7645	35.2496	12.5009	NULL	14.1715	21.8818	32.1469	10.8829	NULL	-2.10491	-0.667885	-0.132929	-0.199963	NULL	-1.47535	-0.760582	0.295156	-0.615	NULL	403	203	393	403	NULL	1441	1241	1441	1371	NULL
pf14_0391	60s ribosomal protein l1, putative		744	348.772	511.276	272.23	122.148	78.6323	577.437	846.483	450.712	202.232	130.186	1439.63	1910.43	875.666	443.933	510.43	1.31797	1.17434	0.958173	1.13433	1.97114	-0.872352	-1.70213	-0.567231	-1.30306	0.738556	675	645	645	645	645	NULL	NULL	NULL	NULL	1487
pfe0975c	40s ribosomal protein s24, putative		745	674.405	1006.68	923.214	352.466	256.396	1915.92	2859.89	2622.77	1001.32	728.399	3060.8	5376.45	2901.64	802.837	566.067	0.675866	0.910693	0.145779	-0.318731	-0.363756	1.4526	-0.236935	-0.135893	-1.29087	0.0546405	1058	978	958	968	398	1094	934	384	394	439
pf14_0059	conserved plasmodium protein, unknown function	down-regulated	746	737.222	439.475	382.344	201.453	171.077	88.3006	52.6381	45.7952	24.1289	20.4907	9.72742	17.6096	27.8293	10.1605	3.59682	-3.1823	-1.57975	-0.718595	-1.2478	-2.51018	-1.68306	-1.81051	-1.14711	-0.767003	2.06231	555	525	595	685	120	744	734	824	714	104
pf14_0605	cyclin homologue		747	63.2839	80.3002	87.7827	46.9166	6.16295	67.9741	86.2516	94.2886	50.3938	NULL	53.6149	51.6701	45.2418	20.3983	NULL	-0.342351	-0.739223	-1.05943	-1.3048	NULL	-0.743853	-2.16194	-1.5388	-2.87539	NULL	568	528	528	458	NULL	553	523	633	633	NULL
pfd0150w	conserved plasmodium protein, unknown function		748	104.271	60.6603	55.1831	22.4264	40.9989	63.8523	37.1465	33.7925	NULL	25.1065	42.3401	52.9434	42.3863	NULL	9.31578	-0.592714	0.511223	0.326898	NULL	-1.43031	-0.126529	-0.273876	-0.0908557	NULL	-1.31912	847	757	847	797	162	952	902	862	NULL	857
mal8p1.23	ubiquitin-protein ligase 1, putative		749	2172.85	1083.97	1263.35	439.338	835.758	84.8305	42.3193	49.3227	17.1522	32.6289	17.0663	19.1305	22.7112	13.1983	9.21289	-2.31343	-1.14544	-1.11885	-0.378043	-1.82443	-1.14541	-1.776	-1.19895	-1.012	NULL	1325	1315	1385	1165	NULL	281	281	281	281	NULL
pf14_0608	yl1 nuclear protein, putative		750	110.252	59.2388	51.1829	43.3394	17.8332	53.3131	28.6455	24.75	20.9572	NULL	15.8447	12.1684	14.2639	14.3829	NULL	-1.75049	-1.23517	-0.795056	-0.543085	NULL	-0.340924	-0.381571	0.0449722	-0.848673	NULL	937	827	837	857	NULL	697	637	637	597	NULL
pf10_0171	conserved plasmodium protein, unknown function		751	172.751	105.771	111.626	49.4482	112.376	64.6038	39.5554	41.745	18.4922	42.0253	25.3546	38.6802	37.994	15.8032	7.87372	-1.34937	-0.0322797	-0.135832	-0.226703	-2.41614	-1.07399	-0.48749	0.28304	-0.973655	-2.36038	1346	1186	1156	1236	326	NULL	860	NULL	NULL	840
pf08_0086	rna binding protein, putative		752	402.673	203.216	253.017	107.289	181.829	142.438	71.8841	89.5001	37.9516	64.3187	81.0849	57.1231	61.0771	34.8784	27.4119	-0.812832	-0.3316	-0.551259	-0.121824	-1.23044	-0.21086	-0.820992	-0.397358	-0.41031	1.71968	626	496	596	526	551	1019	849	749	589	804
pfb0375w	conserved plasmodium protein, unknown function		753	98.6265	74.1791	61.64	21.0506	29.0664	19.6977	14.8151	12.3108	NULL	NULL	3.69632	3.51762	4.34313	NULL	NULL	-2.41387	-2.07439	-1.50311	NULL	NULL	-1.42003	-1.7106	-0.64256	NULL	NULL	308	298	278	228	NULL	255	255	235	NULL	NULL
mal13p1.36	pnas-3 related protein, putative		754	48.5563	49.8685	44.1591	16.7579	7.69277	70.576	72.4833	64.1847	NULL	NULL	35.2997	42.9439	37.0916	NULL	NULL	-0.999523	-0.755197	-0.791137	NULL	NULL	-0.0863704	-0.785616	0.122975	NULL	NULL	617	327	337	257	NULL	688	588	588	NULL	NULL
pf10_0068	rna binding protein, putative		755	740.867	551.716	431.669	133.843	374.367	1072.17	798.431	624.702	193.695	541.775	1004.74	1239.74	814.358	215.588	1085.85	-0.0937125	0.634801	0.382496	0.15449	1.00305	-1.46517	-1.34551	-0.354357	-1.66445	-0.537362	1171	1171	1151	891	1141	1073	1033	1063	933	1258
pff0525w	conserved plasmodium protein, unknown function		756	77.3761	56.4828	49.1041	15.7398	35.2294	279.336	203.909	177.271	NULL	127.182	68.1108	61.5174	117.139	NULL	244.172	-2.03605	-1.72886	-0.597734	NULL	0.941003	-2.7826	-2.59965	NULL	NULL	NULL	148	248	NULL	NULL	NULL	NULL	NULL	NULL	NULL	NULL
pf14_0052	conserved plasmodium protein, unknown function		757	36.1088	48.6791	35.3713	6.13631	0.305962	21.519	29.0102	21.0795	NULL	NULL	22.4406	26.9492	14.9627	NULL	NULL	0.0605002	-0.106318	-0.494468	NULL	NULL	1.23815	-0.20132	0.625475	NULL	NULL	237	177	197	57	NULL	437	437	437	NULL	NULL
pfl0780w	glycerol-3-phosphate dehydrogenase, putative		758	148.099	365.296	190.023	80.2673	52.407	140.511	346.581	180.287	76.1549	49.722	403.463	568.446	285.137	164.01	112.868	1.52175	0.71383	0.661359	1.10678	1.18268	1.39268	-0.916578	NULL	NULL	NULL	572	562	NULL	NULL	NULL	416	446	436	396	366
pf07_0099	conserved plasmodium protein, unknown function		759	53.0045	64.6347	45.9859	8.8605	1.9669	132.511	161.587	114.965	NULL	NULL	96.4809	125.601	61.225	NULL	NULL	-0.457799	-0.363462	-0.908998	NULL	NULL	-1.85557	-2.47201	-1.75266	NULL	NULL	474	374	364	254	NULL	NULL	NULL	NULL	NULL	NULL
pf10_0089	small subunit rrna synthesis-associated protein, putative		760	80.1796	42.645	20.7881	6.65913	3.19075	29.7181	15.8061	NULL	NULL	NULL	12.5153	10.094	NULL	NULL	NULL	-1.24765	-0.646983	NULL	NULL	NULL	0.946502	0.403861	NULL	NULL	NULL	414	414	NULL	344	NULL	460	420	NULL	NULL	NULL
pf07_0079	60s ribosomal protein l11a, putative		761	942.942	1409.2	858.015	254.423	60.3183	1997.76	2985.59	1817.83	539.032	127.793	2589.53	5262.32	2003.92	512.794	260.549	0.374309	0.817683	0.140608	-0.071991	1.02775	-0.352296	-0.678951	-0.530685	-1.72093	0.340578	1413	1223	853	1013	478	878	918	698	538	438
pf14_0077	plasmepsin ii	up-regulated	762	373.031	1071.55	497.498	178.751	194.024	284.323	816.73	379.191	136.243	147.884	1065.5	1949.84	1248.7	481.116	687.817	1.90592	1.25542	1.71943	1.8202	2.21756	1.34503	-0.426541	0.868418	-0.373992	1.28985	1441	1191	1091	1401	1436	539	589	449	529	684
pf11_0065	40s ribosomal protein s4, putative		763	1431.87	1837.59	1252.77	461.186	106.956	1945.47	2496.73	1702.13	626.612	145.32	2337.99	3580.94	1931.88	608.244	223.849	0.265144	0.520299	0.18266	-0.042921	0.623294	-0.545524	-1.51467	-0.601468	-1.66212	-0.392084	1133	943	1853	1903	548	NULL	728	578	648	518
pf11_0036	flavoprotein, putative		764	146.342	331.587	192.07	108.72	20.0187	75.707	171.54	99.3636	56.2442	NULL	54.5301	92.5968	61.6792	55.8892	NULL	-0.473375	-0.88951	-0.687933	-0.00913315	NULL	-0.358803	-2.00973	-1.34767	-1.40503	NULL	1687	1597	1537	1667	NULL	332	372	372	362	NULL
pfd0460c	conserved plasmodium protein, unknown function		765	207.588	229.355	134.745	42.5414	29.4598	70.7768	78.198	45.941	14.5044	NULL	25.9006	31.091	19.0385	7.09664	NULL	-1.45029	-1.33063	-1.27086	-1.03128	NULL	-1.70977	-2.55165	-0.932308	-2.42913	NULL	872	882	952	762	NULL	815	855	835	545	NULL
pff0885w	60s ribosomal protein l27a, putative		766	614.28	912.516	534.413	228.254	135.192	1547.31	2298.53	1346.13	574.947	340.533	2765.43	2799.13	2005.45	500.851	215.353	0.837746	0.284268	0.575114	-0.19905	-0.66109	1.19908	0.229194	0.181717	-0.0998761	NULL	899	779	1499	599	NULL	628	538	408	468	468
pfi0920c	dihydrouridine synthase, putative		767	94.9072	86.6244	50.8365	12.1625	14.9047	56.3582	51.4397	30.1879	NULL	NULL	29.3628	29.9255	21.1827	NULL	NULL	-0.940635	-0.781509	-0.511082	NULL	NULL	-0.249617	-0.631071	0.469299	NULL	NULL	752	532	742	622	NULL	556	446	446	NULL	NULL
pfl2235w	conserved plasmodium protein, unknown function		768	44.0707	29.2423	40.5999	12.3001	2.49141	39.2437	NULL	36.1531	NULL	NULL	12.183	NULL	20.647	NULL	NULL	-1.6876	NULL	-0.808182	NULL	NULL	-0.370183	NULL	-0.771672	NULL	NULL	769	NULL	629	609	NULL	490	NULL	NULL	NULL	NULL
pff0880c	conserved plasmodium protein, unknown function		769	110.476	161.935	134.493	53.8784	6.20666	200.865	294.427	244.533	97.9608	NULL	161.548	198.984	152.79	63.9125	NULL	-0.314263	-0.565258	-0.67848	-0.616106	NULL	-1.18997	-2.40093	-1.14292	-1.69251	NULL	552	562	492	522	NULL	374	384	354	344	NULL
pfe1530c	xap-5 dna binding protein, putative		770	43.4353	36.1757	42.9622	12.878	1.79206	36.872	30.7094	36.4704	NULL	NULL	38.6608	37.3785	39.5408	NULL	NULL	0.0683443	0.283527	0.116615	NULL	NULL	0.638912	0.00841252	-0.278388	NULL	NULL	307	247	247	227	NULL	751	121	131	NULL	NULL
pf08_0016	conserved plasmodium protein, unknown function		771	145.519	101.507	123.123	50.3287	15.4292	66.0851	46.0975	55.9139	22.8559	NULL	21.2852	24.3755	22.9288	9.1955	NULL	-1.63448	-0.919256	-1.28605	-1.31357	NULL	-1.5828	-1.892	-0.990088	-1.0614	NULL	397	327	357	357	NULL	NULL	423	433	NULL	NULL
pfl1240c	conserved plasmodium protein, unknown function		772	215.289	153.174	208.826	73.388	19.1882	48.3143	34.3747	46.8641	16.4695	NULL	21.9025	23.513	31.8981	12.8702	NULL	-1.14135	-0.547891	-0.55501	-0.355757	NULL	-0.523493	-1.33555	-0.670574	-0.515465	NULL	375	395	465	325	NULL	511	411	NULL	481	NULL
pfd0730w	conserved plasmodium protein, unknown function		773	58.518	25.645	47.3718	19.8123	6.11925	49.0923	NULL	39.7414	NULL	NULL	18.2124	NULL	18.7037	NULL	NULL	-1.43057	NULL	-1.08732	NULL	NULL	-1.31733	NULL	-0.810792	NULL	NULL	346	NULL	506	576	NULL	884	NULL	774	NULL	NULL
pf11_0071	ruvb dna helicase, putative		774	227.568	282.24	159.407	50.7415	10.5338	165.144	204.819	115.68	36.8226	NULL	142.456	215.047	100.709	28.9319	NULL	-0.213207	0.0703031	-0.199951	-0.347929	NULL	-1.15652	-1.7182	-1.04063	-1.43568	NULL	820	780	820	820	NULL	1504	1484	1304	1284	NULL
pfi1075w	conserved plasmodium protein, unknown function		775	100.72	92.5715	99.7831	37.946	28.7605	144.505	132.814	143.161	54.442	NULL	233.196	267.35	167.513	62.7031	NULL	0.690428	1.00932	0.226633	0.203817	NULL	0.711817	0.0673573	-0.299815	-0.753752	NULL	369	349	349	359	NULL	466	466	516	486	NULL
pf13_0204	nuclear movement protein, putative		776	100.29	178.239	107.468	22.4539	11.408	90.2699	160.431	96.7312	NULL	NULL	145.216	337.591	165.972	NULL	NULL	0.685885	1.07332	0.77889	NULL	NULL	1.55593	1.10268	1.09572	NULL	NULL	422	352	432	222	NULL	549	559	579	NULL	NULL
pf11_0409	conserved plasmodium protein, unknown function		777	52.6681	44.6177	36.0328	19.9774	1.79206	96.2853	81.568	65.8735	NULL	NULL	73.0083	67.054	56.0584	NULL	NULL	-0.399256	-0.282679	-0.232766	NULL	NULL	0.114778	-0.965218	-0.103258	NULL	NULL	793	703	1093	703	NULL	373	373	383	NULL	NULL
pfd0462w	heat shock protein 40		778	105.504	214.588	129.075	30.1862	10.4464	53.5827	108.983	65.5538	NULL	NULL	49.1229	87.4488	67.2059	NULL	NULL	-0.125371	-0.317599	0.0359079	NULL	NULL	0.337765	-0.931645	0.259711	NULL	NULL	797	697	647	607	NULL	436	366	346	NULL	NULL
pfb0550w	peptide chain release factor subunit 1, putative		779	487.787	589.69	366.722	129.523	124.352	395.289	477.869	297.181	104.962	100.771	202.276	401.514	233.094	72.9225	28.4529	-0.966583	-0.251164	-0.350433	-0.52543	-1.82444	-1.13008	-1.40795	-0.488991	-1.4217	-0.504506	986	996	846	846	796	795	1075	1085	1065	95
pfi0755c	6-phosphofructokinase		780	1908.22	1406.59	992.602	412.591	35.579	453.582	334.345	235.941	98.0725	8.45711	335.205	478.16	328.322	175.004	25.6956	-0.436319	0.516156	0.476687	0.835464	1.60328	-0.321401	-0.796721	0.0127347	-0.760459	NULL	1309	1749	2219	2049	NULL	1116	1296	706	616	NULL
pf14_0141	60s ribosomal protein l10, putative		781	1251.44	1927.5	1207.29	553.699	225.8	2051.54	3159.83	1979.16	907.703	370.164	3349.39	5108.92	3168.62	937.171	875.202	0.707196	0.693173	0.678968	0.0460919	1.24145	0.0306474	-1.49653	-0.381178	-1.52947	2.34084	932	902	942	772	127	1180	640	560	620	415
pfb0391c-a	conserved plasmodium protein, unknown function		782	18.8955	32.2303	28.379	12.4652	1.66094	NULL	56.4454	NULL	NULL	NULL	NULL	61.8066	NULL	NULL	NULL	NULL	0.130904	NULL	NULL	NULL	NULL	0.628246	NULL	NULL	NULL	NULL	307	NULL	317	NULL	NULL	NULL	NULL	NULL	NULL
pfi0425w	transporter, putative		783	48.7245	85.2029	49.5136	27.5171	0.655633	28.2789	49.4503	28.7368	NULL	NULL	17.6939	25.5809	19.8672	NULL	NULL	-0.676474	-0.950913	-0.532515	NULL	NULL	0.854305	-0.433548	0.0241966	NULL	NULL	264	304	254	414	NULL	994	1014	994	NULL	NULL
pfb0391c-b	conserved plasmodium protein, unknown function		784	21.1943	36.6689	32.8516	13.8961	1.66094	NULL	59.2389	53.072	NULL	NULL	NULL	62.42	45.6591	NULL	NULL	NULL	0.0754627	-0.217048	NULL	NULL	NULL	NULL	NULL	NULL	NULL	NULL	NULL	NULL	NULL	NULL	NULL	291	121	NULL	NULL
mal13p1.209	60s ribosomal protein l18-2, putative		785	580.208	750.03	449.055	243.554	59.5315	1128.81	1459.2	873.649	473.84	115.82	2117.47	3444.42	1401.08	498.541	204.276	0.907539	1.23908	0.681419	0.0733143	0.818634	-0.309412	-1.20158	-0.575451	-1.75429	-0.302218	1477	1477	1487	1027	582	717	707	697	NULL	497
mal8p1.103	conserved plasmodium protein, unknown function		786	363.331	524.678	352.706	205.69	140.043	204.463	295.261	198.484	115.751	78.8088	106.963	182.186	190.318	99.6157	24.8436	-0.934735	-0.696578	-0.0606068	-0.216584	-1.66548	-0.894551	-2.05314	NULL	NULL	0.4638	886	916	NULL	NULL	536	NULL	NULL	NULL	771	81
pfl1745c	clustered-asparagine-rich protein		787	282.254	383.718	247.946	180.154	8.96032	219.142	297.918	192.505	139.871	NULL	310.786	361.742	260.976	247.872	NULL	0.504057	0.280046	0.439026	0.825497	NULL	-1.40106	-2.13867	-0.988132	-1.66493	NULL	1364	1354	1144	1714	NULL	2300	2180	2190	2170	NULL
pf14_0585	40s ribosomal protein s28e, putative		788	289.824	410.32	275.128	158.553	138.645	1881.97	2664.42	1786.55	1029.57	900.29	1131.7	2492.38	1230.34	249.492	2095.4	-0.733748	-0.0962984	-0.53812	-2.04497	1.21876	1.50169	0.262653	-0.359483	-0.328282	2.20754	571	391	391	591	376	1387	1407	807	797	802
pfa0620c	glutamic acid-rich protein	up-regulated	789	663.042	1079.12	344.327	28.4251	1.66094	340.72	554.533	176.941	NULL	NULL	1025.52	2132.08	675.631	NULL	NULL	1.5897	1.94292	1.93297	NULL	NULL	0.607231	-0.430362	0.227288	NULL	NULL	895	725	745	435	NULL	1431	1691	641	NULL	NULL
mal7p1.28	rrna/trna ribonuclease mrp/p subunit, putative		790	202.561	127.152	104.161	32.0299	32.3009	59.211	37.168	30.4476	9.36272	9.44194	18.1382	16.9061	14.3375	3.8969	1.88546	-1.70683	-1.13651	-1.08653	-1.2646	-2.32416	NULL	-0.941947	-0.599491	-0.163789	NULL	NULL	595	555	465	NULL	345	285	335	225	NULL
pf10_0272	60s ribosomal protein l3, putative		791	1802.6	1880.85	1195.22	657.355	282.797	1622.5	1692.93	1075.81	591.679	254.542	2799.16	3548.94	2321.45	780.242	506.14	0.786771	1.06787	1.10961	0.399107	0.99163	-0.426667	-0.715121	0.112442	-1.23938	0.206867	1082	982	1052	1132	677	949	719	719	469	339
pfb0885w	40s ribosomal protein s30, putative	down-regulated	792	264.518	416.935	333.461	98.8964	60.4057	2082.82	3282.95	2625.68	778.712	475.635	1307.86	3190.58	1402.78	154.981	455.182	-0.671324	-0.0411749	-0.904401	-2.329	-0.0634118	-1.65217	-2.18083	NULL	-2.32093	-1.11343	444	454	NULL	454	249	1203	1143	1153	493	608
pf14_0576	ubiquitin carboxyl-terminal hydrolase isozyme l3		793	37.5106	64.4607	43.3401	19.1244	4.23976	57.7975	99.323	66.7799	NULL	NULL	52.7262	95.5268	52.2159	NULL	NULL	-0.132487	-0.0562233	-0.354923	NULL	NULL	-0.60918	-1.55078	-0.76579	NULL	NULL	607	597	587	597	NULL	1061	NULL	NULL	NULL	NULL
pf13_0222	phosphatase, putative		794	348.248	838.714	503.231	130.431	17.571	207.538	499.829	299.899	77.73	NULL	126.006	253.406	152.203	62.8835	NULL	-0.719882	-0.979983	-0.978484	-0.30579	NULL	NULL	-2.481	NULL	NULL	NULL	NULL	978	NULL	NULL	NULL	NULL	NULL	NULL	NULL	NULL
pf11_0526	conserved plasmodium protein, unknown function		795	38.931	52.5955	34.4579	10.8417	0.568216	49.4676	66.8303	43.7839	NULL	NULL	69.9739	94.0783	45.762	NULL	NULL	0.500333	0.493358	0.0637513	NULL	NULL	0.958686	NULL	NULL	NULL	NULL	454	NULL	NULL	NULL	NULL	601	421	411	NULL	NULL
pfi1420w	guanylate kinase		796	17.2694	45.7201	20.7881	7.95244	0	NULL	83.1274	NULL	NULL	NULL	NULL	161.077	NULL	NULL	NULL	NULL	0.954351	NULL	NULL	NULL	NULL	NULL	NULL	NULL	NULL	NULL	NULL	NULL	NULL	NULL	NULL	NULL	NULL	NULL	NULL
pf08_0079	translation initiation factor sui1, putative		797	60.4057	52.1893	56.3485	26.609	0.743051	79.7961	68.9423	74.4366	NULL	NULL	59.9554	47.7836	50.3848	NULL	NULL	-0.412429	-0.528875	-0.563022	NULL	NULL	-0.350864	-0.85946	0.227505	NULL	NULL	372	342	382	372	NULL	736	686	696	NULL	NULL
pf14_0083	40s ribosomal protein s8e, putative		798	1143.75	1538.64	1085.55	430.67	106.693	1884.26	2534.83	1788.39	709.505	175.772	2072.81	3488.93	1627.97	556.317	153.029	0.13759	0.460894	-0.135588	-0.350906	-0.199898	-1.01996	-1.72284	-1.14228	-1.38476	-3.66016	1177	937	1117	1127	187	1069	869	779	509	624
pf10_0225	orotidine monophosphate decarboxylase		799	74.7408	75.1944	74.1444	21.2432	1.39868	81.0638	81.5558	80.4169	NULL	NULL	136.396	134.34	93.078	NULL	NULL	0.750672	0.720032	0.210942	NULL	NULL	0.458233	-0.709371	0.0249426	NULL	NULL	309	179	249	129	NULL	751	551	461	NULL	NULL
pfc0855w	ubiquitin conjugating enzyme, putative		800	28.0535	38.3515	26.6151	10.6216	1.4861	NULL	88.5715	NULL	NULL	NULL	NULL	58.2685	NULL	NULL	NULL	NULL	-0.604127	NULL	NULL	NULL	NULL	-0.44945	NULL	NULL	NULL	NULL	488	NULL	438	NULL	NULL	381	NULL	NULL	NULL
pfc0595c	serine/threonine protein phosphatase, putative		801	35.4173	48.273	23.9379	9.65849	0.39338	40.3846	55.0433	NULL	NULL	NULL	39.4638	51.337	NULL	NULL	NULL	-0.0332763	-0.100566	NULL	NULL	NULL	0.127712	-0.807125	NULL	NULL	NULL	2830	2810	NULL	480	NULL	895	NULL	NULL	NULL	NULL
mal8p1.105	conserved protein, unknown function		802	287.376	286.36	331.602	164.442	6.16295	85.7326	85.4295	98.9267	49.0579	NULL	102.631	86.3692	74.7595	81.9812	NULL	0.259556	0.0157828	-0.404103	0.740808	NULL	0.480059	-0.551635	-0.279286	-0.512589	NULL	505	465	465	535	NULL	524	484	364	364	NULL
pfd1070w	eukaryotic initiation factor, putative		803	155.967	136.058	73.5774	24.8754	17.7458	138.884	121.156	65.5186	NULL	NULL	70.6223	103.943	66.5226	NULL	NULL	-0.975688	-0.221063	0.0219384	NULL	NULL	0.277297	-0.313055	0.925695	NULL	NULL	900	890	900	820	NULL	NULL	NULL	NULL	NULL	NULL
pf13_0142	lsm6 homologue, putative		804	35.6229	35.0733	37.5761	15.6297	1.83577	193.603	190.616	204.218	NULL	NULL	86.8333	156.146	151.739	NULL	NULL	-1.15678	-0.287776	-0.428519	NULL	NULL	NULL	NULL	NULL	NULL	NULL	NULL	NULL	NULL	382	NULL	476	426	416	NULL	NULL
pfa0530c	adenylate kinase, putative		805	21.6616	36.0887	26.2372	5.641	0.830469	NULL	70.6236	NULL	NULL	NULL	NULL	102.626	NULL	NULL	NULL	NULL	0.539175	NULL	NULL	NULL	NULL	0.411356	NULL	NULL	NULL	NULL	464	NULL	NULL	NULL	NULL	557	NULL	NULL	NULL
pf11_0404	transcription factor with ap2 domain(s), putative		806	346.454	651.395	272.262	81.6432	24.5207	43.7884	82.33	34.4112	10.3189	NULL	14.8009	34.0312	18.0776	7.18487	NULL	-1.56487	-1.27456	-0.928677	-0.522256	NULL	-2.64091	-2.80574	-1.77224	-2.03004	NULL	4079	8149	8229	679	NULL	541	551	561	481	NULL
pf11_0043	60s ribosomal protein p1, putative		807	644.52	738.309	497.372	245.617	158.051	2099.41	2404.92	1620.1	800.057	514.825	1090.52	1552.3	881.961	200.531	275.612	-0.94497	-0.631577	-0.877299	-1.99628	-0.901445	-0.469489	-1.44563	-0.834825	-1.90958	-1.54989	2489	509	519	569	439	2319	1449	1419	689	444
pfd0770c	60s ribosomal protein l15, putative		808	1236.73	1408.33	802.611	357.97	90.4774	2177.34	2479.45	1413.05	630.228	159.291	3224.54	5452.94	2604.12	623.521	281.059	0.566527	1.13701	0.881987	-0.0154362	0.819208	NULL	NULL	NULL	NULL	1.40356	NULL	NULL	NULL	NULL	495	981	831	711	731	681
pfc0430w	phosphoglycerate mutase, putative		809	240.856	246.645	131.312	36.6803	29.3287	70.4053	72.0972	38.384	10.7221	NULL	49.1233	52.9901	33.7684	11.7275	NULL	-0.519275	-0.444221	-0.184835	0.129306	NULL	-0.00828832	-0.829465	-0.0630373	-0.969109	NULL	574	474	714	1004	NULL	NULL	NULL	NULL	NULL	NULL
pfl0670c	bifunctional aminoacyl-trna synthetase, putative		810	353.183	399.035	284.483	97.548	93.843	161.197	182.125	129.841	44.5222	42.8311	177.245	288.82	221.923	73.4741	17.1498	0.136923	0.665243	0.773308	0.722713	-1.32046	-0.355297	-0.854212	0.183836	-0.564739	-0.60881	1264	1124	1044	1234	149	497	447	417	477	NULL
pf14_0429	rna helicase, putative		811	260.499	295.498	152.32	32.1124	68.4918	111.277	126.227	65.0664	13.7174	29.2575	40.4096	63.3581	31.5599	7.97796	6.38139	-1.46138	-0.994421	-1.04382	-0.781915	-2.19686	-0.165007	-0.875591	-0.172032	-1.65199	NULL	823	593	543	613	NULL	NULL	NULL	NULL	320	75
pf14_0086	trna-dihydrouridine synthase, putative		812	46.1453	69.3634	30.4263	6.85175	1.26756	47.4258	71.2882	NULL	NULL	NULL	42.1192	67.9258	NULL	NULL	NULL	-0.171195	-0.069702	NULL	NULL	NULL	NULL	-1.47425	NULL	NULL	NULL	NULL	504	NULL	374	NULL	325	325	NULL	NULL	NULL
pf13_0278	ran-binding protein, putative		813	169.181	182.126	132.666	84.3398	2.70995	51.0811	54.9897	40.0562	25.4649	NULL	9.85564	11.7325	14.5401	9.13254	NULL	-2.37377	-2.22865	-1.46199	-1.47942	NULL	0.0204236	-1.00435	-1.12799	-0.267077	NULL	321	351	251	541	NULL	NULL	NULL	NULL	NULL	NULL
mal7p1.144	serine/threonine protein kinase, fikk family	down-regulated	814	13.382	42.1518	14.9612	3.3846	3.89009	NULL	18.4149	NULL	NULL	NULL	NULL	1.93325	NULL	NULL	NULL	NULL	-3.25178	NULL	NULL	NULL	NULL	-2.18291	NULL	NULL	NULL	NULL	830	NULL	NULL	NULL	NULL	458	NULL	NULL	NULL
pfd0880w	golgi organization and biogenesis factor, putative	up-regulated	815	209.065	162.544	143.218	66.2611	62.1978	168.601	131.084	115.498	53.4364	50.1595	447.61	402.856	297.633	179.015	76.1615	1.40863	1.61977	1.36567	1.74419	0.602539	-1.10851	-1.53084	-0.153584	-1.60695	0.0218298	961	931	931	941	341	291	411	271	281	231
pf13_0157	ribose-phosphate pyrophosphokinase, putative		816	264.312	309.568	251.222	95.0165	23.0346	161.857	189.57	153.841	58.1852	NULL	109.537	94.1171	124.05	42.7824	NULL	-0.563297	-1.0102	-0.310509	-0.443637	NULL	0.048959	-1.46167	-0.198953	-0.530936	NULL	461	451	371	591	NULL	798	708	758	708	NULL
pff1000w	cleavage stimulation factor subunit 1-like protein, putative		817	194.337	145.254	133.832	87.1191	13.1564	102.122	76.329	70.3266	45.7799	NULL	24.8347	26.2502	29.9199	20.1571	NULL	-2.03986	-1.5399	-1.23297	-1.18343	NULL	0.747013	-0.0842842	-0.313412	-0.534132	NULL	1527	467	867	1707	NULL	NULL	NULL	NULL	NULL	NULL
pf14_0198	glycine-trna ligase, putative		818	474.835	383.283	260.671	76.0297	11.9762	181.235	146.291	99.4926	29.019	NULL	107.264	151.717	110.728	37.5141	NULL	-0.75669	0.0525377	0.154358	0.370437	NULL	-1.76542	-1.56379	-0.669793	-0.900092	NULL	553	343	333	413	NULL	1469	1339	1319	699	NULL
pf13_0132	60s ribosomal protein l23a, putative		819	679.059	803.205	630.038	276.739	63.9461	1298.39	1535.77	1204.66	529.138	122.268	2438.49	2527.24	1085.66	524.831	135.372	0.90926	0.718607	-0.150062	-0.0117918	0.146888	0.69059	-0.504417	-0.200807	-0.791031	0.699739	954	634	864	1104	234	858	868	738	518	363
pf13_0331	conserved protein, unknown function		820	24.0165	36.8429	21.2606	10.0162	0.611925	NULL	70.8518	NULL	NULL	NULL	NULL	151.402	NULL	NULL	NULL	NULL	1.09551	NULL	NULL	NULL	NULL	-0.661812	NULL	NULL	NULL	NULL	596	NULL	456	NULL	NULL	476	NULL	NULL	NULL
pf13_0051	small nucleolar ribonucleoprotein, putative		821	82.1607	63.1842	50.238	13.6485	3.19075	141.656	108.938	86.6173	NULL	NULL	228.671	236.785	122.769	NULL	NULL	0.690877	1.12007	0.503225	NULL	NULL	-1.34983	-1.73542	-0.562917	NULL	NULL	544	534	544	484	NULL	718	648	638	NULL	NULL
pfe0670w	mitochondrial matrix protein, putative		822	28.1283	36.93	30.2688	6.96182	1.52981	NULL	113.631	NULL	NULL	NULL	NULL	152.35	NULL	NULL	NULL	NULL	0.423039	NULL	NULL	NULL	NULL	-0.299328	NULL	NULL	NULL	NULL	436	NULL	506	NULL	NULL	615	NULL	NULL	NULL
pf10_0257	conserved plasmodium protein, unknown function		823	70.2552	179.225	121.642	56.7127	11.9762	67.4235	172.001	116.739	54.4268	NULL	114.348	229.709	105.269	68.5563	NULL	0.762109	0.417394	-0.149204	0.332973	NULL	-0.860929	-1.80217	-1.46199	-1.44591	NULL	1381	1161	1131	1021	NULL	NULL	883	NULL	NULL	NULL
pfb0415c	3'exoribonuclease, putative		824	38.7441	36.872	31.2452	13.621	0.568216	49.7996	47.3933	NULL	NULL	NULL	32.521	36.6461	NULL	NULL	NULL	-0.614763	-0.371024	NULL	NULL	NULL	0.347564	-0.791157	NULL	NULL	NULL	561	411	NULL	381	NULL	NULL	NULL	NULL	NULL	NULL
pf08_0019	receptor for activated c kinase		825	2046.56	2720.78	1718.68	586.664	176.191	2219.7	2950.95	1864.07	636.295	191.096	2399.65	3436.9	1929.42	474.15	164.897	0.112462	0.219926	0.0497059	-0.424353	-0.212729	-0.665773	-2.18386	-1.51605	-2.28199	NULL	1231	1231	1431	1231	NULL	1036	1046	786	726	521
pf11_0245	translation elongation factor ef-1, subunit alpha, putative		826	624.522	539.619	444.929	167.056	38.4201	385.984	333.51	274.987	103.249	23.7454	167.456	247.142	260.449	65.4875	15.4383	-1.20476	-0.43239	-0.078363	-0.656831	-0.621135	-0.88534	-1.3243	-0.0504768	NULL	NULL	637	997	1327	NULL	NULL	1438	1118	1098	918	63
pfc0865w	rna binding protein, putative		827	81.6561	53.4658	57.3564	23.6372	4.72056	92.791	60.7566	65.1777	NULL	NULL	25.5569	35.2255	42.1731	NULL	NULL	-1.86027	-0.786421	-0.628056	NULL	NULL	0.901974	0.556184	0.341615	NULL	NULL	479	239	119	129	NULL	NULL	NULL	NULL	NULL	NULL
pf14_0364	cleavage and polyadenylation specifity factor, putative		828	248.856	246.819	175.849	52.31	19.3193	96.4183	95.6291	68.132	20.2673	NULL	25.1669	35.9454	34.2865	13.1809	NULL	-1.93778	-1.41164	-0.990695	-0.620703	NULL	-0.989693	-1.5071	-0.973006	-0.965793	NULL	1091	941	1101	821	NULL	290	320	270	270	NULL
pfe0925c	snrnp protein, putative		829	404.767	217.547	263.348	146.088	10.7961	122.434	65.8038	79.6576	44.1888	NULL	27.8915	30.8063	49.2812	20.2194	NULL	-2.13411	-1.09494	-0.692773	-1.12794	NULL	-1.02771	-1.6357	-1.15958	-0.655642	NULL	320	350	480	490	NULL	NULL	NULL	NULL	430	NULL
pfi0700c	met-10 like protein, putative		830	139.8	140.409	118.051	39.8722	1.74836	61.4237	61.6913	51.868	17.5186	NULL	36.2318	42.165	30.2911	11.3279	NULL	-0.761537	-0.549022	-0.775951	-0.629007	NULL	-0.762653	-0.839139	-0.0677089	-2.35944	NULL	488	388	268	1348	NULL	457	387	387	NULL	NULL
pf13_0330	atp-dependent dna helicase, putative		831	96.8136	95.9077	57.9548	15.6022	3.14704	69.0539	68.4078	41.3373	NULL	NULL	77.4222	125.453	67.0827	NULL	NULL	0.165025	0.874916	0.698498	NULL	NULL	0.911896	0.171684	0.322506	NULL	NULL	1011	751	641	711	NULL	789	489	429	NULL	NULL
mal13p1.283	tcp-1/cpn60 chaperonin family, putative		832	637.53	736.192	565.532	133.761	23.7339	413.981	478.047	367.229	86.8575	NULL	365.961	597.961	312.439	78.4819	NULL	-0.177874	0.322901	-0.233102	-0.14629	NULL	-1.41636	-1.58137	-0.708426	-2.58243	NULL	960	1000	1060	400	NULL	NULL	NULL	NULL	1094	NULL
pfc0350c	tcp-1/cpn60 chaperonin family, putative		833	329.54	371.04	217.961	63.5644	18.4889	209.898	236.331	138.828	40.4869	NULL	336.934	671.921	339.851	63.4843	NULL	0.682776	1.50748	1.2916	0.648945	NULL	NULL	-1.06611	0.158424	NULL	NULL	NULL	483	473	NULL	NULL	747	657	707	667	NULL
pf11_0331	tcp-1/cpn60 chaperonin family, putative		834	717.205	898.359	751.365	181.172	21.767	452.495	566.788	474.048	114.304	NULL	285.728	613.821	327.849	66.5335	NULL	-0.663262	0.115009	-0.531999	-0.780727	NULL	-0.578514	-0.195036	-0.727569	-1.26567	NULL	631	441	741	521	NULL	1068	1068	888	648	NULL
pf14_0187	glutathione s-transferase	up-regulated	835	76.8528	82.8241	68.5064	15.9324	1.61723	131.148	141.338	116.905	NULL	NULL	375.768	481.27	305.069	NULL	NULL	1.51864	1.7677	1.3838	NULL	NULL	0.336711	-0.587757	-0.0728252	NULL	NULL	1146	1656	1646	766	NULL	511	501	571	NULL	NULL
pf10_0141	mo15-related protein kinase		836	70.3487	69.3054	49.7341	13.7861	0	76.0526	74.9247	53.7666	NULL	NULL	34.1066	42.1992	30.0355	NULL	NULL	-1.15695	-0.828226	-0.840043	NULL	NULL	NULL	-0.875458	NULL	NULL	NULL	NULL	548	NULL	NULL	NULL	NULL	1019	NULL	NULL	NULL
pf14_0589	valine-trna ligase, putative		837	440.352	447.656	333.902	75.8095	6.64375	136.628	138.894	103.6	23.5214	NULL	117.744	171.482	112.786	31.1979	NULL	-0.2146	0.304074	0.122566	0.407472	NULL	-0.597838	-0.938221	0.405505	-1.50809	NULL	428	388	378	388	NULL	731	731	671	681	NULL
pf11_0469	conserved plasmodium protein, unknown function		838	96.1781	89.9896	56.0965	17.1431	2.9285	36.1436	33.818	21.081	NULL	NULL	21.6048	22.6778	14.4108	NULL	NULL	-0.74239	-0.576508	-0.548793	NULL	NULL	1.81666	0.432063	0.694131	NULL	NULL	380	350	350	270	NULL	304	294	294	NULL	NULL
pf14_0087	conserved plasmodium protein, unknown function		839	53.8829	60.2542	32.9461	15.6297	1.52981	33.6979	37.6824	20.6042	NULL	NULL	46.3953	59.8933	30.8462	NULL	NULL	0.46132	0.668502	0.582156	NULL	NULL	0.465561	0.0063784	1.14764	NULL	NULL	740	570	700	650	NULL	NULL	533	NULL	NULL	NULL
pfe1085w	dead/deah box atp-dependent rna helicase, putative		840	97.449	105.452	67.9079	24.16	6.94971	39.3574	42.5897	27.4265	NULL	NULL	41.2593	34.2065	35.9344	NULL	NULL	0.0680843	-0.316233	0.389796	NULL	NULL	-0.692793	-1.7058	-0.550215	NULL	NULL	633	493	463	453	NULL	NULL	NULL	NULL	NULL	NULL
pfa0230c	conserved plasmodium protein, unknown function		841	51.7149	95.6756	75.1838	13.8136	1.35498	72.0263	133.253	104.713	NULL	NULL	98.0374	196.089	118.09	NULL	NULL	0.444808	0.557341	0.173455	NULL	NULL	0.990876	0.440021	-0.153106	NULL	NULL	374	344	534	464	NULL	980	1000	600	NULL	NULL
pf14_0389	conserved plasmodium protein, unknown function		842	72.0308	83.4333	52.0963	13.4283	25.526	44.436	51.4703	32.1384	NULL	NULL	26.2743	34.253	16.8007	NULL	NULL	-0.758078	-0.587507	-0.935774	NULL	NULL	0.419036	-0.323314	-0.308742	NULL	NULL	558	278	288	268	NULL	543	423	403	NULL	NULL
mal8p1.3	plasmodium exported protein (hyp9), unknown function		843	69.788	226.512	71.2466	8.17257	7.21197	114.972	373.166	117.375	NULL	NULL	99.6523	396.069	116.856	NULL	NULL	-0.206307	0.085936	-0.00638804	NULL	NULL	-0.651765	-1.39506	-0.816725	NULL	NULL	874	764	814	814	NULL	906	1016	946	NULL	NULL
mal8p1.43	u5 snrnp-specific protein, putative		844	108.046	101.333	68.5064	31.2319	11.1895	116.807	109.549	74.061	NULL	NULL	69.6484	70.8556	75.9415	NULL	NULL	-0.745961	-0.628619	0.036175	NULL	NULL	0.212802	-0.355654	-0.0513555	NULL	NULL	688	588	778	808	NULL	749	589	599	NULL	NULL
pfe1605w	plasmodium exported protein (phistb), unknown function		845	382.731	1208.59	307.35	53.3831	5.37619	253.297	799.863	203.408	35.3297	NULL	610.812	1248.37	272.718	61.1772	NULL	1.2699	0.642215	0.423034	0.792114	NULL	1.57848	-0.254604	-0.597679	-0.487023	NULL	786	846	1306	666	NULL	1412	1422	1572	1022	NULL
mal8p1.156	mannose-6-phosphate isomerase, putative		846	863.753	1038.01	879.779	441.209	304.126	289.267	347.627	294.635	147.759	101.851	137.221	260.556	206.419	113.805	43.5594	-1.0759	-0.415944	-0.513354	-0.37668	-1.2254	-2.83905	-2.68684	-1.74943	-2.9253	-0.935257	2221	2231	2351	2421	1626	1015	945	915	905	845
pf11_0293	multiprotein bridging factor type 1, putative		847	60.9664	47.9248	54.0807	31.7272	1.13643	168.882	132.756	149.808	NULL	NULL	215.798	195.582	161.902	NULL	NULL	0.353668	0.558999	0.11201	NULL	NULL	-0.213422	-0.727977	-0.600267	NULL	NULL	415	425	415	435	NULL	486	486	526	NULL	NULL
pf14_0549	conserved plasmodium protein, unknown function		848	89.431	104.814	90.9639	78.0384	5.24507	55.4783	65.021	56.4292	48.4109	NULL	34.9567	27.438	26.8951	33.4703	NULL	-0.666356	-1.24473	-1.0691	-0.532453	NULL	0.421143	-1.51558	-0.0994177	-0.575086	NULL	334	224	544	854	NULL	595	605	495	575	NULL
pfl0335c	eukaryotic translation initiation factor 5, putative		849	443.118	572.487	530.917	260.697	195.291	268.882	347.383	322.158	158.19	118.502	102.721	197.542	140.654	84.4425	39.564	-1.38824	-0.814366	-1.19562	-0.905616	-1.58265	-1.78834	-2.71797	-2.16936	-2.95501	NULL	3728	3488	3658	3748	NULL	526	536	506	546	256
pf14_0205	40s ribosomal protein s25, putative		850	332.474	473.62	387.636	158.471	5.4199	1240.58	1767.24	1446.4	591.309	NULL	1218.8	894.685	636.337	153.22	NULL	-0.0255528	-0.982047	-1.18461	-1.94831	NULL	-0.579285	-1.11435	-0.331927	-1.76576	NULL	541	531	541	551	NULL	1422	1182	1262	1032	NULL
pf14_0439	m17 leucyl aminopeptidase		851	778.116	843.645	678.229	251.699	12.7193	440.111	477.175	383.614	142.364	NULL	952.599	974.342	808.566	264.303	NULL	1.114	1.02991	1.07571	0.892612	NULL	1.5758	0.420226	1.30584	-1.41607	NULL	241	901	641	631	NULL	573	543	543	533	NULL
pfi0285w	conserved plasmodium protein, unknown function		852	94.3278	117.375	95.3735	40.9729	67.7488	26.8053	33.3547	27.1024	11.6433	19.2523	14.9613	19.8012	14.9714	12.9019	5.83606	-0.841286	-0.752303	-0.856212	0.148082	-1.72196	-0.675968	-1.74574	-1.16186	-2.3206	NULL	1387	1277	1337	1627	NULL	337	357	337	347	NULL
pf11_0312	60s ribosomal protein l38e, putative	up-regulated	853	181.834	253.346	194.18	85.0278	19.0571	849.691	1183.86	907.384	397.326	NULL	3174.56	3921.41	1789.68	645.878	NULL	1.90155	1.72787	0.979914	0.700939	NULL	2.00252	1.08705	0.815963	0.434765	NULL	646	416	636	586	NULL	NULL	NULL	NULL	NULL	NULL
pf13_0263	conserved plasmodium protein, unknown function		854	67.8629	69.5664	63.4983	33.791	36.934	81.3704	83.413	76.1371	40.5168	44.2854	61.9856	50.5522	44.0879	21.866	9.33919	-0.392572	-0.722499	-0.788216	-0.889831	-2.24546	0.538238	-0.118728	0.116661	-0.684789	-1.86748	319	309	299	419	274	NULL	NULL	NULL	NULL	400
pff0700c	60s ribosomal protein l19, putative		855	562.154	886.755	629.251	268.512	54.199	1126.56	1777.06	1261.02	538.099	108.615	2010.29	4012.72	1770.8	568.598	175.113	0.83548	1.17509	0.489807	0.0795362	0.689062	-1.17454	-1.92044	-0.873115	NULL	NULL	1317	957	1317	NULL	NULL	517	497	557	497	347
pff0835w	conserved plasmodium protein, unknown function		856	342.735	372.433	339.949	176.384	81.7793	265.48	288.484	263.322	136.626	63.3457	483.557	513.307	357.769	350.56	62.5475	0.865081	0.831331	0.4422	1.35943	-0.0182948	-0.99224	-1.60621	NULL	NULL	-2.21482	1607	1167	NULL	NULL	452	NULL	1077	NULL	NULL	727
pf14_0473	rrp6 homologue, putative		857	163.443	160.687	145.611	70.1685	90.1277	48.6293	47.8094	43.3239	20.8773	26.8158	28.3831	28.1144	22.4515	15.6788	9.78572	-0.776795	-0.765987	-0.948351	-0.41312	-1.45433	0.0413342	-1.24711	-0.234182	-1.615	0.747928	572	452	612	592	382	NULL	NULL	NULL	NULL	NULL
pf14_0482	conserved plasmodium protein, unknown function		858	147.463	144.384	157.769	81.9459	52.4507	81.3365	79.638	87.0212	45.199	28.9303	39.2219	59.8183	59.632	35.3091	6.83018	-1.05224	-0.412872	-0.54528	-0.356252	-2.08259	0.334842	0.0060878	-0.207269	0.0548511	NULL	585	525	575	575	NULL	424	424	484	424	79
pf07_0058	conserved plasmodium protein, unknown function		859	60.9851	52.9146	60.0651	37.8085	30.2028	36.9831	32.0889	36.4252	22.9281	NULL	16.6126	14.5794	21.2995	15.2156	NULL	-1.15459	-1.13814	-0.774114	-0.591567	NULL	NULL	NULL	NULL	NULL	NULL	NULL	NULL	NULL	NULL	NULL	523	443	463	323	NULL
pfl0555c	conserved plasmodium protein, unknown function		860	228.278	182.938	238.213	122.396	90.5211	42.2034	33.8211	44.0402	22.6282	16.7353	13.6691	14.95	20.3427	16.9968	5.84994	-1.62644	-1.17778	-1.11431	-0.412859	-1.5164	-2.12276	-2.70835	NULL	NULL	-0.346331	600	590	NULL	NULL	65	236	206	376	386	NULL
pf14_0730	plasmodium exported protein (phistb), unknown function		861	205.196	670.397	56.128	6.27389	0	137.808	450.233	37.6951	NULL	NULL	148.293	492.69	55.8839	NULL	NULL	0.105795	0.130008	0.568057	NULL	NULL	-1.51958	-1.50604	-0.0201288	NULL	NULL	1636	1526	1656	236	NULL	1745	1795	955	NULL	NULL
pfe0730c	ribose 5-phosphate epimerase, putative		862	37.3424	65.7661	37.1667	13.0706	4.19605	56.4938	99.4949	56.228	NULL	NULL	34.6623	96.1906	80.9495	NULL	NULL	-0.704724	-0.0487255	0.525734	NULL	NULL	0.230446	-0.583718	-0.547564	NULL	NULL	722	502	502	532	NULL	NULL	NULL	NULL	NULL	NULL
pfa0715c	plasmodium exported protein (hyp7), unknown function		863	15.9238	68.435	2.83475	0.46779	0	NULL	117.384	NULL	NULL	NULL	NULL	68.1625	NULL	NULL	NULL	NULL	-0.784188	NULL	NULL	NULL	NULL	-0.944281	NULL	NULL	NULL	NULL	978	NULL	NULL	NULL	NULL	456	NULL	NULL	NULL
pfe1600w	plasmodium exported protein (phistb), unknown function		864	1636.04	3326.19	188.416	38.3313	14.5551	1105.43	2247.43	127.308	25.8995	NULL	3194.73	3894.23	173.353	22.6041	NULL	1.53109	0.793064	0.445385	-0.196342	NULL	-0.686937	-1.6258	-0.130046	-2.04796	NULL	1223	1193	1223	823	NULL	946	766	536	356	NULL
pfl2355w	conserved plasmodium protein, unknown function	up-regulated	865	115.111	103.421	62.8684	19.3445	14.7299	101.958	91.6044	55.685	NULL	NULL	169.033	277.763	143.518	NULL	NULL	0.729322	1.60037	1.36587	NULL	NULL	0.683531	0.293866	1.18319	NULL	NULL	661	401	411	411	NULL	616	536	NULL	NULL	NULL
pf13_0214	elongation factor 1-gamma, putative		866	1277.7	1409.84	1327.45	543.435	38.595	1077.32	1188.73	1119.27	458.208	32.5421	1244.5	1547.59	1107.66	498.614	67.2898	0.208123	0.380602	-0.0150424	0.121922	1.04808	-1.9836	-2.51417	-1.93957	-3.48901	-0.0733462	1747	1727	1407	1137	332	1340	900	830	530	425
pfi0555c	conserved plasmodium protein, unknown function		867	81.7121	195.036	150.935	41.881	14.5551	22.6538	54.0714	41.8449	11.611	NULL	12.2061	24.7504	18.4098	7.26987	NULL	-0.892146	-1.12742	-1.18457	-0.675494	NULL	0.462063	-0.997925	NULL	-0.837393	NULL	232	222	NULL	232	NULL	782	662	562	1032	NULL
pf08_0039	60s ribosomal protein l22, putative		868	293.842	420.967	304.767	134.476	86.8496	794.168	1137.75	823.694	363.449	234.729	1148.86	1301.74	670.977	314.078	316.835	0.532687	0.194256	-0.295845	-0.21063	0.432737	1.03937	-0.2226	0.0929307	-0.679489	2.82019	199	199	229	199	154	641	NULL	NULL	1141	861
pf10_0294	rna helicase, putative		869	323.802	198.865	183.629	77.2129	82.0416	84.6984	52.018	48.0326	20.1969	21.46	16.1819	28.8286	34.0934	14.7381	4.87856	-2.38796	-0.85151	-0.494522	-0.45459	-2.13712	NULL	0.509212	0.409786	NULL	NULL	NULL	741	651	NULL	NULL	817	787	267	197	262
pfi0500w	conserved plasmodium protein, unknown function		870	124.456	176.324	121.138	77.7908	9.17887	99.6444	141.172	96.9881	62.2824	NULL	30.4735	41.5465	34.8764	29.151	NULL	-1.70924	-1.76466	-1.47556	-1.09528	NULL	-0.147143	-1.0905	-0.84116	-0.196287	NULL	592	622	622	602	NULL	741	731	691	681	NULL
pf13_0316	40s ribosomal protein s13, putative		871	485.04	547.074	395.794	151.839	62.9408	1194.68	1347.47	974.861	373.988	155.027	2618.69	3346.91	1580.66	491.142	264.461	1.13222	1.31257	0.697259	0.393147	0.770537	-0.134834	-0.669355	-0.21923	-1.29425	3.04286	2867	1027	1037	1057	127	1359	749	709	629	1129
mal13p1.45	u4/u6 small nuclear ribonucleoprotein, putative		872	303.636	195.674	168.226	117.911	40.0373	143.157	92.2554	79.3147	55.592	18.8766	43.202	46.056	45.2155	32.0792	7.34454	-1.72843	-1.00225	-0.810771	-0.79324	-1.36186	-0.287459	-0.470083	-0.0873852	-0.604716	NULL	977	717	737	1137	NULL	508	458	458	448	248
pf10_0149	cysteinyl-trna synthetase, putative		873	143.987	188.798	115.185	31.2319	4.85169	72.574	95.1605	58.0571	NULL	NULL	109.413	161.657	112.719	NULL	NULL	0.592265	0.764505	0.957186	NULL	NULL	-0.784895	-1.44488	-0.126385	NULL	NULL	366	316	316	NULL	NULL	NULL	NULL	NULL	NULL	NULL
pfb0921c	plasmodium exported protein, unknown function		874	493.525	1450.19	504.522	143.749	116.309	1001.06	2941.56	1023.37	291.581	235.922	773.905	3041.41	1177.74	101.149	44.3729	-0.371307	0.0481594	0.202692	-1.52741	-2.41056	NULL	-2.69364	-1.61095	NULL	NULL	NULL	2035	2065	NULL	NULL	1369	1309	1259	2399	739
pff0755c	conserved plasmodium protein, unknown function		875	254.463	184.824	163.88	89.9258	7.51793	34.1469	24.8019	21.9914	12.0673	NULL	14.7421	12.7894	18.0796	14.0585	NULL	-1.21182	-0.955498	-0.282574	0.220335	NULL	1.72695	0.601988	1.7349	1.55492	NULL	279	269	209	329	NULL	393	333	343	693	NULL
pf13_0287	adenylosuccinate synthetase		876	162.452	340.58	228.859	87.2016	1.83577	127.015	266.286	178.936	68.1795	NULL	141.357	364.752	206.335	96.5132	NULL	0.15434	0.453939	0.205547	0.501387	NULL	-0.71695	-1.5363	-1.12151	-0.960597	NULL	969	949	979	539	NULL	511	611	531	461	NULL
mal13p1.120	splicing factor, putative		877	266.293	191.061	174.652	61.7483	29.1975	104.634	75.0731	68.6255	24.2626	NULL	26.6643	51.1081	60.7557	16.8266	NULL	-1.97237	-0.554745	-0.175725	-0.527991	NULL	-1.48852	-1.36268	-0.271557	-0.961451	NULL	424	314	364	414	NULL	1704	1654	1704	1634	NULL
pfl1530w	asparagine-rich protein, putative		878	643.156	375.537	405.337	227.731	23.0783	118.971	69.4667	74.9792	42.1257	NULL	46.7243	26.9762	48.7531	50.1347	NULL	-1.34836	-1.36463	-0.620996	0.251109	NULL	-2.73584	-3.12687	-1.47962	-2.70152	NULL	5007	4497	2857	2847	NULL	790	790	720	740	NULL
pff0160c	dihydroorotate dehydrogenase, mitochondrial precursor		879	78.0489	245.977	172.132	41.3306	0.524507	47.0174	148.179	103.694	24.898	NULL	26.7107	60.703	54.6316	10.1902	NULL	-0.815775	-1.2875	-0.924525	-1.28885	NULL	NULL	-1.33522	NULL	NULL	NULL	NULL	216	NULL	NULL	NULL	856	546	386	286	NULL
pf14_0448	40s ribosomal protein s2, putative		880	1689.12	2241.76	1585.79	750.363	205.476	2196.51	2915.17	2062.14	975.765	267.198	1790.95	3055.72	1382.25	495.3	380.653	-0.294492	0.0679343	-0.577128	-0.978232	0.510566	-1.74757	-2.18416	-0.976869	-2.17222	-0.204664	1504	1624	2334	1284	769	949	939	1139	1229	724
pf14_0662	nucleoside transporter, putative		881	27.6236	106.119	35.9698	15.9874	0.174836	NULL	83.9551	28.4571	NULL	NULL	NULL	41.7327	16.173	NULL	NULL	NULL	-1.00844	-0.815204	NULL	NULL	NULL	-0.548671	0.534669	NULL	NULL	NULL	1409	1359	1349	NULL	NULL	539	539	NULL	NULL
pf10_0104	dolichyl-phosphate-mannose protein mannosyltransferase, putative		882	132.231	164.575	120.886	59.5194	9.65967	212.59	264.59	194.351	95.6904	NULL	204.919	362.307	255.208	91.5956	NULL	-0.0530206	0.453456	0.393009	-0.0630961	NULL	-0.152803	-0.594077	-0.242059	-0.0638112	NULL	940	760	810	690	NULL	777	467	707	527	NULL
pf07_0123	mrna (n6-adenosine)-methyltransferase, putative		883	206.392	239.566	170.179	91.1641	64.9951	92.4283	107.284	76.2111	40.8258	29.1066	34.3277	43.2628	33.8543	23.8524	12.1265	-1.42896	-1.31024	-1.17066	-0.77535	-1.26318	0.304563	-1.01065	-0.119181	-0.833485	-3.15879	507	447	387	477	257	NULL	NULL	NULL	NULL	NULL
pf13_0354	alanine--trna ligase, putative		884	599.852	490.359	432.519	142.896	92.3569	143.78	117.536	103.672	34.2512	22.1373	118.416	126.449	96.8483	33.5519	22.4981	-0.28	0.105457	-0.0982275	-0.02976	0.0233241	-0.281232	-1.52729	-0.44664	-1.74624	NULL	349	279	289	169	NULL	416	426	346	346	231
mal13p1.284	pyrroline carboxylate reductase	up-regulated	885	34.7071	141.454	53.9547	8.47526	1.83577	46.9649	191.412	73.0104	NULL	NULL	268.932	1084.77	275.976	NULL	NULL	2.51758	2.50263	1.91837	NULL	NULL	NULL	NULL	NULL	NULL	NULL	NULL	NULL	NULL	NULL	NULL	272	302	302	NULL	NULL
mal8p1.83	eukaryotic translation initiation factor, putative		886	238.838	204.377	172.164	65.1604	26.4002	318.027	272.14	229.246	86.7649	NULL	203.264	218.723	164.42	60.539	NULL	-0.64579	-0.315243	-0.479514	-0.519247	NULL	-1.38799	-2.00697	-1.41354	-2.23062	NULL	433	443	433	433	NULL	398	428	288	298	NULL
pf10_0326	wd-repeat protein, putative		887	156.397	144.065	131.217	64.5	6.03183	75.1908	69.2618	63.0852	31.0096	NULL	26.2204	22.8204	28.792	17.9883	NULL	-1.51987	-1.60174	-1.13163	-0.785656	NULL	NULL	-1.37263	-0.283018	-0.513914	NULL	NULL	354	354	344	NULL	668	698	668	678	NULL
pfe1590w	early transcribed membrane protein 5	up-regulated	888	1325.67	3436.46	935.655	282.848	395.434	2672.73	6928.35	1886.4	570.258	797.247	9682.51	30696.8	8758.88	1166.64	1491.88	1.85707	2.1475	2.21511	1.03267	0.904038	2.05858	1.30087	1.81215	0.305217	1.04806	1119	919	649	919	629	1047	957	877	837	1002
pf14_0536	conserved plasmodium protein, unknown function		889	21.512	40.5563	20.6937	3.43963	0.874178	NULL	33.8533	NULL	NULL	NULL	NULL	28.3928	NULL	NULL	NULL	NULL	-0.253769	NULL	NULL	NULL	NULL	-1.21684	NULL	NULL	NULL	NULL	413	NULL	293	NULL	NULL	391	NULL	NULL	NULL
pf08_0060	asparagine-rich antigen		890	367.518	1613.14	435.134	180.512	11.4954	57.2993	251.503	67.8412	28.1434	NULL	39.1403	123.391	42.2463	19.3239	NULL	-0.549864	-1.02734	-0.683336	-0.542413	NULL	-1.86006	-2.44622	-1.27969	-2.36027	NULL	2736	3786	2746	2736	NULL	1388	1438	1388	1388	NULL
pfb0595w	heat shock protein 40, putative		891	247.772	510.608	367.541	119.947	2.57882	264.431	544.94	392.253	128.012	NULL	166.649	354.675	208.581	55.2999	NULL	-0.666079	-0.619598	-0.911179	-1.21093	NULL	-0.470608	-1.12483	-0.626192	-1.47278	NULL	419	429	449	449	NULL	2141	2141	2081	NULL	NULL
pff0825c	mitochondrial import receptor subunit tom40, putative		892	70.9841	191.264	68.8214	11.4471	9.30999	65.4835	176.443	63.4883	NULL	NULL	95.7546	244.227	101.064	NULL	NULL	0.54821	0.469018	0.670706	NULL	NULL	0.230146	-0.963448	0.118158	NULL	NULL	1136	1136	986	786	NULL	532	542	592	NULL	NULL
pfb0635w	t-complex protein 1, putative		893	380.302	546.639	403.731	81.0103	27.2744	240.85	346.193	255.688	51.3048	NULL	368.415	638.769	389.092	72.4017	NULL	0.613201	0.883717	0.60573	0.496929	NULL	-1.63212	-1.91189	-1.20132	-1.51252	NULL	461	451	531	431	NULL	687	627	577	547	NULL
pf13_0208	exoribonuclease, putative		894	202.729	231.559	156.982	44.6602	15.4292	76.3287	87.1835	59.1047	16.8148	NULL	26.6555	34.3999	22.5738	7.33957	NULL	-1.51779	-1.34165	-1.38862	-1.19597	NULL	-0.513073	-0.872061	-0.223676	-1.03307	NULL	631	541	611	561	NULL	NULL	NULL	NULL	483	NULL
pfd0265w	pre-mrna splicing factor, putative		895	1727.15	969.173	806.895	370.352	261.729	184.505	103.533	86.1975	39.5633	27.9595	28.3282	41.9011	62.7662	24.002	8.6846	-2.70335	-1.30503	-0.457658	-0.721009	-1.68681	-0.326086	-0.25846	0.142711	0.348859	NULL	731	521	511	451	NULL	515	545	565	235	115
pfi0925w	gamma-glutamylcysteine synthetase		896	587.684	719.337	469.308	179.356	33.0002	187.042	228.942	149.366	57.0835	10.5029	87.4953	156.851	99.5369	47.633	15.0481	-1.09608	-0.545587	-0.585548	-0.261113	0.518784	-2.63019	-2.9001	-1.9208	-2.58284	NULL	2538	2548	2548	2448	NULL	262	302	292	262	132
pf11_0068	conserved protein, unknown function		897	159.686	88.4811	74.4594	32.7728	55.7288	108.556	60.1503	50.6182	22.2793	37.885	59.3616	78.096	65.2884	23.9393	14.4577	-0.870842	0.376676	0.367171	0.10368	-1.38979	-0.117526	-0.421746	0.0746117	-0.274771	NULL	2301	1211	791	731	NULL	490	460	460	440	375
pf11_0144	rpr2, rnase p, putative		898	108.794	64.8668	47.5608	27.1318	18.9697	100.642	60.0063	43.997	NULL	NULL	14.6068	9.93874	14.5322	NULL	NULL	-2.78452	-2.59398	-1.59815	NULL	NULL	NULL	NULL	NULL	NULL	NULL	NULL	NULL	NULL	NULL	NULL	NULL	NULL	NULL	NULL	NULL
pfc0390w	n2227-like protein, putative		899	139.483	66.6074	49.6081	46.6139	5.50732	59.71	28.5134	21.2363	19.9546	NULL	35.7826	22.7134	25.6073	21.5085	NULL	-0.738714	-0.328101	0.270023	0.108188	NULL	-0.261251	-1.33624	-0.405404	-1.3177	NULL	703	1633	1783	1653	NULL	751	561	571	621	NULL
pfl2125c	transcription factor tfb2, putative		900	192.954	169.478	124.697	42.4038	8.69807	70.6792	62.0797	45.6767	15.5325	NULL	12.3286	19.7901	23.3188	8.89122	NULL	-2.51928	-1.64934	-0.969965	-0.804839	NULL	-2.51441	-2.51161	-1.40145	-2.1806	NULL	1951	1931	1891	1671	NULL	573	433	523	423	NULL
pf14_0137	dnaj protein, putative		901	107.934	115.809	91.3418	62.4362	2.75366	98.48	105.665	83.3411	56.9674	NULL	106.847	126.27	137.074	106.604	NULL	0.117649	0.257019	0.717853	0.904049	NULL	-0.67125	-1.33791	-0.294859	-1.31847	NULL	1262	1222	1222	1212	NULL	436	436	436	416	NULL
pfi0740c	ubiquitin conjugating enzyme, putative		902	40.9495	31.331	32.5681	27.1869	2.62253	95.2314	NULL	75.7397	NULL	NULL	62.2909	NULL	104.175	NULL	NULL	-0.612417	NULL	0.459893	NULL	NULL	-0.261449	NULL	0.444903	NULL	NULL	887	NULL	827	887	NULL	713	NULL	713	NULL	NULL
pfe0350c	60s ribosomal protein l4, putative		903	4298.86	4833.3	2694.93	1174.59	319.862	3624.67	4075.3	2272.29	990.383	269.698	2645.39	4080.78	2227.4	643.893	245.891	-0.45437	0.00194054	-0.028783	-0.621165	-0.133325	-0.414768	-1.79643	-1.40263	-2.20915	0.939873	978	918	1018	968	93	NULL	NULL	NULL	NULL	443
pf07_0077	actin-like protein, putative		904	227.661	201.244	194.747	61.3631	2.53512	74.6676	66.0032	63.8725	20.1256	NULL	15.5618	27.1571	28.1463	11.3846	NULL	-2.26248	-1.28121	-1.18225	-0.821949	NULL	0.0941105	-0.207681	-0.0580176	-0.133521	NULL	921	721	771	701	NULL	1002	712	732	692	NULL
pf14_0517	aminopeptidase p		905	607.627	1398.26	694.576	199.334	154.598	270.658	622.834	309.388	88.7901	68.8634	575.345	1108.33	634.476	199.435	219.848	1.08796	0.831466	1.03615	1.16745	1.6747	-0.310308	-0.645939	0.338391	-0.0924603	1.00323	1298	1078	1118	868	93	469	469	459	509	509
pf14_0704	conserved plasmodium protein, unknown function		906	101.879	106.351	87.6252	31.2319	0	51.5058	53.7671	44.2999	NULL	NULL	30.3993	35.6952	22.9243	NULL	NULL	-0.760699	-0.590994	-0.950426	NULL	NULL	-1.97572	-2.36021	-1.17914	NULL	NULL	665	625	1175	645	NULL	479	469	499	NULL	NULL
pf10_0325	haloacid dehalogenase-like hydrolase, putative		907	383.797	721.89	379.604	65.9859	13.2875	469.763	883.586	464.632	80.7662	NULL	795.033	1810.83	645.272	91.5159	NULL	0.759081	1.03521	0.473819	0.180272	NULL	-0.480348	-1.42751	-0.328694	-1.79116	NULL	640	630	630	630	NULL	NULL	495	505	485	NULL
pf10_0373	gdp dissociation inhibitor domain containing protein		908	49.416	106.641	69.1678	19.8398	2.88479	17.0812	36.8619	23.9087	NULL	NULL	13.2805	19.8699	13.0417	NULL	NULL	-0.3631	-0.891546	-0.8744	NULL	NULL	0.572841	-0.512832	-0.152032	NULL	NULL	428	438	508	248	NULL	801	1771	871	NULL	NULL
pf14_0321	abc transporter, putative		909	41.3981	71.075	42.3322	6.02624	0.78676	57.1797	98.1699	58.4699	NULL	NULL	38.5923	122	58.7454	NULL	NULL	-0.56719	0.313528	0.00678169	NULL	NULL	0.875483	0.148049	-0.327058	NULL	NULL	365	355	315	255	NULL	652	662	642	NULL	NULL
pfc0285c	t-complex protein beta subunit, putative		910	482.012	914.372	479.356	100.41	13.4186	311.176	590.298	309.461	64.8223	NULL	264.55	647.743	347.559	75.306	NULL	-0.23419	0.133977	0.167498	0.216273	NULL	-1.70512	-1.96461	-0.181208	-1.38643	NULL	2161	2051	2031	851	NULL	772	792	792	742	NULL
mal13p1.335	phosphatidylserine synthase i, putative		911	44.1081	100.781	35.5603	26.0312	7.73647	43.0743	98.4193	34.7269	NULL	NULL	85.5488	98.7492	61.0294	NULL	NULL	0.98992	0.00482718	0.813452	NULL	NULL	0.488714	-1.17802	0.663056	NULL	NULL	1442	1442	1152	1402	NULL	333	363	343	NULL	NULL
pf11_0101	conserved plasmodium protein, unknown function		912	31.8662	63.3583	32.2846	6.46651	0.437089	NULL	47.3884	24.1471	NULL	NULL	NULL	38.3509	15.3926	NULL	NULL	NULL	-0.305274	-0.649615	NULL	NULL	NULL	NULL	-0.0818451	NULL	NULL	NULL	NULL	497	297	NULL	NULL	443	403	NULL	NULL
pfc0085c	plasmodium exported protein, unknown function		913	149.127	758.413	332.453	84.8902	4.19605	173.807	883.932	387.474	98.9396	NULL	145.714	506.854	132.402	37.6715	NULL	-0.254343	-0.802365	-1.54918	-1.39308	NULL	-0.697687	-2.59259	-2.04873	-2.76755	NULL	1804	2064	1984	1954	NULL	1148	1298	1308	1128	NULL
pf10_0160	serine/threonine protein kinase, fikk family		914	587.815	1224.93	612.683	113.315	60.5805	330.233	688.161	344.204	63.6603	34.034	206.844	467.579	232.236	47.5512	16.8194	-0.674946	-0.557536	-0.567671	-0.420911	-1.01685	-0.553196	-1.10826	-0.781184	-1.06767	0.319084	1095	1095	965	1065	240	678	788	688	588	NULL
pfl2050w	protein geranylgeranyltransferase type ii, alpha subunit, putative		915	78.8526	123.38	45.9229	10.2914	0.524507	52.0136	81.3855	30.2922	NULL	NULL	16.9574	35.7977	18.5979	NULL	NULL	-1.61697	-1.18491	-0.703806	NULL	NULL	-0.33389	NULL	NULL	NULL	NULL	440	NULL	NULL	NULL	NULL	NULL	NULL	463	NULL	NULL
pfl1585c	nucleotidyltransferase, putative		916	8.33568	53.0016	24.1268	4.89804	0	NULL	38.9718	NULL	NULL	NULL	NULL	12.1088	NULL	NULL	NULL	NULL	-1.68638	NULL	NULL	NULL	NULL	NULL	NULL	NULL	NULL	NULL	NULL	NULL	457	NULL	NULL	NULL	NULL	NULL	NULL
pfe0050w	plasmodium exported protein, unknown function		917	189.198	485.718	103.153	34.0937	3.49671	258.114	662.643	140.728	46.5125	NULL	798.591	1733.73	355.445	77.8108	NULL	1.62945	1.38758	1.33672	0.742353	NULL	1.61122	-0.109745	0.326244	0.25592	NULL	861	831	721	451	NULL	599	589	519	479	NULL
pf14_0486	elongation factor 2		918	5384.37	6462.92	4207.9	1718.36	132.788	2198.6	2639	1718.21	701.657	54.2212	2002.05	3181.87	1863.33	658.159	133.156	-0.135108	0.269883	0.11698	-0.0923316	1.29619	-0.788341	-1.76004	-1.15487	-1.85793	-0.456671	1319	1159	1109	989	289	794	644	654	634	514
pfc0725c	formate-nitrite transporter, putative		919	444.015	679.97	302.31	178.476	4.63314	504.563	772.693	343.534	202.813	NULL	562.589	671.561	347.831	170.071	NULL	0.157048	-0.202377	0.0179314	-0.254013	NULL	-1.2191	-1.78333	-0.549675	-2.10715	NULL	964	984	1854	2384	NULL	696	686	706	706	NULL
pff0590c	homologue of human hspc025	up-regulated	920	257.191	259.438	208.795	74.5162	15.2544	137.83	139.034	111.894	39.9337	NULL	360.363	349.647	235.466	173.048	NULL	1.38656	1.33046	1.07338	2.11549	NULL	-0.0311888	-0.808991	0.419438	-0.148682	NULL	746	726	776	816	NULL	NULL	655	NULL	NULL	NULL
pf13_0262	lysine-trna ligase, putative		921	382.544	308.291	244.765	100.602	29.8969	224.762	181.135	143.81	59.1084	NULL	322.759	404.514	331.269	109.621	NULL	0.522062	1.15913	1.20384	0.891094	NULL	-1.41596	-1.76838	-0.386039	-1.14551	NULL	550	210	530	540	NULL	NULL	NULL	NULL	NULL	NULL
pfb0715w	dna-directed rna polymerase ii second largest subunit, putative		922	660.089	497.554	364.926	160.314	76.3157	166.144	125.234	91.8516	40.351	19.2086	67.7637	90.1695	83.4486	32.9216	12.1227	-1.29385	-0.473913	-0.138417	-0.293568	-0.664046	0.0175628	-0.360719	0.516382	0.0611101	NULL	699	539	559	709	NULL	556	426	386	396	361
mal13p1.294	gtp binding protein, putative		923	46.5004	35.3924	26.1112	11.8048	6.03183	44.118	33.5792	NULL	NULL	NULL	39.0453	41.2538	NULL	NULL	NULL	-0.17622	0.29696	NULL	NULL	NULL	1.62059	NULL	NULL	NULL	NULL	373	NULL	NULL	253	NULL	459	419	NULL	NULL	NULL
pf11_0123	conserved plasmodium protein, unknown function		924	51.4345	60.8344	75.8137	27.2694	2.9722	21.887	25.887	32.2612	NULL	NULL	13.8237	17.4816	19.8501	NULL	NULL	-0.662933	-0.56639	-0.700655	NULL	NULL	1.61427	0.502452	-0.0545635	NULL	NULL	160	180	190	290	NULL	429	429	419	NULL	NULL
pf13_0252	nucleoside transporter 1		925	1227.03	2924.92	2182.66	450.812	196.865	1006.59	2399.45	1790.53	369.821	161.497	819.522	1811.68	1149.25	300.077	183.426	-0.296615	-0.405371	-0.639694	-0.301498	0.183688	-0.842169	-1.91656	-1.62902	-1.64514	1.41346	1829	1629	1609	1489	1049	564	564	544	574	549
pf11_0208	phosphoglycerate mutase, putative		926	712.29	770.888	824.439	354.613	9.09145	1013.21	1096.57	1172.74	504.428	NULL	2033.62	2651.71	2094.58	809.614	NULL	1.00511	1.27393	0.836771	0.682587	NULL	1.65323	-0.40286	NULL	NULL	NULL	754	594	NULL	NULL	NULL	1264	934	954	NULL	NULL
mal13p1.333	conserved plasmodium protein, unknown function		927	519.99	508.143	335.918	163.727	320.43	50.8796	49.7204	32.8686	16.0202	31.3532	13.7644	21.6389	17.566	11.5922	10.1279	-1.88614	-1.20021	-0.903923	-0.466736	-1.63028	NULL	NULL	NULL	NULL	-3.38063	NULL	NULL	NULL	NULL	72	380	380	340	320	195
pfi0645w	elongation factor 1-beta		928	447.735	668.25	599.423	213.945	27.5366	573.284	855.634	767.507	273.938	NULL	1356.36	1689.34	1427.5	506.128	NULL	1.24242	0.981391	0.895241	0.885654	NULL	1.29734	-0.2734	0.177185	-0.862093	NULL	410	410	470	430	NULL	891	1301	911	731	NULL
pf14_0188	conserved plasmodium membrane protein, unknown function		929	408.374	362.424	257.584	120.167	319.862	62.8751	55.8005	39.6588	18.5015	49.2474	26.8598	29.202	24.324	15.336	12.053	-1.22704	-0.934209	-0.705259	-0.270716	-2.03065	-0.2757	-1.4684	-0.611883	-1.32637	-1.84047	1053	963	853	903	628	664	564	564	534	664
pf08_0074	dna/rna-binding protein alba, putative		930	1321.5	1200.93	989.264	381.469	1185.17	1895.99	1723.01	1419.32	547.302	1700.38	1749.92	3012.99	1831.81	438.11	441.146	-0.115659	0.80627	0.368076	-0.321045	-1.94653	-0.46651	-0.821373	0.413428	-0.658813	-2.35653	2181	2201	2191	2181	576	1964	1824	1934	1834	1949
pf14_0139	conserved plasmodium protein, unknown function		931	97.15	87.6108	61.6715	25.2056	110.19	44.873	40.4669	28.4857	NULL	50.8961	26.439	30.6596	19.6768	NULL	18.2974	-0.76318	-0.400402	-0.533741	NULL	-1.47592	-1.7265	-2.04137	-1.12125	NULL	-1.09636	2293	2223	2333	2313	2018	507	497	477	NULL	492
pf14_0218	actin-related protein homolog, arp4 homolog		932	52.1074	59.2098	68.0969	26.0036	0.699342	34.3037	38.9795	44.8301	NULL	NULL	16.2659	21.5956	22.7611	NULL	NULL	-1.07652	-0.851976	-0.977896	NULL	NULL	-0.553219	-1.02806	-0.102738	NULL	NULL	999	559	569	579	NULL	504	464	454	NULL	NULL
pfl0380c	trna delta(2)-isopentenylpyrophosphate transferase, putative		933	45.3043	91.179	80.6328	11.3095	1.39868	25.7997	51.9243	45.9185	NULL	NULL	13.11	20.4362	17.5405	NULL	NULL	-0.97669	-1.34528	-1.38838	NULL	NULL	0.477929	-1.2848	-0.909447	NULL	NULL	342	362	492	122	NULL	574	554	554	NULL	NULL
pff0430w	chaperone, putative		934	771.294	1280.31	1042.08	172.89	30.7274	487.543	809.296	658.713	109.286	NULL	390.255	643.375	436.704	81.0092	NULL	-0.321112	-0.331009	-0.592996	-0.431945	NULL	0.144994	-0.368417	-0.342019	NULL	NULL	507	777	1337	NULL	NULL	792	832	812	502	NULL
pfe1335c	conserved plasmodium protein, unknown function		935	105.897	97.0971	85.1999	42.1837	4.06493	100.186	91.861	80.6054	39.9089	NULL	82.5972	81.2528	62.6287	19.5135	NULL	-0.278519	-0.177036	-0.364053	-1.03224	NULL	-0.532882	-0.752994	-0.781165	NULL	NULL	866	826	896	NULL	NULL	NULL	NULL	NULL	NULL	NULL
pf11_0260	60s ribosomal protein l35, putative		936	302.365	343.22	270.718	98.3735	40.7367	930.353	1056.06	832.979	302.688	125.344	1533.46	2464.7	1184.13	320.996	151.003	0.720939	1.22272	0.507478	0.0847253	0.268691	0.0939934	-0.893919	-1.00185	-1.12839	-0.439512	604	2644	2954	2364	434	806	806	546	556	406
pfa0505c	dna-directed rna polymerase 2, putative		937	165.76	160.833	145.895	67.692	10.0968	236.801	229.761	208.421	96.7029	NULL	81.7051	109.136	117.109	52.1933	NULL	-1.53518	-1.074	-0.83165	-0.889694	NULL	-1.70657	-2.11731	-1.47431	-2.96458	NULL	982	972	972	962	NULL	929	899	589	599	NULL
pfl2305w	conserved plasmodium protein, unknown function		938	70.0496	69.3054	54.5216	26.1137	3.71526	58.7172	58.0933	45.7013	NULL	NULL	21.9937	37.8497	19.8381	NULL	NULL	-1.4167	-0.618091	-1.20396	NULL	NULL	NULL	-0.972053	NULL	NULL	NULL	NULL	499	NULL	NULL	NULL	287	287	NULL	NULL	NULL
pf14_0324	hsp70/hsp90 organizing protein, putative		939	310.383	583.888	420.991	89.403	31.2519	188.683	354.947	255.922	54.3483	NULL	509.464	996.298	400.421	117.128	NULL	1.43302	1.48897	0.645814	1.10778	NULL	-0.554492	-1.61929	-1.20954	-1.38188	NULL	2436	996	1156	856	NULL	601	611	591	671	NULL
pf10_0155	enolase	up-regulated	940	2914.57	6631.44	7440.71	1394.37	40.0373	2257.61	5136.67	5763.52	1080.07	31.0127	5725.01	11679	8142.08	1690.89	185.05	1.34248	1.18501	0.498447	0.646655	2.57699	1.71239	0.114087	-0.293495	-1.37553	NULL	407	387	407	297	NULL	751	501	541	481	NULL
pfd0225w	conserved plasmodium membrane protein, unknown function		941	341.632	634.192	478.631	96.8601	19.4505	28.0118	52	39.2449	7.94196	NULL	5.5232	9.28402	12.3576	2.93896	NULL	-2.34246	-2.48569	-1.66711	-1.43419	NULL	-1.39836	-2.34084	-1.83419	-1.88199	NULL	2705	2975	2995	2045	NULL	440	380	410	360	NULL
pfb0200c	aspartate aminotransferase		942	46.5191	44.9948	42.9937	15.0794	8.65436	39.828	38.523	36.8096	NULL	NULL	60.2394	81.5419	63.4898	NULL	NULL	0.596925	1.08182	0.78644	NULL	NULL	0.340317	NULL	NULL	NULL	NULL	541	NULL	NULL	131	NULL	NULL	NULL	NULL	NULL	NULL
pff1335c	4-methyl-5(b-hydroxyethyl)-thiazol monophosphate biosynthesis enzyme		943	233.605	332.95	442.693	185.383	7.21197	449.24	640.288	851.333	356.505	NULL	778.803	1031.62	1132.02	284.911	NULL	0.793773	0.688112	0.411109	-0.323412	NULL	-0.0376668	-0.711633	-0.705913	-1.46808	NULL	518	448	438	388	NULL	NULL	NULL	NULL	NULL	NULL
pf14_0341	glucose-6-phosphate isomerase		944	604.057	1162.58	544.429	107.124	3.9338	357.43	687.919	322.147	63.387	NULL	570.431	1039.26	336.828	86.102	NULL	0.674391	0.59524	0.0642897	0.441861	NULL	-0.732258	-1.48818	-1.42334	-1.32183	NULL	1004	1134	854	874	NULL	668	668	638	608	NULL
pf14_0378	triosephosphate isomerase	up-regulated	945	211.551	308.697	398.282	176.77	5.20136	303.516	442.895	571.423	253.615	NULL	1156.5	1802.5	1809.27	709.492	NULL	1.92992	2.02496	1.66278	1.48415	NULL	-0.0324397	-0.325603	0.753902	-0.929109	NULL	939	929	699	629	NULL	496	466	496	526	NULL
pf14_0790	conserved plasmodium protein, unknown function		946	37.5666	66.2013	32.4421	3.85239	0	52.7621	92.9793	45.5648	NULL	NULL	16.8465	30.7048	16.3791	NULL	NULL	-1.64705	-1.59845	-1.47606	NULL	NULL	1.18672	-0.469713	-0.456751	NULL	NULL	291	291	441	311	NULL	519	239	269	NULL	NULL
pf07_0029	heat shock protein 90		947	2933.71	5326.71	4310.23	1788.97	2735.52	1340.82	2434.51	1969.94	817.627	1250.24	2510.38	6648.72	3344.04	1244.19	2631	0.904789	1.44945	0.763438	0.605694	1.07341	0.674506	-0.871266	-0.567694	-1.2249	0.927287	1180	920	1150	540	890	1279	709	709	659	919
pf07_0033	cg4 protein	up-regulated	948	748.623	731.579	615.896	257.34	266.143	291.066	284.44	239.462	100.054	103.477	521.215	865.058	415.464	204.176	197.15	0.840531	1.60467	0.794928	1.02903	0.929977	-0.651573	-0.99731	-0.515603	-1.56222	0.201021	1389	1379	1369	1359	999	781	731	721	731	791
pf13_0088	myb1-related transcription factor		949	73.582	112.705	86.6803	39.432	24.2147	61.5749	94.3135	72.5358	32.9975	NULL	23.2377	37.51	24.6269	15.9445	NULL	-1.40588	-1.33019	-1.55846	-1.04929	NULL	-1.70395	-2.16882	-1.40807	-2.05557	NULL	1427	1277	1317	1377	NULL	540	470	500	460	NULL
pf11_0289	conserved plasmodium protein, unknown function		950	94.8698	172.234	136.603	122.121	9.00403	22.8052	41.4023	32.8373	29.356	NULL	12.8061	20.8834	17.8754	15.7209	NULL	-0.832534	-0.987355	-0.877358	-0.900971	NULL	0.470874	-0.536114	-0.287958	-1.75518	NULL	513	503	513	693	NULL	576	516	536	596	NULL
pfd0835c	letm1-like protein, putative		951	91.6738	150.592	136.257	60.1523	18.7948	39.1267	64.2731	58.1549	25.6732	NULL	17.9245	21.781	33.436	17.9015	NULL	-1.12622	-1.56114	-0.798496	-0.52018	NULL	-0.748579	-1.90227	-1.01819	-1.12526	NULL	1138	1108	1108	1088	NULL	531	631	521	451	NULL
pf13_0235	transcription factor with ap2 domain(s), putative		952	215.681	292.51	210.559	60.8127	47.2056	19.3471	26.2388	18.8876	5.45504	4.23445	5.03512	7.87779	6.75042	2.76963	0.998894	-1.94202	-1.73584	-1.48439	-0.977897	-2.08377	0.410668	0.290699	-0.720722	0.29927	NULL	1211	921	1401	871	NULL	224	204	214	234	NULL
pfd0960c	60s ribosomal protein l7ae/l30e, putative		953	90.0852	81.4606	62.2069	33.8185	19.5816	136.286	123.238	94.1104	51.1626	NULL	170.736	96.4238	63.9293	38.0536	NULL	0.325128	-0.353991	-0.557876	-0.427058	NULL	1.23131	0.528125	0.689284	-0.630768	NULL	850	730	840	1090	NULL	701	711	731	501	NULL
pfl0815w	dna-binding chaperone, putative		954	590.6	935.434	640.527	189.978	260.505	213.213	337.702	231.237	68.5841	94.0451	79.472	179.307	103.667	51.4192	15.663	-1.42378	-0.91332	-1.15742	-0.415567	-2.58599	-1.30588	-1.71736	-1.18083	-1.39481	-2.03101	2390	2020	2290	2030	765	1412	1502	1432	1382	752
mal13p1.292	riboflavin kinase / fad synthase family protein, putative		955	74.4792	71.8873	55.3721	41.028	2.9722	35.9803	34.7281	26.7498	19.8203	NULL	20.6431	20.4418	9.24602	12.9412	NULL	-0.801548	-0.76458	-1.53262	-0.615	NULL	NULL	NULL	NULL	NULL	NULL	NULL	NULL	NULL	NULL	NULL	436	446	466	436	NULL
pf14_0042	u3 small nucleolar ribonucleoprotein, u3 snornp, putative		956	81.0393	100.636	83.7825	37.7534	34.7049	60.4771	75.1018	62.5243	28.1742	25.8992	61.9363	73.014	30.2554	7.83698	7.76527	0.0343971	-0.0406729	-1.04722	-1.84601	-1.7378	0.96634	-0.276021	NULL	NULL	1.75036	359	289	NULL	NULL	259	406	316	316	316	NULL
pfi0965w	pyridoxal 5'-phosphate dependent enzyme class iii, putative		957	22.8577	70.5238	49.1986	6.19134	0	NULL	103.864	72.4574	NULL	NULL	NULL	178.657	87.189	NULL	NULL	NULL	0.782491	0.267013	NULL	NULL	NULL	NULL	NULL	NULL	NULL	NULL	NULL	NULL	189	NULL	NULL	724	764	NULL	NULL
mal13p1.352	conserved plasmodium protein, unknown function		958	357.743	278.933	198.149	61.8859	19.1008	112.145	87.4398	62.1156	19.4	NULL	76.9107	76.0412	55.7613	29.0959	NULL	-0.544111	-0.201508	-0.155692	0.584764	NULL	0.270963	-0.564947	0.185835	0.465373	NULL	610	490	590	560	NULL	447	437	447	427	NULL
mal7p1.122	gtp binding protein, putative		959	269.714	330.165	263.411	102.419	64.1209	238.263	291.665	232.695	90.4758	56.6439	273.676	370.828	284.458	131.544	89.8784	0.199913	0.346439	0.289772	0.539946	0.666052	-0.255992	-1.45691	0.282491	-1.11368	0.800641	460	360	370	370	345	482	482	472	492	NULL
mal13p1.289	mitotic control protein dis3 homologue, putative		960	267.658	261.962	229.552	83.6244	9.61596	84.3814	82.5858	72.3681	26.3633	NULL	34.6976	42.5257	39.3171	12.6877	NULL	-1.28209	-0.957557	-0.880196	-1.0551	NULL	-0.666108	-1.34965	-0.165595	0.137907	NULL	374	254	434	74	NULL	606	466	456	456	NULL
mal13p1.26	conserved plasmodium protein, unknown function		961	606	485.399	399.164	101.868	22.6849	57.5608	46.1055	37.9145	9.67593	NULL	18.551	21.9239	27.6275	8.84001	NULL	-1.63359	-1.07243	-0.456647	-0.130353	NULL	-0.398671	-1.10583	-0.161328	-0.0300378	NULL	697	417	417	617	NULL	402	412	362	202	NULL
pf11_0270	threonine -- trna ligase, putative		962	465.378	528.711	367.257	231.556	26.4002	155.541	176.708	122.746	77.3918	NULL	210.709	266.524	191.973	129.844	NULL	0.437959	0.592896	0.645223	0.746531	NULL	-1.49798	-2.82732	NULL	NULL	NULL	427	417	NULL	NULL	NULL	433	393	383	373	NULL
pf10_0128	u3 snorna-associated small subunit rrna processing protein, putative		963	431.699	384.617	295.444	81.0653	31.6452	119.485	106.454	81.7724	22.4371	NULL	66.873	70.6911	50.6379	17.2133	NULL	-0.837331	-0.590626	-0.691395	-0.38236	NULL	-0.717349	-1.78048	-0.455001	-1.21446	NULL	570	2210	560	570	NULL	343	283	333	273	NULL
pfc0535w	60s ribosomal protein l26, putative		964	426.933	440.636	325.618	135.246	83.7462	1289.83	1331.23	983.74	408.599	253.01	1628.77	1651.46	729.724	338.925	413.638	0.336602	0.310987	-0.430925	-0.269721	0.709174	-0.334345	-0.740842	-0.661535	-1.02436	-0.342499	656	526	526	566	246	646	496	596	506	331
pf13_0147	conserved plasmodium protein, unknown function		965	181.404	97.8804	105.043	57.3181	5.46361	120.534	65.0368	69.7961	38.0851	NULL	53.9318	64.6581	82.2282	39.3179	NULL	-1.16023	-0.00842545	0.236487	0.0459584	NULL	NULL	NULL	NULL	NULL	NULL	NULL	NULL	NULL	NULL	NULL	NULL	NULL	NULL	NULL	NULL
pf08_0048	snf2-related cbp activator, putative		966	455.323	308.146	315.696	132.797	51.0957	74.302	50.285	51.517	21.6706	8.33807	11.2854	16.8533	22.6016	6.83427	1.87179	-2.71894	-1.5771	-1.18863	-1.66488	-2.15529	0.235312	0.001395	-0.156599	-0.196973	NULL	821	731	751	841	NULL	528	508	508	488	NULL
pfd0505c	protein phosphatase, putative		967	219.868	125.034	138.336	90.1735	4.80798	83.855	47.6865	52.7596	34.3911	NULL	22.3193	16.7597	30.4799	21.5607	NULL	-1.90961	-1.50859	-0.791573	-0.673628	NULL	-1.18067	-1.45638	-0.809427	-1.10227	NULL	538	468	528	428	NULL	755	755	765	465	NULL
pf14_0128-b	ubiquitin conjugating enzyme, putative		968	82.441	25.1228	46.3009	34.0937	1.13643	96.9895	NULL	54.4716	40.1102	NULL	34.5069	NULL	62.1431	27.8907	NULL	-1.49095	NULL	0.190089	-0.524185	NULL	NULL	NULL	NULL	NULL	NULL	NULL	NULL	NULL	NULL	NULL	993	NULL	993	973	NULL
pfb0620w	conserved protein, unknown function		969	18.6338	46.8515	23.4339	4.65039	0	NULL	112.895	NULL	NULL	NULL	NULL	158.674	NULL	NULL	NULL	NULL	0.491082	NULL	NULL	NULL	NULL	-0.0621446	NULL	NULL	NULL	NULL	468	NULL	448	NULL	NULL	655	NULL	NULL	NULL
mal13p1.385	rna binding protein, putative		970	99.1872	68.203	71.2151	61.9685	0	52.6471	36.2011	37.8	32.892	NULL	32.0569	32.9187	50.4665	54.0051	NULL	-0.715718	-0.137127	0.416941	0.715359	NULL	-0.968199	-1.3129	-0.635471	-1.64895	NULL	402	462	382	2052	NULL	953	NULL	NULL	533	NULL
pff1135w	transcription or splicing factor-like protein, putative		971	256.724	170.319	176.794	84.67	14.4239	142.783	94.7268	98.328	47.0912	NULL	39.6099	45.6849	61.007	26.6503	NULL	-1.84989	-1.05206	-0.688627	-0.821307	NULL	-1.42691	-1.87073	-1.34847	-1.6387	NULL	1256	1046	1456	1296	NULL	714	604	584	674	NULL
pfl0160w	signal recognition particle srp14		972	32.5017	27.6757	29.4499	14.9693	5.24507	122.648	NULL	NULL	NULL	NULL	230.441	NULL	NULL	NULL	NULL	0.909874	NULL	NULL	NULL	NULL	-0.529024	NULL	NULL	NULL	NULL	493	NULL	NULL	373	NULL	663	NULL	NULL	NULL	NULL
pfl2150c	cytoplasmic translation machinery associated protein, putative		973	148.304	171.421	126.997	41.6333	5.28878	154.806	178.937	132.564	43.4586	NULL	90.1873	114.147	76.333	15.4255	NULL	-0.779465	-0.648551	-0.796313	-1.49432	NULL	-0.492271	-1.23162	-0.354177	-1.80473	NULL	1065	1035	1035	1075	NULL	423	353	353	383	NULL
pfl2200w	conserved plasmodium protein, unknown function		974	27.1751	35.6245	25.3867	6.35644	0.78676	NULL	40.2083	NULL	NULL	NULL	NULL	79.5158	NULL	NULL	NULL	NULL	0.983749	NULL	NULL	NULL	NULL	NULL	NULL	NULL	NULL	NULL	NULL	NULL	282	NULL	NULL	NULL	NULL	NULL	NULL
pf10_0041	u5 small nuclear ribonuclear protein, putative		975	455.117	390.303	268.577	76.8277	9.00403	124.417	106.699	73.4217	21.0026	NULL	39.8138	70.3029	59.8042	20.8867	NULL	-1.64384	-0.601883	-0.295959	-0.00798797	NULL	-0.209648	-0.837606	0.249004	-0.765085	NULL	690	580	740	660	NULL	NULL	1724	NULL	904	NULL
pf14_0256	exosome complex exonuclease rrp41, putative		976	41.0056	45.488	44.789	10.6491	0.961596	59.3424	65.8292	64.8177	NULL	NULL	49.1598	77.5815	43.6813	NULL	NULL	-0.271584	0.236984	-0.569371	NULL	NULL	-0.233945	-1.35221	-0.6229	NULL	NULL	657	637	647	667	NULL	254	244	NULL	NULL	NULL
pf14_0028	pre-mrna splicing factor, putative		977	179.292	168.056	102.397	31.7547	3.14704	93.4786	87.6205	53.3876	NULL	NULL	20.5934	34.3784	28.1837	NULL	NULL	-2.18245	-1.34977	-0.921641	NULL	NULL	0.455523	0.0433868	-0.0482745	NULL	NULL	897	1037	687	927	NULL	NULL	NULL	NULL	NULL	NULL
pf13_0205	tryptophan--trna ligase, putative		978	124.232	180.704	123.658	55.2268	0.611925	67.1885	97.7309	66.8783	29.8685	NULL	67.5152	107.246	70.64	32.0029	NULL	0.00699738	0.134034	0.078948	0.0995807	NULL	0.847632	NULL	0.596906	0.385	NULL	363	NULL	293	343	NULL	517	517	497	507	NULL
pf10_0091	zinc finger protein, putative		979	60.2001	53.4078	47.9387	26.8016	2.88479	57.9404	51.403	46.1393	NULL	NULL	56.7904	48.185	46.6133	NULL	NULL	-0.0289223	-0.0932692	0.0147464	NULL	NULL	0.0293746	-1.26546	-0.409329	NULL	NULL	541	541	551	551	NULL	382	382	372	NULL	NULL
pf11_0301	spermidine synthase		980	264.013	759.951	429.433	247.654	3.62784	288.224	829.641	468.813	270.364	NULL	336.386	939.643	748.378	308.102	NULL	0.222928	0.179626	0.674756	0.188502	NULL	NULL	-1.37459	NULL	NULL	NULL	NULL	458	NULL	NULL	NULL	566	NULL	966	476	NULL
mal7p1.126	conserved plasmodium protein, unknown function		981	188.413	192.251	176.006	108.5	4.10864	52.0621	53.1226	48.634	29.9806	NULL	34.624	42.7726	42.9529	34.7345	NULL	-0.588461	-0.312638	-0.179209	0.212339	NULL	-0.164519	-0.681405	-0.287763	-1.16179	NULL	769	649	1029	949	NULL	607	417	327	1507	NULL
pfe0630c	orotate phosphoribosyltransferase		982	99.1685	221.522	205.74	33.4608	1.31127	124.584	278.294	258.467	42.0361	NULL	160.203	289.415	146.162	29.6248	NULL	0.362792	0.0565336	-0.822414	-0.504826	NULL	0.238083	NULL	NULL	-1.84007	NULL	444	NULL	NULL	444	NULL	1022	852	832	472	NULL
pfe0545c	translationally controlled tumor protein homolog, putative		983	236.52	467.122	524.239	266.53	6.68746	507.554	1002.41	1124.98	571.954	NULL	908.498	1378.59	1619.89	817.621	NULL	0.839922	0.459728	0.526001	0.515533	NULL	0.529659	-1.04097	-1.09715	-0.761932	NULL	763	873	993	993	NULL	733	593	533	533	NULL
pfc0975c	peptidyl-prolyl cis-trans isomerase	up-regulated	984	265.658	567.759	588.147	203.076	26.8373	570.081	1218.37	1262.12	435.785	NULL	1437.44	4712.83	3181.49	485.256	NULL	1.33426	1.95165	1.33385	0.155127	NULL	1.18249	0.286984	0.391765	-0.996625	NULL	531	421	461	531	NULL	795	405	405	525	NULL
pf14_0328	mitochondrial import inner membrane translocase subunit tim17, putative		985	29.4179	123.67	56.7894	16.923	3.97751	NULL	281.709	129.361	NULL	NULL	NULL	135.355	98.7583	NULL	NULL	NULL	-1.05746	-0.389428	NULL	NULL	NULL	-1.54368	-0.882335	NULL	NULL	NULL	1212	1352	1192	NULL	NULL	671	661	NULL	NULL
pf11_0198	trna m(1)g methyltransferase, putative		986	55.4902	108.208	81.6407	27.0768	0.437089	59.9894	116.982	88.2602	NULL	NULL	32.2662	53.2429	29.8871	NULL	NULL	-0.894686	-1.13562	-1.56224	NULL	NULL	-0.18257	-0.906863	-1.17819	NULL	NULL	311	311	391	801	NULL	569	529	579	NULL	NULL
pf08_0096	rna helicase, putative		987	640.11	995.92	790.17	167.029	120.243	231.086	359.538	285.26	60.2992	43.4091	179.174	331.662	155.055	50.8289	57.7093	-0.36707	-0.116431	-0.8795	-0.246487	0.410806	-2.07046	-2.20023	-0.922663	-2.10448	-0.139469	2452	2192	2472	2342	2207	1444	1404	1394	1304	1314
pfb0930w	plasmodium exported protein (hyp9), unknown function		988	98.2527	284.532	47.6867	14.0887	8.69807	156.453	453.076	75.9343	NULL	NULL	150.411	358.32	90.9926	NULL	NULL	-0.056818	-0.338506	0.260998	NULL	NULL	1.51791	-0.0558035	-0.108899	NULL	NULL	1157	637	1057	597	NULL	NULL	NULL	NULL	NULL	NULL
pfi1150w	conserved plasmodium protein, unknown function		989	40.557	87.6688	75.8767	27.7097	2.66624	12.8102	27.6907	23.9661	NULL	NULL	5.76183	19.749	15.124	NULL	NULL	-1.15269	-0.487625	-0.664161	NULL	NULL	0.71959	-0.794434	0.253761	NULL	NULL	578	348	398	398	NULL	589	779	569	NULL	NULL
mal7p1.31	conserved plasmodium membrane protein, unknown function		990	13.7744	44.0665	25.3867	9.30077	0.568216	NULL	78.4101	NULL	NULL	NULL	NULL	158.029	NULL	NULL	NULL	NULL	1.01108	NULL	NULL	NULL	NULL	-0.232637	NULL	NULL	NULL	NULL	642	NULL	702	NULL	NULL	339	NULL	NULL	NULL
pf10_0214	rna binding protein, putative		991	138.698	308.03	333.996	100.85	11.6703	32.8045	72.8548	78.9963	23.8529	NULL	15.3632	36.6064	32.3203	18.3385	NULL	-1.09441	-0.992927	-1.28934	-0.379286	NULL	-1.29928	-2.37895	-1.63141	-2.16673	NULL	2271	3421	3491	2241	NULL	819	939	979	979	NULL
pff1390w	conserved plasmodium protein, unknown function	down-regulated	992	30.315	62.3719	74.2389	19.0143	4.54573	NULL	37.3038	44.4012	NULL	NULL	NULL	3.59471	6.48249	NULL	NULL	NULL	-3.37538	-2.77598	NULL	NULL	NULL	-0.82555	-0.58104	NULL	NULL	NULL	387	1027	777	NULL	NULL	543	563	NULL	NULL
pf14_0619	conserved plasmodium protein, unknown function		993	68.3676	88.9162	95.153	17.5284	2.05432	63.2447	82.2537	88.0231	NULL	NULL	42.0143	46.822	34.4584	NULL	NULL	-0.590064	-0.812892	-1.35303	NULL	NULL	0.324284	-0.329299	0.21198	NULL	NULL	544	364	474	204	NULL	877	887	947	NULL	NULL
pfi1105w	phosphoglycerate kinase	up-regulated	994	672.443	1188.37	1019.31	357.529	12.2822	559.903	989.487	848.719	297.693	NULL	1746.65	3262.12	3209.61	959.798	NULL	1.64135	1.72106	1.91904	1.68891	NULL	2.156	-0.110924	NULL	-0.227826	NULL	850	770	NULL	860	NULL	NULL	NULL	NULL	661	NULL
pf10_0366	adp/atp transporter on adenylate translocase		995	337.221	511.189	290.814	99.5568	7.56164	393.95	597.183	339.735	116.305	NULL	529.337	1166.02	912.79	187.108	NULL	0.426174	0.965349	1.42587	0.685961	NULL	-0.890471	-1.54845	-0.586034	-2.04618	NULL	1717	1697	1697	1617	NULL	1469	1279	1009	989	NULL
pf07_0057	transcription elongation factor s-ii, putative		996	103.729	117.172	118.681	62.7114	22.2915	92.947	104.993	106.345	56.193	NULL	52.1024	78.8904	76.8978	65.1374	NULL	-0.835059	-0.412371	-0.467742	0.213095	NULL	-0.64271	-1.02091	-0.280149	-0.710197	NULL	662	782	732	662	NULL	NULL	NULL	NULL	NULL	NULL
pf10_0299	glycoprotease, putative		997	106.289	79.604	96.3499	22.9768	1.74836	60.8411	45.5661	55.1516	NULL	NULL	27.7854	39.9992	43.7435	NULL	NULL	-1.13072	-0.18799	-0.334336	NULL	NULL	-0.219866	-0.543617	-0.638238	NULL	NULL	627	637	627	667	NULL	518	508	628	NULL	NULL
pf11_0380	dnaj protein, putative		998	115.26	133.708	122.272	92.8151	15.3418	108.736	126.14	115.351	87.5614	NULL	71.4603	83.7436	90.4737	108.385	NULL	-0.60562	-0.59097	-0.350461	0.307799	NULL	-2.05639	-2.98725	-1.51001	-2.54844	NULL	1594	1544	1584	1534	NULL	847	857	827	797	NULL
pf13_0091	conserved plasmodium protein, unknown function		999	127.465	115.78	108.602	37.891	4.58943	48.5581	44.1065	41.3723	14.4347	NULL	15.4337	20.8669	21.194	6.44406	NULL	-1.65363	-1.07978	-0.965011	-1.1635	NULL	-0.0754183	-0.635876	-0.815625	-1.74624	NULL	683	603	573	553	NULL	NULL	1418	NULL	928	NULL
pfl2075c	conserved plasmodium protein, unknown function		1000	85.1324	84.5067	90.9954	35.1668	0.961596	125.379	124.458	134.014	51.7921	NULL	29.3501	46.2691	54.0511	16.6702	NULL	-2.09486	-1.42753	-1.30998	-1.63546	NULL	-0.106676	-0.540192	0.293739	-0.175796	NULL	478	378	398	388	NULL	305	305	305	295	NULL
pfb0240w	conserved plasmodium protein, unknown function		1001	75.0212	61.2985	53.3877	15.0518	7.34309	56.6625	46.298	40.3231	NULL	NULL	62.0596	66.3804	55.8537	NULL	NULL	0.13126	0.519807	0.470047	NULL	NULL	-0.14564	NULL	0.871436	NULL	NULL	528	NULL	668	508	NULL	560	540	530	NULL	NULL
pfa0495c	selenocysteine-specific elongation factor selb homologue, putative		1002	102.663	96.4299	103.594	33.4332	3.01591	40.3076	37.8602	40.673	13.1265	NULL	9.54134	13.9339	17.6145	6.17231	NULL	-2.07879	-1.44208	-1.20731	-1.0886	NULL	0.108695	-0.747954	0.0428044	0.270357	NULL	382	402	482	382	NULL	715	395	395	395	NULL
pf11_0309	conserved plasmodium protein, unknown function		1003	32.8194	27.3276	29.4814	13.8136	0	41.0756	NULL	NULL	NULL	NULL	54.7318	NULL	NULL	NULL	NULL	0.414098	NULL	NULL	NULL	NULL	0.492537	NULL	NULL	NULL	NULL	497	NULL	NULL	687	NULL	NULL	NULL	NULL	NULL	NULL
mal13p1.274	serine/threonine protein phosphatase		1004	290.403	280.732	356.328	101.373	6.60004	150.702	145.683	184.913	52.6066	NULL	87.5409	102.893	110.179	41.7048	NULL	-0.783672	-0.501685	-0.746996	-0.335031	NULL	-1.97524	-2.31334	-1.59882	-1.94989	NULL	1217	1027	1047	1007	NULL	1298	1268	1268	1188	NULL
pf14_0370	dead/deah box helicase, putative		1005	207.289	209.773	261.301	71.7095	2.53512	28.1299	28.4669	35.4594	9.73124	NULL	4.39359	7.14644	9.62571	4.14729	NULL	-2.67863	-1.99399	-1.88121	-1.23045	NULL	NULL	NULL	NULL	NULL	NULL	NULL	NULL	NULL	NULL	NULL	NULL	NULL	NULL	NULL	NULL
pf07_0073	seryl-trna synthetase, putative		1006	437.287	406.404	538.665	365.647	7.56164	278.527	258.856	343.099	232.896	NULL	321.982	260.798	306.12	257.943	NULL	0.209164	0.0107817	-0.164527	0.147363	NULL	NULL	NULL	NULL	NULL	NULL	NULL	NULL	NULL	NULL	NULL	800	650	790	610	NULL
pf13_0344	ubiquitin-activating enzyme		1007	27.2125	42.2098	22.3315	4.6779	0.39338	NULL	24.7565	NULL	NULL	NULL	NULL	15.5984	NULL	NULL	NULL	NULL	-0.666411	NULL	NULL	NULL	NULL	-0.887704	NULL	NULL	NULL	NULL	754	NULL	184	NULL	NULL	NULL	NULL	NULL	NULL
pf14_0643	conserved plasmodium protein, unknown function	down-regulated	1008	87.5621	96.778	141.58	80.9552	2.14174	68.4613	75.6669	110.696	63.2957	NULL	8.41351	10.9649	29.2848	14.209	NULL	-3.02451	-2.78677	-1.91837	-2.1553	NULL	0.246771	-0.899957	-0.0600914	-0.709044	NULL	781	631	621	901	NULL	396	386	536	366	NULL
pf07_0015	trna m5c-methyltransferase, putative		1009	84.553	129.095	62.8369	11.1719	2.01061	23.9663	36.5917	17.8109	NULL	NULL	22.9933	40.531	19.3665	NULL	NULL	-0.0597893	0.147512	0.120804	NULL	NULL	-0.0429029	-0.828646	-0.581782	NULL	NULL	446	536	1636	NULL	NULL	314	314	304	NULL	NULL
pf13_0137	conserved plasmodium protein, unknown function		1010	110.009	159.585	98.4917	19.8673	3.62784	27.5366	39.9462	24.6537	NULL	NULL	9.56243	16.3287	9.34121	NULL	NULL	-1.5259	-1.29065	-1.40013	NULL	NULL	-0.371511	-1.32516	-1.14006	NULL	NULL	742	742	1452	1772	NULL	690	490	530	NULL	NULL
pfl0692c	geranylgeranyltransferase type2 beta subunit, putative	down-regulated	1011	86.7023	95.1244	115.248	57.8134	1.9669	69.2511	75.978	92.0513	46.1768	NULL	7.08554	10.8145	28.2178	11.301	NULL	-3.28889	-2.81261	-1.70583	-2.03072	NULL	NULL	NULL	NULL	NULL	NULL	NULL	NULL	NULL	NULL	NULL	NULL	NULL	NULL	NULL	NULL
pf11_0483	farnesyltransferase beta subunit, putative		1012	26.5022	51.4931	16.9455	3.93494	0	NULL	18.9174	NULL	NULL	NULL	NULL	22.0078	NULL	NULL	NULL	NULL	0.218306	NULL	NULL	NULL	NULL	0.528567	NULL	NULL	NULL	NULL	567	NULL	NULL	NULL	NULL	293	NULL	NULL	NULL
pfl1425w	t-complex protein 1, gamma subunit, putative		1013	547.912	660.823	562.036	163.617	19.2319	347	418.507	355.944	103.62	NULL	340.582	609.628	382.358	96.2966	NULL	-0.0269327	0.542676	0.103275	-0.105751	NULL	-2.67633	-2.64087	-1.6061	-2.41498	NULL	598	558	778	688	NULL	968	608	1148	598	NULL
pfc0105w	serine/threonine protein kinase, putative		1014	277.732	268.054	184.322	47.8522	11.1895	70.0105	67.571	46.4637	12.0626	NULL	21.2323	34.847	23.2066	8.60745	NULL	-1.72131	-0.95537	-1.00157	-0.486879	NULL	-1.09722	-1.40508	-1.09773	-1.86324	NULL	1670	1650	1820	1570	NULL	NULL	NULL	555	NULL	NULL
pfc0980c	rna triphosphatase		1015	130.923	131.938	139.816	46.3663	0.611925	75.8532	76.4417	81.0058	26.8634	NULL	22.1694	24.7711	26.0328	15.229	NULL	-1.77464	-1.6257	-1.63769	-0.818819	NULL	-0.588994	-1.30099	-0.840293	-0.953724	NULL	625	615	625	665	NULL	341	321	331	321	NULL
pfd0245c	atp-dependent rna helicase, putative		1016	208.729	192.657	127.879	49.4757	3.89009	126.196	116.479	77.3147	29.9128	NULL	65.258	70.3339	34.2997	21.2907	NULL	-0.951441	-0.727782	-1.17255	-0.49054	NULL	NULL	NULL	NULL	NULL	NULL	NULL	NULL	NULL	NULL	NULL	NULL	NULL	NULL	NULL	NULL
pf13_0053	conserved plasmodium protein, unknown function		1017	130.455	124.193	90.7434	52.7227	2.62253	26.483	25.2117	18.4213	10.7029	NULL	10.9194	11.294	15.0819	15.2166	NULL	-1.27818	-1.15853	-0.288562	0.507641	NULL	NULL	NULL	NULL	-0.945149	NULL	NULL	NULL	NULL	597	NULL	436	426	436	426	NULL
pfa0145c	aspartyl-trna synthetase		1018	239.866	366.022	252.292	58.7214	7.25568	131.003	199.903	137.789	32.0707	NULL	235.867	347.698	268.254	80.5706	NULL	0.848377	0.798537	0.961132	1.329	NULL	-1.27877	-1.90805	NULL	NULL	NULL	557	567	NULL	NULL	NULL	NULL	NULL	NULL	NULL	NULL
pf13_0273	p-loop containing nucleoside triphospahte hydrolase, putative		1019	411.607	408.638	325.082	128.285	49.7407	54.5031	54.1099	43.0459	16.9868	6.58643	14.3731	20.0598	24.008	11.6991	1.69209	-1.92296	-1.43158	-0.84236	-0.538024	-1.96069	0.314611	-1.06639	-0.11298	-0.0555729	NULL	398	378	388	398	NULL	NULL	662	NULL	452	NULL
pf07_0037	cg2 protein		1020	272.33	227.643	243.032	92.2923	4.98281	34.3548	28.7174	30.6588	11.6428	NULL	4.41137	6.76281	15.577	6.7905	NULL	-2.96121	-2.08623	-0.976882	-0.777845	NULL	-1.94674	NULL	NULL	-0.78165	NULL	1054	NULL	NULL	234	NULL	NULL	NULL	NULL	NULL	NULL
pfc1025w	conserved plasmodium protein, unknown function	down-regulated	1021	38.3516	93.6739	87.6252	42.5414	0.480798	333.492	814.556	761.958	369.925	NULL	177.911	397.244	347.77	70.5389	NULL	-0.9065	-1.03599	-1.13158	-2.39074	NULL	0.181637	-1.11349	-1.23921	-1.97549	NULL	527	347	1077	1257	NULL	577	577	677	657	NULL
pf14_0384	allantoicase, putative		1022	18.3721	67.7678	23.8119	19.372	1.18014	NULL	42.0396	NULL	NULL	NULL	NULL	26.8507	NULL	NULL	NULL	NULL	-0.646789	NULL	NULL	NULL	NULL	-1.57134	NULL	NULL	NULL	NULL	470	NULL	930	NULL	NULL	450	NULL	NULL	NULL
pf08_0099	acyl-coa binding protein, putative		1023	14.2043	36.5819	36.9777	22.564	0	NULL	164.044	165.819	NULL	NULL	NULL	447.23	224.563	NULL	NULL	NULL	1.44693	0.437511	NULL	NULL	NULL	-0.482801	-0.294344	NULL	NULL	NULL	847	847	347	NULL	NULL	482	412	NULL	NULL
pf10_0323	early transcribed membrane protein 10.2		1024	345.052	1105.29	348.611	313.199	107.83	338.951	1085.74	342.447	307.661	105.923	1354.89	2664.36	932.158	963.143	404.944	1.99903	1.2951	1.44469	1.64641	1.9347	-0.0142545	-1.16382	0.451233	-0.930301	NULL	780	770	790	780	NULL	1444	1464	1324	1344	1264
pfc0271c	glutaredoxin 1	up-regulated	1025	57.8265	110.616	134.934	62.1611	0.874178	202.19	386.769	471.797	217.346	NULL	513.05	1135.98	598.926	165.784	NULL	1.34338	1.55439	0.344212	-0.390693	NULL	1.70944	0.513769	-0.46955	-1.01858	NULL	432	352	1662	1592	NULL	602	472	632	542	NULL
pfe0985w	conserved plasmodium protein, unknown function		1026	88.7769	80.1842	67.341	38.0011	1.39868	42.3756	38.2741	32.1437	18.1389	NULL	14.813	22.3837	24.3946	21.3414	NULL	-1.51637	-0.773916	-0.397975	0.234563	NULL	-0.351841	-1.12356	-0.356666	0.29033	NULL	2225	2235	2275	675	NULL	339	469	299	329	NULL
mal13p1.236	conserved plasmodium protein, unknown function		1027	11.513	24.3686	32.0956	11.0894	0	NULL	NULL	86.745	NULL	NULL	NULL	NULL	55.992	NULL	NULL	NULL	NULL	-0.631559	NULL	NULL	NULL	NULL	-1.00157	NULL	NULL	NULL	NULL	404	314	NULL	NULL	NULL	638	NULL	NULL
pf13_0141	l-lactate dehydrogenase	up-regulated	1028	1072.33	2141.45	2654.49	689.193	45.4135	1190.16	2376.74	2946.16	764.92	50.4035	4009.94	8616.61	9979.28	2624.36	379.996	1.75243	1.85813	1.7601	1.77858	2.91439	1.13954	0.649307	1.63896	0.0840919	1.7779	658	728	528	568	208	693	683	493	483	373
pfe1040c	conserved plasmodium protein, unknown function		1029	114.662	153.058	140.635	56.7952	6.03183	39.8826	53.2375	48.9165	19.7549	NULL	15.1075	19.979	16.3207	9.49268	NULL	-1.4005	-1.41396	-1.58362	-1.05732	NULL	1.84761	-0.231069	0.100373	-0.275794	NULL	257	287	257	267	NULL	NULL	NULL	NULL	NULL	NULL
pfd0515w	exosome rrna processing protein, putative		1030	61.4523	57.0921	49.0726	23.9949	1.79206	63.5494	59.0404	50.7473	NULL	NULL	68.4968	61.3577	45.0472	NULL	NULL	0.108158	0.0555432	-0.171892	NULL	NULL	-1.84727	-2.75349	-1.24267	NULL	NULL	389	369	439	409	NULL	306	266	286	NULL	NULL
pf11_0258	co-chaperone grpe, putative		1031	54.2193	199.039	163.47	27.6547	6.07554	63.3403	232.522	190.97	NULL	NULL	69.4057	217.073	100.575	NULL	NULL	0.131931	-0.0991877	-0.925072	NULL	NULL	NULL	NULL	NULL	NULL	NULL	NULL	NULL	NULL	NULL	NULL	582	562	612	NULL	NULL
pfc1055w	conserved plasmodium protein, unknown function		1032	46.9303	84.3326	80.9163	29.7735	5.02652	23.9074	42.9611	41.2207	NULL	NULL	9.47589	16.812	16.5296	NULL	NULL	-1.33512	-1.35354	-1.31832	NULL	NULL	NULL	-0.168006	NULL	NULL	NULL	NULL	331	NULL	NULL	NULL	279	479	349	NULL	NULL
pfl0210c	eukaryotic initiation factor 5a, putative		1033	681.881	1292.49	1215.6	508.13	85.6257	1563.95	2964.43	2788.08	1165.44	196.389	1953.34	2288.04	1752.12	554.125	445.215	0.32075	-0.373641	-0.670171	-1.07259	1.18079	1.6079	0.134814	-0.220591	-0.489719	3.04668	808	738	1018	818	503	1878	1438	1378	1908	648
pfl2230c	conserved plasmodium protein, unknown function		1034	22.9699	33.8549	30.9617	8.14505	2.14174	NULL	20.4314	NULL	NULL	NULL	NULL	6.60345	NULL	NULL	NULL	NULL	-1.6295	NULL	NULL	NULL	NULL	-1.76258	NULL	NULL	NULL	NULL	577	NULL	NULL	NULL	NULL	648	NULL	NULL	NULL
pf13_0274	vacuolar fusion protein mon1, putative		1035	79.0208	140.148	129.327	64.3624	3.9338	30.3343	53.7997	49.6459	24.7073	NULL	23.4122	31.8365	34.7606	27.3501	NULL	-0.373689	-0.756918	-0.514221	0.146611	NULL	NULL	-1.68445	NULL	-1.04286	NULL	NULL	445	NULL	465	NULL	432	412	432	442	NULL
mal13p1.142	conserved plasmodium protein, unknown function		1036	37.1929	67.9999	76.3177	50.3287	1.26756	38.7022	70.7595	79.4149	52.3712	NULL	40.1586	62.0157	56.3929	50.9743	NULL	0.0532902	-0.19029	-0.493895	-0.0390052	NULL	-0.857674	-2.01227	-1.23101	-1.24676	NULL	385	315	385	835	NULL	1881	1921	1611	1941	NULL
pfc1015c	conserved plasmodium protein, unknown function		1037	204.075	177.397	186.652	97.8782	27.2744	31.8717	27.7053	29.1508	15.2863	NULL	8.15664	8.22804	12.0529	9.1433	NULL	-1.96623	-1.75154	-1.27416	-0.741453	NULL	-0.556396	-1.50582	-1.01088	-0.807645	NULL	832	832	832	772	NULL	NULL	NULL	NULL	NULL	NULL
pfe1245w	conserved plasmodium protein, unknown function		1038	117.428	585.571	69.2938	25.1506	3.01591	56.8661	283.569	33.5563	NULL	NULL	54.1226	179.337	55.7433	NULL	NULL	-0.0713365	-0.661032	0.732214	NULL	NULL	-1.85828	-2.59218	0.383877	NULL	NULL	3624	3804	3164	2394	NULL	1243	1143	1253	NULL	NULL
pfd0207c	conserved plasmodium protein, unknown function		1039	130.511	107.106	116.256	69.4531	7.34309	74.1121	60.8209	66.0171	39.4396	NULL	31.8482	41.544	62.8342	33.8164	NULL	-1.2185	-0.549928	-0.0712906	-0.221921	NULL	-0.0241022	-0.484052	-0.278447	0.209842	NULL	835	815	795	785	NULL	498	NULL	NULL	NULL	NULL
pf13_0167	conserved plasmodium protein, unknown function		1040	103.43	109.281	104.319	81.7257	9.70337	88.2507	93.2435	89.0091	69.7318	NULL	33.0219	34.1134	27.6856	16.794	NULL	-1.41818	-1.45066	-1.68482	-2.05387	NULL	0.0345839	-0.356459	-0.816936	-1.30947	NULL	972	872	992	1052	NULL	NULL	NULL	NULL	NULL	NULL
mal7p1.120	ubiquitin carboxyl-terminal hydrolase, putative		1041	112.606	91.208	93.1372	42.2937	34.0055	32.668	26.4601	27.0198	12.2697	9.86525	8.94859	8.2456	10.4879	6.42153	2.42732	-1.86814	-1.68212	-1.36528	-0.934115	-2.02299	0.0268039	-0.972003	-0.266972	-1.19856	NULL	1121	1011	1041	1001	NULL	955	325	315	305	NULL
pf13_0097	transcription factor with ap2 domain(s), putative		1042	104.663	463.815	151.627	57.2906	9.22258	13.6387	60.4398	19.7586	7.46554	NULL	3.04466	11.9031	7.61621	4.11357	NULL	-2.16335	-2.34417	-1.37534	-0.859856	NULL	-2.61659	-2.17816	-0.710375	NULL	NULL	1832	5632	782	NULL	NULL	451	591	541	571	NULL
mal7p1.174	plasmodium exported protein (phistb), unknown function		1043	193.534	710.605	133.485	26.664	7.21197	214.086	786.067	147.66	NULL	NULL	571.979	966.582	136.288	NULL	NULL	1.41777	0.29824	-0.115622	NULL	NULL	-0.0758227	-1.70669	NULL	NULL	NULL	1638	1518	1278	1298	NULL	1016	NULL	1036	NULL	NULL
pfe1610w	plasmodium exported protein, unknown function		1044	9.30756	77.4572	13.0398	4.87052	0.743051	NULL	245.118	NULL	NULL	NULL	NULL	292.059	NULL	NULL	NULL	NULL	0.252787	NULL	NULL	NULL	NULL	-0.224792	NULL	NULL	NULL	NULL	447	NULL	107	NULL	NULL	880	NULL	NULL	NULL
pf10_0013	plasmodium exported protein (hyp12), unknown function		1045	19.4188	120.479	37.5761	6.87927	0	NULL	186.501	58.1674	NULL	NULL	NULL	450.815	66.3695	NULL	NULL	NULL	1.27336	0.190309	NULL	NULL	NULL	1.22384	1.55907	NULL	NULL	NULL	203	203	103	NULL	NULL	1078	708	NULL	NULL
pf11_0351	heat shock protein 70		1046	410.916	1529.21	1040.19	173.385	7.64906	211.594	787.443	535.631	89.2817	NULL	315.024	681.168	626.368	80.0777	NULL	0.574164	-0.209166	0.225771	-0.156964	NULL	-0.726701	-2.69669	-1.29378	-1.48196	NULL	1372	1382	1742	1152	NULL	1548	908	728	678	NULL
mal13p1.221	aspartate carbamoyltransferase		1047	69.6011	119.754	86.4913	29.1956	1.70465	64.565	111.089	80.2331	NULL	NULL	117.918	176.516	152.79	NULL	NULL	0.868962	0.668077	0.929278	NULL	NULL	-0.794726	-2.16183	-0.358076	NULL	NULL	1052	922	942	912	NULL	624	684	594	NULL	NULL
pf14_0036	phosphatase, putative	up-regulated	1048	63.3961	236.781	95.2475	32.305	0.611925	74.8478	279.553	112.453	38.1406	NULL	263.83	579.926	323.236	141.135	NULL	1.81758	1.05275	1.52327	1.88768	NULL	0.684061	-0.703638	-0.471769	-0.446047	NULL	373	473	573	643	NULL	NULL	582	692	NULL	NULL
pfi0335w	tubulin-specific chaperone, putative		1049	50.6682	87.4947	66.9945	16.4552	3.10333	48.626	83.9681	64.2942	NULL	NULL	27.3692	52.6101	29.4938	NULL	NULL	-0.829175	-0.674503	-1.12427	NULL	NULL	-1.88839	-2.85744	-1.51446	NULL	NULL	218	218	358	NULL	NULL	NULL	NULL	NULL	NULL	NULL
pf13_0281	conserved plasmodium protein, unknown function		1050	22.1662	98.8667	30.2373	4.3477	0.131127	NULL	216.339	NULL	NULL	NULL	NULL	249.835	NULL	NULL	NULL	NULL	0.207685	NULL	NULL	NULL	NULL	-0.0956883	NULL	NULL	NULL	NULL	471	NULL	211	NULL	NULL	734	NULL	NULL	NULL
pfc0530w	transporter, putative		1051	57.7704	162.689	69.3568	20.8855	0	34.1837	96.2658	41.0395	NULL	NULL	62.7405	141.11	73.3081	NULL	NULL	0.876089	0.55173	0.836958	NULL	NULL	0.768606	-0.224108	0.579039	NULL	NULL	693	723	1463	1363	NULL	1589	709	779	NULL	NULL
mal13p1.73	conserved plasmodium protein, unknown function		1052	53.0232	112.24	76.7586	25.8385	1.22385	24.0032	50.8105	34.7481	NULL	NULL	31.3494	63.2871	42.0789	NULL	NULL	0.385206	0.316784	0.276161	NULL	NULL	0.890312	NULL	NULL	NULL	NULL	896	NULL	NULL	NULL	NULL	527	527	497	NULL	NULL
pfl0730w	conserved plasmodium protein, unknown function		1053	41.2859	151.317	75.7192	13.621	1.31127	14.6821	53.8112	26.9272	NULL	NULL	10.6194	24.4117	13.0515	NULL	NULL	-0.467347	-1.14033	-1.04485	NULL	NULL	1.05617	-0.809737	-0.600508	NULL	NULL	509	509	489	509	NULL	NULL	NULL	NULL	NULL	NULL
mal13p1.71	conserved plasmodium protein, unknown function		1054	37.2863	80.8514	50.679	20.5553	1.09272	32.3385	70.1226	43.954	NULL	NULL	36.8035	60.033	44.6224	NULL	NULL	0.186589	-0.224124	0.0217729	NULL	NULL	-0.238377	-2.29936	-0.900872	NULL	NULL	351	311	331	291	NULL	718	718	618	NULL	NULL
pfd0367w	mitochondrial carrier protein, putative		1055	52.1448	106.177	68.6009	19.7022	5.85699	47.7079	97.143	62.7638	NULL	NULL	20.4622	54.2442	32.5738	NULL	NULL	-1.22127	-0.840641	-0.946223	NULL	NULL	-0.360272	-1.53943	-0.590117	NULL	NULL	1039	1039	1029	1159	NULL	457	457	467	NULL	NULL
mal7p1.32	nucleotide excision repair protein, putative		1056	28.9132	55.9607	38.962	16.1525	0	NULL	49.0453	34.1473	NULL	NULL	NULL	12.6577	14.4293	NULL	NULL	NULL	-1.9541	-1.24276	NULL	NULL	NULL	-2.75485	-0.22661	NULL	NULL	NULL	298	148	238	NULL	NULL	723	593	NULL	NULL
pf08_0102	asparagine-rich antigen pfa55-14		1057	178.096	226.367	117.138	59.4644	18.2266	45.8773	58.3118	30.1747	15.318	NULL	15.4693	20.6605	17.7419	10.3348	NULL	-1.56838	-1.49691	-0.766181	-0.567716	NULL	-0.817836	-1.61721	-0.856657	-0.695171	NULL	1097	1097	1207	1047	NULL	494	464	434	184	NULL
pf13_0300	mitochondrial inner membrane translocase, putative		1058	19.9608	65.2439	29.7018	5.42086	0.743051	NULL	143.709	NULL	NULL	NULL	NULL	147.565	NULL	NULL	NULL	NULL	0.0381988	NULL	NULL	NULL	NULL	-0.192953	NULL	NULL	NULL	NULL	487	NULL	417	NULL	NULL	243	NULL	NULL	NULL
pfi0895c	eukaryotic translation initiation factor 3 subunit 5, putative	up-regulated	1059	149.07	188.45	100.539	36.9554	68.9726	163.275	206.408	110.119	40.4769	75.5451	557.428	781.12	469.302	140.989	79.1792	1.77148	1.92005	2.09145	1.80041	0.067784	0.861306	-0.494609	0.287118	0.171086	NULL	729	629	619	569	NULL	NULL	NULL	NULL	NULL	223
pf11_0254	conserved plasmodium protein, unknown function		1060	180.133	229.152	197.393	101.566	29.8532	117.888	149.968	129.184	66.4696	NULL	32.565	65.0824	76.2316	37.4914	NULL	-1.85602	-1.20432	-0.760964	-0.826134	NULL	-1.62807	-2.57201	-1.20486	-1.56846	NULL	1355	1385	1535	1105	NULL	474	464	474	484	NULL
pf13_0313	zinc finger protein, putative		1061	85.0015	138.814	43.8756	8.11754	0.78676	47.4339	77.463	24.4841	NULL	NULL	54.646	84.3903	28.5576	NULL	NULL	0.204197	0.123569	0.222027	NULL	NULL	NULL	-1.5591	NULL	NULL	NULL	NULL	659	NULL	NULL	NULL	NULL	651	631	NULL	NULL
pf11_0078	dna2/nam7 helicase family member, putative		1062	89.4684	112.879	101.767	64.1423	5.20136	29.5763	37.3153	33.6421	21.2041	NULL	22.1442	28.6899	27.3718	21.0582	NULL	-0.417517	-0.379225	-0.29758	-0.00996017	NULL	-0.401994	-1.24304	0.602968	-0.103101	NULL	267	187	267	187	NULL	530	310	420	330	NULL
pf11_0264	dna-dependent rna polymerase	down-regulated	1063	72.8718	230.196	168.1	40.2024	3.32188	16.1399	50.9847	37.2316	8.9042	NULL	1.7538	7.54832	9.46567	1.36491	NULL	-3.20208	-2.75584	-1.97575	-2.70568	NULL	0.643383	-0.00497145	-0.128087	-0.406283	NULL	702	692	752	722	NULL	274	394	394	274	NULL
pf07_0102	immunoglobulin-binding protein 1-related, putative		1064	52.4625	53.2917	65.7346	19.372	0.349671	42.5142	43.1862	53.2696	NULL	NULL	34.7547	39.072	44.3062	NULL	NULL	-0.290734	-0.144433	-0.265804	NULL	NULL	0.744796	0.388585	0.596538	NULL	NULL	198	218	278	358	NULL	320	320	330	NULL	NULL
pf10_0324	conserved plasmodium protein, unknown function		1065	17.7928	41.1365	38.836	8.28264	0.131127	NULL	128.954	121.743	NULL	NULL	NULL	92.2737	64.0835	NULL	NULL	NULL	-0.48287	-0.925814	NULL	NULL	NULL	-0.378559	0.122975	NULL	NULL	NULL	455	335	445	NULL	NULL	712	972	NULL	NULL
pf13_0234	phosphoenolpyruvate carboxykinase		1066	117.41	433.528	176.731	31.5346	4.58943	68.9834	254.717	103.837	NULL	NULL	58.0036	189.477	52.5177	NULL	NULL	-0.250107	-0.426875	-0.983446	NULL	NULL	-0.0352453	-0.306	-0.223646	NULL	NULL	1064	964	824	944	NULL	516	506	686	NULL	NULL
pf13_0319	conserved plasmodium protein, unknown function		1067	28.1283	63.9385	66.9315	12.933	0	NULL	71.6799	75.0353	NULL	NULL	NULL	29.1489	24.6097	NULL	NULL	NULL	-1.29813	-1.60834	NULL	NULL	NULL	-0.643124	-0.429123	NULL	NULL	NULL	340	330	330	NULL	NULL	690	680	NULL	NULL
pf08_0087	karyopherin alpha		1068	554.715	822.033	876	520.293	34.3989	349.317	517.653	551.637	327.64	21.6618	310.208	489.66	641.889	348.275	66.771	-0.171299	-0.0802035	0.218604	0.0881134	1.62407	-0.575905	-1.17336	-1.08815	-0.908155	NULL	849	879	1469	1519	NULL	NULL	1215	795	NULL	NULL
pfb0953w	plasmodium exported protein (hyp15), unknown function		1069	14.3725	66.7234	19.5598	3.02688	0	NULL	116.854	NULL	NULL	NULL	NULL	229.027	NULL	NULL	NULL	NULL	0.970817	NULL	NULL	NULL	NULL	-0.881663	NULL	NULL	NULL	NULL	1584	NULL	564	NULL	NULL	595	NULL	NULL	NULL
pff1155w	hexokinase		1070	503.786	826.181	560.02	398.557	122.429	351.806	576.942	391.075	278.322	85.4948	705.596	1028.92	808.295	518.526	232.609	1.00406	0.834635	1.04744	0.897659	1.444	0.887087	-0.631907	NULL	-0.711759	2.31685	1007	1957	NULL	947	577	1003	783	NULL	NULL	718
pfd0275w	conserved plasmodium membrane protein, unknown function	up-regulated	1071	31.9971	60.9214	44.2535	25.3432	1.13643	NULL	48.5043	35.2337	NULL	NULL	NULL	113.726	120.868	NULL	NULL	NULL	1.22937	1.77841	NULL	NULL	NULL	0.882096	NULL	NULL	NULL	NULL	53	NULL	63	NULL	NULL	483	493	NULL	NULL
pf14_0474	conserved plasmodium protein, unknown function		1072	35.3239	48.418	34.5524	24.9855	8.08615	72.9832	100.037	71.3893	NULL	NULL	46.1444	47.307	72.568	NULL	NULL	-0.661407	-1.08041	0.0236269	NULL	NULL	-0.440703	-1.44803	-0.111105	NULL	NULL	906	896	1056	926	NULL	762	502	502	NULL	NULL
pf11_0069	conserved plasmodium protein, unknown function		1073	86.5528	177.92	130.808	126.496	16.3034	115.25	236.91	174.178	168.437	NULL	293.105	361.313	328.017	373.868	NULL	1.34665	0.608911	0.913206	1.15032	NULL	-0.276037	-1.50483	-0.166704	-1.11123	NULL	838	758	818	918	NULL	719	649	649	679	NULL
mal13p1.231	sec61 alpha subunit, pfsec61		1074	865.771	1194.96	918.615	758.233	34.8797	632.411	872.87	671.012	553.859	25.4782	683.672	640.119	760.708	714.64	107.544	0.112441	-0.447428	0.181003	0.367697	2.07759	-2.04695	-3.10912	-1.19228	-1.23611	NULL	1084	914	1174	1014	NULL	1096	886	826	696	NULL
pfc0850c	endonuclease/exonuclease/phosphatase family protein, putative		1075	88.3657	81.0835	86.9637	31.0117	5.81328	33.0834	30.357	32.5585	NULL	NULL	15.7	16.2956	15.9749	NULL	NULL	-1.07534	-0.897547	-1.02723	NULL	NULL	-0.196027	-0.707461	0.150773	NULL	NULL	348	348	558	588	NULL	NULL	NULL	NULL	NULL	NULL
pfc0900w	t-complex protein 1 epsilon subunit, putative		1076	470.2	773.006	580.241	151.757	8.8292	301.797	496.153	372.427	97.4048	NULL	367.828	790.044	442.286	128.148	NULL	0.285451	0.67115	0.248023	0.39575	NULL	0.315925	-0.708104	-0.627047	-0.851068	NULL	733	753	763	1073	NULL	1201	1181	931	741	NULL
mal13p1.349	conserved plasmodium protein, unknown function	down-regulated	1077	226.166	196.08	217.299	119.452	4.76427	35.0754	30.4094	33.7002	18.5254	NULL	3.94086	3.73533	8.62813	4.43734	NULL	-3.15388	-3.02521	-1.96564	-2.06173	NULL	-1.18725	-1.9752	-1.25048	-1.40302	NULL	649	639	639	639	NULL	450	400	380	390	NULL
pfi1385c	conserved plasmodium protein, unknown function		1078	78.8713	92.3394	101.61	36.3776	1.44239	39.3373	46.0546	50.6783	18.1434	NULL	10.3757	12.957	17.9967	8.2172	NULL	-1.92269	-1.82961	-1.49364	-1.14273	NULL	0.77726	-0.000676353	0.384272	-0.220508	NULL	534	444	684	1384	NULL	1150	1390	1410	800	NULL
pf11_0051	phenylalanyl-trna synthetase beta chain, putative		1079	198.991	227.353	150.872	71.2142	14.6862	109.216	124.782	82.8055	39.0857	NULL	167.813	214.251	136.408	69.6136	NULL	0.619676	0.779889	0.720134	0.832728	NULL	0.814574	0.0137844	0.621022	0.598347	NULL	422	402	512	432	NULL	1349	989	779	979	NULL
pff0105w	mynd finger protein, putative		1080	40.501	86.1893	46.3639	9.0256	3.10333	57.1241	121.565	65.3933	NULL	NULL	81.9235	165.011	76.9204	NULL	NULL	0.520179	0.440838	0.234224	NULL	NULL	-0.144285	-1.39801	0.382991	NULL	NULL	497	567	527	377	NULL	NULL	NULL	NULL	NULL	NULL
pf14_0434	conserved plasmodium protein, unknown function		1081	307.673	369.271	301.743	83.1566	107.305	305.838	367.068	299.943	82.6606	106.665	417.311	469.403	236.689	83.0737	126.208	0.448357	0.354779	-0.3417	0.0071921	0.242708	-1.35807	-1.58789	-0.595254	-2.17776	0.247806	644	634	1124	634	509	904	624	964	554	409
pf14_0241	basic transcription factor 3b, putative		1082	294.889	579.392	307.129	63.2342	58.7885	632.809	1243.33	659.075	135.696	126.156	1202.36	1824.49	789.336	158.018	158.395	0.926028	0.553283	0.260196	0.219717	0.32832	-0.914778	-1.59678	-0.539799	-2.49861	-0.132557	959	949	1079	939	874	837	677	657	467	NULL
pfl1715w	mrna methyltransferase, putative		1083	62.5924	65.563	54.0492	32.305	13.3312	33.1002	34.6711	28.5823	17.0836	NULL	39.8093	49.6435	46.6157	27.7007	NULL	0.266266	0.517873	0.705694	0.697311	NULL	1.45126	-0.218688	NULL	-0.310146	NULL	539	539	NULL	539	NULL	212	NULL	362	332	NULL
pf14_0489	transcriptional regulatory protein sir2b		1084	101.972	147.459	111.721	40.8078	3.71526	27.5451	39.8322	30.1784	11.0232	NULL	8.06641	15.0579	16.9553	7.81373	NULL	-1.7718	-1.40341	-0.831781	-0.496458	NULL	-0.112917	-0.751471	-0.573496	-0.0606261	NULL	970	940	920	840	NULL	477	507	517	447	NULL
pff0970w	splicing factor 3a subunit, putative		1085	46.164	50.8549	38.5211	32.7453	6.07554	70.8037	77.9983	59.0814	50.2229	NULL	100.703	90.7988	69.336	93.2644	NULL	0.508215	0.219232	0.230901	0.892981	NULL	0.579006	-0.473063	-0.425546	-0.399511	NULL	560	500	770	780	NULL	560	440	430	410	NULL
pfl0295c	conserved protein, unknown function		1086	343.912	348.964	274.152	272.061	19.2756	108.183	109.772	86.2383	85.5808	NULL	34.3068	37.5704	44.8842	43.518	NULL	-1.6569	-1.54683	-0.94212	-0.975675	NULL	-1.13444	-2.19528	-0.773932	-1.4239	NULL	1011	1071	1111	1161	NULL	452	512	122	472	NULL
pf13_0133	plasmepsin v		1087	217.55	243.396	204.984	158.608	16.3908	126.262	141.263	118.969	92.0536	NULL	91.4063	105.237	142.773	152.409	NULL	-0.466059	-0.424739	0.263136	0.727406	NULL	-1.4945	-2.13209	-0.648153	-1.49074	NULL	1894	1684	1714	1584	NULL	685	685	765	675	NULL
pfb0870w	conserved plasmodium protein, unknown function		1088	164.807	377.945	238.812	180.705	74.8296	23.3174	53.4727	33.7877	25.5666	10.5871	9.52157	21.5425	19.586	9.60869	2.91856	-1.29213	-1.31162	-0.786678	-1.41185	-1.85898	NULL	-1.81189	NULL	NULL	-1.20073	NULL	1157	NULL	NULL	482	702	702	682	672	177
pf11_0203	peptidase, putative		1089	112.513	171.827	124.792	43.6696	5.94441	36.1895	55.2677	40.1389	14.0462	NULL	21.3399	26.1585	40.6434	11.3267	NULL	-0.762016	-1.07916	0.0180189	-0.310449	NULL	0.563177	-0.466492	1.01077	0.0548511	NULL	691	331	711	621	NULL	622	632	632	632	NULL
pf14_0259	conserved plasmodium protein, unknown function		1090	59.5833	115.867	82.9006	68.4075	26.9247	31.9653	62.1603	44.4746	36.6993	NULL	13.8502	16.0041	15.1257	23.75	NULL	-1.2066	-1.95755	-1.55597	-0.627824	NULL	-0.406994	-1.8675	-0.893327	-1.66563	NULL	988	888	878	888	NULL	2450	730	740	740	NULL
pfl2120w	conserved plasmodium protein, unknown function		1091	153.818	378.09	282.404	327.866	79.2005	40.0463	98.4353	73.5235	85.3595	20.6198	97.7545	84.1145	59.9911	149.915	48.7867	1.2875	-0.226821	-0.293458	0.812523	1.24246	0.761236	-2.44818	-0.663622	-0.960949	0.554308	966	1106	1246	1026	266	396	406	396	576	116
pf11_0327	oxysterol-binding protein-related protein 2		1092	159.649	483.397	301.334	230.703	58.6573	34.1714	103.467	64.4978	49.38	12.5551	15.802	32.6281	30.5702	30.9303	9.47536	-1.11269	-1.66498	-1.07712	-0.674905	-0.406019	1.2242	-1.59783	-0.75427	-1.43936	NULL	1163	1253	1243	1163	NULL	658	648	638	768	NULL
pfd0525w	conserved plasmodium protein, unknown function		1093	60.0693	114.764	85.8613	103.492	10.6213	64.5212	123.27	92.2248	111.162	NULL	87.1662	138.055	91.5151	123.335	NULL	0.433995	0.16342	-0.0111457	0.149925	NULL	1.23077	0.246057	0.147222	0.886665	NULL	815	805	805	1095	NULL	1176	826	516	1356	NULL
pf14_0600	conserved plasmodium protein, unknown function		1094	110.962	249.314	162.746	108.307	62.766	126.524	284.28	185.571	123.497	71.569	75.3481	143.141	132.271	177.823	39.7576	-0.747772	-0.989874	-0.488476	0.525965	-0.848102	-1.92264	-3.13684	-1.31938	-2.02138	-0.7518	1413	1363	1403	1433	1348	1162	1122	1012	992	472
pfl0985c	conserved protein, unknown function		1095	31.6233	40.7013	34.9619	19.8123	0.0437089	NULL	44.8746	38.5467	NULL	NULL	NULL	41.0705	22.8413	NULL	NULL	NULL	-0.127797	-0.754965	NULL	NULL	NULL	-0.72816	-0.599491	NULL	NULL	NULL	549	529	529	NULL	NULL	336	346	NULL	NULL
pfl0050c	plasmodium exported protein (phistb), unknown function		1096	81.357	410.9	112.067	15.4096	2.9285	46.0946	232.805	63.494	NULL	NULL	106.584	595.915	137.86	NULL	NULL	1.20932	1.35599	1.11851	NULL	NULL	0.166593	-1.17584	-0.142919	NULL	NULL	714	614	634	584	NULL	816	816	606	NULL	NULL
pf14_0513	rna binding protein, putative		1097	106.177	111.689	105.516	31.8097	28.5419	71.4517	75.161	71.0064	NULL	NULL	12.6648	14.4452	19.6196	NULL	NULL	-2.49615	-2.3794	-1.85565	NULL	NULL	-1.10839	NULL	NULL	NULL	NULL	546	NULL	NULL	466	NULL	NULL	NULL	NULL	NULL	NULL
mal7p1.225-a	plasmodium exported protein (phista-like), unknown function		1098	53.9764	306.667	59.9706	10.4015	1.31127	66.5553	378.134	73.9465	NULL	NULL	213.223	538.535	59.295	NULL	NULL	1.67974	0.510143	-0.318572	NULL	NULL	NULL	-2.52543	NULL	NULL	NULL	NULL	1293	NULL	NULL	NULL	NULL	NULL	NULL	NULL	NULL
pfi1060w	tetratricopeptide repeat family protein, putative		1099	237.66	241.626	239.19	79.9921	23.9962	48.4725	49.2812	48.7843	16.3149	NULL	15.3633	15.8193	20.5393	11.1839	NULL	-1.65768	-1.63935	-1.24803	-0.544776	NULL	-0.845281	-1.44108	NULL	-0.869046	NULL	534	454	NULL	464	NULL	974	934	854	284	NULL
mal7p1.225-b	plasmodium exported protein (phista-like), unknown function		1100	54.0885	307.363	60.0021	10.4015	1.31127	65.0102	369.427	72.118	NULL	NULL	207.916	525.022	58.0457	NULL	NULL	1.67726	0.507089	-0.313169	NULL	NULL	NULL	NULL	NULL	NULL	NULL	NULL	NULL	NULL	NULL	NULL	315	635	305	NULL	NULL
mal13p1.465	plasmodium exported protein, unknown function		1101	16.4471	141.599	31.4027	3.2195	0	NULL	242.88	NULL	NULL	NULL	NULL	490.846	NULL	NULL	NULL	NULL	1.01503	NULL	NULL	NULL	NULL	-0.508819	NULL	NULL	NULL	NULL	931	NULL	NULL	NULL	NULL	497	NULL	NULL	NULL
pfi1650w	dna excision-repair helicase, putative		1102	97.0191	114.59	104.602	37.946	1.83577	31.0859	36.7159	33.5156	12.1583	NULL	9.92834	17.339	23.3867	9.59069	NULL	-1.64664	-1.08238	-0.519145	-0.342234	NULL	-0.182197	-0.674529	-0.183951	0.488339	NULL	834	624	654	664	NULL	267	267	257	157	NULL
pf14_0227	serine/threonine protein kinase, putative		1103	11.6625	57.8463	29.9538	10.5115	0	NULL	71.8588	NULL	NULL	NULL	NULL	22.0433	NULL	NULL	NULL	NULL	-1.70483	NULL	NULL	NULL	NULL	-2.15255	NULL	NULL	NULL	NULL	1750	NULL	1010	NULL	NULL	640	NULL	NULL	NULL
pf14_0038	cytochrome c, putative		1104	35.5295	126.455	116.508	25.013	3.97751	119.226	424.347	390.967	NULL	NULL	94.5997	213.215	152.392	NULL	NULL	-0.333796	-0.992938	-1.35926	NULL	NULL	-0.240965	-1.52913	-1.08502	NULL	NULL	652	672	592	1722	NULL	554	394	774	NULL	NULL
pfa0630c	plasmodium exported protein, unknown function		1105	37.8844	235.418	94.5231	45.7609	1.61723	21.9111	136.158	54.6692	26.4667	NULL	43.6747	153.462	57.6886	44.4804	NULL	0.995133	0.172598	0.0775587	0.748991	NULL	0.145132	-1.13566	-0.287843	-0.586088	NULL	1364	874	714	684	NULL	508	598	578	558	NULL
pf13_0179	isoleucine-trna ligase, putative		1106	500.104	531.409	546.76	148.097	5.28878	132.689	140.995	145.068	39.2934	NULL	169.574	234.249	204.033	90.4795	NULL	0.35387	0.7324	0.492077	1.2033	NULL	-2.34892	-2.52668	-0.85806	-2.09305	NULL	623	703	693	533	NULL	370	360	620	350	NULL
pfd1045c	erythrocyte membrane-associated antigen, putative		1107	193.16	258.278	269.301	178.971	35.4479	15.1915	20.3128	21.1798	14.0756	2.78788	3.29559	4.94514	6.57131	4.33731	0.636503	-2.20466	-2.03831	-1.68844	-1.69832	-2.13093	-0.672771	-1.6253	-1.36888	-2.33281	NULL	1174	1174	1694	1694	NULL	1082	1092	1052	1092	NULL
pfc0870w	elongation factor 1 (ef-1), putative		1108	221.101	298.051	276.766	66.5638	4.72056	525.181	707.959	657.401	158.109	NULL	638.043	840.737	499.424	118.896	NULL	0.280838	0.247988	-0.396509	-0.411216	NULL	NULL	NULL	NULL	NULL	NULL	NULL	NULL	NULL	NULL	NULL	NULL	746	1206	746	NULL
pf14_0403	protein prenyltransferase alpha subunit, putative		1109	9.43839	42.9641	29.6074	7.29203	0	NULL	20.2184	NULL	NULL	NULL	NULL	23.3524	NULL	NULL	NULL	NULL	0.207904	NULL	NULL	NULL	NULL	-0.653571	NULL	NULL	NULL	NULL	505	NULL	85	NULL	NULL	375	NULL	NULL	NULL
pfl2490c	conserved plasmodium protein, unknown function		1110	62.3681	84.2746	89.578	45.1005	19.9313	33.1393	44.7793	47.5972	23.9641	NULL	14.282	16.2955	16.9858	13.265	NULL	-1.21434	-1.45835	-1.48654	-0.85325	NULL	-1.28652	-2.89155	-1.93592	-2.64895	NULL	218	258	218	138	NULL	NULL	NULL	NULL	NULL	NULL
pfe0430w	atp-dependent rna helicase, putative		1111	198.729	217.605	274.246	121.295	21.9419	44.9309	49.1986	62.0045	27.4238	NULL	12.6414	18.5963	24.9241	16.805	NULL	-1.82955	-1.4036	-1.31483	-0.70654	NULL	NULL	-1.35334	NULL	NULL	NULL	NULL	411	NULL	NULL	NULL	598	568	578	578	NULL
pfe0060w	parasite-infected erythrocyte surface protein	up-regulated	1112	176.75	1019.97	224.858	61.0329	16.4345	150.17	866.584	191.044	51.8546	NULL	883.399	2549.85	611.975	192.123	NULL	2.55647	1.557	1.67957	1.88949	NULL	-0.576024	-1.9369	-0.390537	-1.12038	NULL	3165	1075	805	765	NULL	742	782	742	512	NULL
pf14_0657	conserved plasmodium protein, unknown function		1113	103.43	149.315	102.177	19.9224	3.75897	43.2399	62.4229	42.7161	NULL	NULL	64.8557	75.9513	45.972	NULL	NULL	0.584871	0.283	0.105975	NULL	NULL	1.43853	-0.004348	NULL	NULL	NULL	446	376	NULL	466	NULL	584	704	NULL	NULL	NULL
pf14_0371	conserved plasmodium protein, unknown function	down-regulated	1114	49.2852	52.9146	59.4667	16.8955	1.66094	13.5735	14.573	16.3775	NULL	NULL	0.503255	1.26724	3.8919	NULL	NULL	-4.75335	-3.52354	-2.07317	NULL	NULL	NULL	NULL	NULL	NULL	NULL	NULL	NULL	NULL	NULL	NULL	NULL	NULL	167	NULL	NULL
pf14_0510	cochaperone p23		1115	777.704	1094.35	1127.13	308.659	203.64	1024.64	1441.83	1485.02	406.665	268.3	1714.91	3487.97	2207.48	385.752	422.788	0.743008	1.27448	0.571919	-0.0761693	0.656087	0.616274	0.028983	0.0571341	-1.11566	0.974212	363	653	823	673	208	925	945	945	915	900
pf14_0242	arginine methyltransferase 1		1116	195.253	329.324	291.632	90.201	3.62784	168.904	284.882	252.277	78.0285	NULL	211.642	455.402	252.441	89.8103	NULL	0.32542	0.676776	0.000938352	0.202879	NULL	-1.08501	-1.55555	-0.817741	NULL	NULL	762	592	742	NULL	NULL	774	724	714	614	NULL
pfd0540c	conserved plasmodium protein, unknown function		1117	121.839	151.404	170.116	58.5563	7.03713	42.32	52.5892	59.0887	20.3391	NULL	12.7538	19.1177	28.4977	13.4548	NULL	-1.73041	-1.45986	-1.05203	-0.596141	NULL	-1.7429	-2.73588	-1.02039	-2.73996	NULL	2369	2069	2249	1189	NULL	559	559	569	299	NULL
pf08_0117	aaa family atpase, putative		1118	92.0289	146.124	145.423	54.9241	2.05432	26.3316	41.8095	41.6087	15.715	NULL	6.21597	10.3119	13.2096	5.72159	NULL	-2.08274	-2.01952	-1.6553	-1.45766	NULL	0.660793	-0.708352	-1.28731	0.728408	NULL	229	149	239	179	NULL	NULL	NULL	NULL	NULL	NULL
pf14_0359	hsp40, subfamily a, putative		1119	631.232	1038.65	905.954	240.802	162.947	515.291	847.879	739.554	196.573	133.018	578.215	1178.63	650.715	149.586	143.235	0.166217	0.475186	-0.184629	-0.394092	0.106766	0.564593	-0.478343	-0.935919	-1.57945	0.992812	1042	462	1052	992	422	1251	1311	1191	1131	1111
pf13_0042	fork head domain protein, putative		1120	39.0805	50.7678	51.8129	14.0062	3.58413	26.4058	34.3026	35.0087	NULL	NULL	20.884	32.5033	27.1617	NULL	NULL	-0.338458	-0.0777335	-0.36614	NULL	NULL	NULL	1.21456	1.85699	NULL	NULL	NULL	290	310	NULL	NULL	316	286	286	NULL	NULL
pfi0480w	helicase with zn-finger motif, putative		1121	235.642	120.537	129.264	73.0854	28.3671	57.8688	29.6015	31.7447	17.9483	NULL	16.9068	15.1333	23.619	17.188	NULL	-1.77518	-0.967949	-0.42657	-0.0624469	NULL	0.143748	-0.379711	0.188777	0.126467	NULL	639	629	619	639	NULL	941	711	461	911	NULL
pf10_0153	heat shock protein 60		1122	94.0101	678.81	476.332	68.9853	3.58413	55.5287	400.951	281.354	40.7474	NULL	119.235	540.32	292.834	26.446	NULL	1.1025	0.43039	0.0576991	-0.623658	NULL	0.89462	-1.02198	-0.267666	-0.70073	NULL	392	672	682	292	NULL	773	NULL	NULL	NULL	NULL
pfi1110w	glutamine synthetase, putative		1123	949.726	403.184	439.512	305.495	118.32	600.332	254.857	277.82	193.107	74.7914	538.865	256.982	257.617	256.622	104.085	-0.155839	0.0119823	-0.108926	0.410248	0.476813	NULL	NULL	NULL	-1.03442	NULL	NULL	NULL	NULL	1233	NULL	397	387	397	397	387
pfl1975c	conserved plasmodium protein, unknown function		1124	134.698	63.9385	63.8763	44.0548	31.383	99.2616	47.1175	47.0717	32.4649	NULL	41.3529	20.864	19.8165	15.3386	NULL	-1.26325	-1.17525	-1.24816	-1.08172	NULL	0.474277	NULL	-0.0808976	0.192355	NULL	520	NULL	500	500	NULL	392	382	382	382	NULL
pf14_0126	aaa family atpase, putative		1125	40.8748	105.191	91.0899	19.4271	0.961596	11.4048	29.3502	25.4157	NULL	NULL	7.17283	17.6852	17.5901	NULL	NULL	-0.669025	-0.730823	-0.530956	NULL	NULL	-0.282369	-1.2716	-0.782029	NULL	NULL	563	533	543	543	NULL	979	1619	959	NULL	NULL
pf13_0017	conserved plasmodium protein, unknown function		1126	15.8116	37.7133	33.576	14.5565	0.349671	NULL	41.307	36.7755	NULL	NULL	NULL	42.2233	26.5231	NULL	NULL	NULL	0.0316556	-0.471493	NULL	NULL	NULL	0.612822	0.757579	NULL	NULL	NULL	379	359	379	NULL	NULL	590	590	NULL	NULL
pfi0328c	leucine-rich repeat protein		1127	33.6605	67.7678	71.6561	19.9224	0.611925	23.7547	47.8248	50.5689	NULL	NULL	5.13623	10.8914	13.9426	NULL	NULL	-2.20943	-2.13457	-1.85875	NULL	NULL	NULL	NULL	NULL	NULL	NULL	NULL	NULL	NULL	NULL	NULL	NULL	1336	1346	NULL	NULL
pfb0745w	conserved plasmodium protein, unknown function		1128	39.5665	65.8821	65.4197	12.6579	1.18014	9.8768	16.4459	16.3304	NULL	NULL	1.25927	2.88526	4.76052	NULL	NULL	-2.97145	-2.51095	-1.77837	NULL	NULL	-0.133505	-1.8024	-1.14551	NULL	NULL	183	173	343	163	NULL	534	524	NULL	NULL	NULL
pf14_0598	glyceraldehyde-3-phosphate dehydrogenase		1129	4384.68	4842.12	8143.28	3803.27	586.093	4548.43	5022.95	8447.39	3945.3	607.98	8030.21	13246.2	15702.9	3678.42	1220.04	0.82007	1.39898	0.894452	-0.101048	1.00484	1.51427	0.520099	0.360332	-0.893643	1.66949	1133	963	1123	573	318	1399	1079	859	849	819
pf14_0520	6-phosphogluconate dehydrogenase, decarboxylating, putative		1130	279.507	255.928	447.859	195.316	21.2862	205.974	188.598	330.036	143.932	NULL	261.779	282.184	482.673	297.179	NULL	0.345885	0.581317	0.548425	1.04594	NULL	-0.919364	-1.73233	-0.53085	-0.920598	NULL	509	499	509	519	NULL	NULL	736	836	836	NULL
pfe0290c	conserved plasmodium protein, unknown function		1131	33.0437	56.1637	73.9239	22.2063	1.4861	99.8299	169.679	223.335	NULL	NULL	44.8726	113.206	110.049	NULL	NULL	-1.15364	-0.58386	-1.02106	NULL	NULL	NULL	NULL	-1.08771	NULL	NULL	NULL	NULL	504	504	NULL	893	893	NULL	NULL	NULL
pfl1595w	conserved protein, unknown function		1132	18.2413	19.6689	34.4894	18.7391	0.0437089	NULL	NULL	96.3392	NULL	NULL	NULL	NULL	57.4856	NULL	NULL	NULL	NULL	-0.744922	NULL	NULL	NULL	NULL	0.0609455	NULL	NULL	NULL	NULL	889	1009	NULL	NULL	NULL	635	NULL	NULL
pfi0350c	conserved plasmodium protein, unknown function		1133	16.6153	37.9743	39.214	12.2451	0.131127	NULL	52.2343	53.9395	NULL	NULL	NULL	37.1576	30.95	NULL	NULL	NULL	-0.491342	-0.801403	NULL	NULL	NULL	NULL	NULL	NULL	NULL	NULL	NULL	NULL	NULL	NULL	NULL	469	529	NULL	NULL
pf14_0650	conserved protein, unknown function		1134	33.3988	59.761	59.3092	32.3601	3.36558	52.93	94.7084	93.9924	51.2838	NULL	11.5589	23.4116	38.1591	15.4468	NULL	-2.19508	-2.01627	-1.30052	-1.73119	NULL	-0.471417	-0.829154	-0.502526	-0.895983	NULL	4574	764	1374	1554	NULL	NULL	NULL	NULL	NULL	NULL
pf14_0217	conserved plasmodium protein, unknown function		1135	183.31	242.757	233.835	108.913	6.25037	52.4193	69.4187	66.8674	31.1446	NULL	26.4083	27.9527	43.6667	23.2689	NULL	-0.989105	-1.31234	-0.614768	-0.420579	NULL	-1.25286	-2.47483	-0.44195	-1.54629	NULL	724	584	964	734	NULL	785	585	575	635	NULL
pff1040w	conserved plasmodium protein, unknown function		1136	23.4745	44.3276	39.7495	27.5171	3.9338	NULL	45.1401	40.4781	NULL	NULL	NULL	27.3966	19.5599	NULL	NULL	NULL	-0.720412	-1.04924	NULL	NULL	NULL	-1.1179	-0.0821397	NULL	NULL	NULL	481	161	161	NULL	NULL	NULL	509	NULL	NULL
pf10_0086	adenylate kinase		1137	143.37	270.143	237.93	114.031	7.73647	211.149	397.854	350.412	167.939	NULL	350.706	673.188	495.755	256.813	NULL	0.732002	0.758771	0.500575	0.612778	NULL	0.952535	0.45898	0.469253	1.92262	NULL	496	486	526	366	NULL	659	519	699	589	NULL
pf13_0243	conserved plasmodium protein, unknown function		1138	123.914	163.124	161.171	72.9478	3.05962	42.4653	55.9028	55.2334	24.9992	NULL	23.3362	34.9252	49.8157	32.3684	NULL	-0.863717	-0.678651	-0.14894	0.372703	NULL	-0.745492	-1.83542	-1.16764	-0.945762	NULL	890	1330	1350	1350	NULL	422	412	412	322	NULL
pff1090c	conserved plasmodium membrane protein, unknown function		1139	21.6989	49.8395	36.5682	10.429	4.28347	NULL	45.474	33.3652	NULL	NULL	NULL	18.7818	18.7146	NULL	NULL	NULL	-1.2757	-0.834176	NULL	NULL	NULL	-2.18068	-1.27204	NULL	NULL	NULL	1064	1094	464	NULL	NULL	288	378	NULL	NULL
pf11_0455a	conserved plasmodium protein, unknown function	down-regulated	1140	73.3391	96.5749	98.8382	34.5614	10.7961	1047.7	1379.64	1411.97	493.735	NULL	520.306	2287.77	1228.91	78.1552	NULL	-1.00979	0.729648	-0.200333	-2.65932	NULL	0.398301	-0.544633	-0.697109	-1.50967	NULL	442	812	792	812	NULL	NULL	NULL	NULL	614	NULL
pf14_0697	dihydroorotase, putative		1141	33.3054	46.5904	41.1668	17.5284	1.52981	32.4298	45.3655	40.0845	NULL	NULL	71.4145	90.5719	52.3681	NULL	NULL	1.1389	0.997468	0.385641	NULL	NULL	0.474511	-1.08607	-0.325783	NULL	NULL	675	575	545	575	NULL	1030	1050	980	NULL	NULL
pf11_0382	mitochondrial ribosomal protein s9 precursor, putative		1142	65.9192	79.9231	70.6482	37.4232	4.72056	77.2792	93.6965	82.8232	43.8725	NULL	21.3857	34.1208	35.0637	14.228	NULL	-1.85344	-1.45734	-1.24005	-1.62458	NULL	-0.701892	-1.34679	-0.98394	-1.89896	NULL	485	475	725	895	NULL	394	184	244	264	NULL
mal8p1.24	conserved plasmodium protein, unknown function		1143	10.0925	79.8361	59.3092	12.025	2.84108	NULL	24.1197	17.9182	NULL	NULL	NULL	5.41419	5.92733	NULL	NULL	NULL	-2.15539	-1.59597	NULL	NULL	NULL	-1.87864	-1.87703	NULL	NULL	NULL	568	658	68	NULL	NULL	415	405	NULL	NULL
pf11_0511	plasmodium exported protein, unknown function	up-regulated	1144	34.2399	275.365	87.9401	11.5847	1.13643	59.0342	474.767	151.621	NULL	NULL	303.907	1398.2	186.756	NULL	NULL	2.36401	1.55828	0.300687	NULL	NULL	0.21538	-1.39438	-1.09527	NULL	NULL	845	855	835	815	NULL	767	1047	827	NULL	NULL
pf10_0121	hypoxanthine phosphoribosyltransferase		1145	847.474	3674.29	5652.36	1405.43	32.432	1311.88	5687.75	8749.78	2175.6	50.2043	2076.51	8219.68	10104.8	1480.68	115.814	0.662525	0.531224	0.207726	-0.555148	1.20593	0.113353	-0.917155	NULL	-1.55133	NULL	749	1259	NULL	859	NULL	1006	1016	1056	836	351
pf14_0759	conserved plasmodium protein, unknown function, pseudogene		1146	14.6155	143.484	77.4516	3.90742	0.874178	NULL	139.712	75.4154	NULL	NULL	NULL	37.665	23.3786	NULL	NULL	NULL	-1.89116	-1.68967	NULL	NULL	NULL	-1.90966	-1.43267	NULL	NULL	NULL	623	483	NULL	NULL	NULL	1270	1390	NULL	NULL
mal8p1.206	plasmodium exported protein, unknown function	up-regulated	1147	47.4349	614.958	243.694	14.0887	0.611925	55.2211	715.9	283.695	NULL	NULL	388.344	2792.03	393.309	NULL	NULL	2.81404	1.96348	0.471324	NULL	NULL	0.475806	-1.32462	-1.21489	NULL	NULL	613	773	743	413	NULL	766	926	806	NULL	NULL
mal13p1.184	endopeptidase, putative		1148	19.7365	131.416	93.1372	12.3001	2.31657	NULL	43.573	30.881	NULL	NULL	NULL	12.5701	10.1444	NULL	NULL	NULL	-1.79344	-1.60604	NULL	NULL	NULL	-1.58475	-0.943368	NULL	NULL	NULL	677	637	547	NULL	NULL	NULL	174	NULL	NULL
pf14_0167	prefoldin subunit 2, putative		1149	8.09272	47.0835	52.1908	11.4746	0	NULL	119.501	132.464	NULL	NULL	NULL	110.415	93.8455	NULL	NULL	NULL	-0.114092	-0.497242	NULL	NULL	NULL	0.396239	0.196259	NULL	NULL	NULL	274	604	544	NULL	NULL	416	416	NULL	NULL
pf14_0413	caf1 family ribonuclease, putative		1150	10.3168	85.7831	65.1362	9.63098	0.437089	NULL	33.7862	25.6543	NULL	NULL	NULL	14.6195	11.3747	NULL	NULL	NULL	-1.20854	-1.17337	NULL	NULL	NULL	-1.20388	-0.831222	NULL	NULL	NULL	668	768	NULL	NULL	NULL	295	305	NULL	NULL
pf14_0312	conserved plasmodium membrane protein, unknown function		1151	69.3768	139.829	163.943	95.4017	4.54573	20.9915	42.3084	49.6045	28.8659	NULL	5.43917	10.0121	19.6354	23.0795	NULL	-1.94835	-2.0792	-1.33701	-0.322754	NULL	-1.20245	-2.08906	-1.15556	-1.71133	NULL	366	296	296	2096	NULL	443	443	453	463	NULL
pf13_0037	dead box helicase, putative		1152	20.5589	27.1826	32.5996	11.1719	0	NULL	NULL	17.6883	NULL	NULL	NULL	NULL	12.8415	NULL	NULL	NULL	NULL	-0.461988	NULL	NULL	NULL	NULL	0.556628	NULL	NULL	NULL	NULL	500	330	NULL	NULL	NULL	589	NULL	NULL
pf14_0519	mitochondrial ribosomal protein s11 precursor, putative		1153	26.4462	45.1689	54.3641	30.9292	3.05962	NULL	70.5764	84.944	NULL	NULL	NULL	37.1175	53.1646	NULL	NULL	NULL	-0.927086	-0.676046	NULL	NULL	NULL	-1.17618	-0.975057	NULL	NULL	NULL	468	838	738	NULL	NULL	414	464	NULL	NULL
pfa0580c	tatd-like deoxyribonuclease, putative		1154	29.2497	42.4999	56.7579	22.5915	0.961596	NULL	33.8645	45.2254	NULL	NULL	NULL	44.5581	59.1978	NULL	NULL	NULL	0.395916	0.388409	NULL	NULL	NULL	-1.05009	-0.109686	NULL	NULL	NULL	103	103	93	NULL	NULL	NULL	NULL	NULL	NULL
pf14_0223	cyclophilin, putative		1155	24.8762	32.6075	41.6393	11.9974	0.699342	NULL	25.4547	32.5053	NULL	NULL	NULL	23.4596	17.7255	NULL	NULL	NULL	-0.117753	-0.874844	NULL	NULL	NULL	-0.735047	-0.500982	NULL	NULL	NULL	404	434	404	NULL	NULL	479	NULL	NULL	NULL
pf11_0292	cochaperone prefoldin complex subunit, putative		1156	53.1166	69.4504	84.6329	42.8716	1.61723	76.2075	99.6419	121.425	61.5088	NULL	83.5356	129.79	112.692	59.816	NULL	0.132459	0.381352	-0.107674	-0.0402598	NULL	1.00835	0.806837	0.113315	0.355267	NULL	602	572	572	592	NULL	537	527	577	567	NULL
pf14_0416	zinc finger protein, putative		1157	63.1531	103.247	115.122	63.0691	1.79206	53.656	87.7207	97.8099	53.5847	NULL	10.2175	18.1627	26.1692	19.6077	NULL	-2.3927	-2.27194	-1.90211	-1.4504	NULL	0.166696	-0.967649	-0.581495	-0.367371	NULL	694	894	894	924	NULL	NULL	NULL	NULL	571	NULL
pf14_0037	conserved plasmodium protein, unknown function		1158	8.50389	39.6859	30.6153	17.721	0.305962	NULL	88.5847	NULL	NULL	NULL	NULL	112.488	NULL	NULL	NULL	NULL	0.344637	NULL	NULL	NULL	NULL	-1.82587	NULL	NULL	NULL	NULL	274	NULL	534	NULL	NULL	340	NULL	NULL	NULL
pfe0605c	glutathione synthetase		1159	34.3333	130.691	69.4828	12.4928	0	17.9006	68.1392	36.2267	NULL	NULL	35.1855	102.286	50.5018	NULL	NULL	0.974977	0.586048	0.479282	NULL	NULL	0.737525	-0.636915	0.229174	NULL	NULL	472	472	542	532	NULL	NULL	NULL	NULL	NULL	NULL
pf11_0188	heat shock protein 90, putative		1160	160.49	708.806	372.517	45.2656	7.56164	60.5851	267.575	140.626	17.0878	NULL	107.635	331.278	158.615	28.1777	NULL	0.829108	0.308099	0.173672	0.721587	NULL	-0.224791	-1.15387	-0.292063	-0.689382	NULL	2604	1064	854	1064	NULL	305	555	305	305	NULL
pf08_0095	dihydropteroate synthetase		1161	73.3578	304.955	193.393	34.0386	0.830469	35.4214	147.25	93.3813	16.4358	NULL	62.4649	209.752	102.75	26.3862	NULL	0.818424	0.510415	0.137935	0.682937	NULL	0.438037	-1.13856	0.233158	-0.904507	NULL	301	321	331	281	NULL	434	484	494	464	NULL
pfe0410w	triose phosphate transporter		1162	70.8159	272.522	166.494	71.9847	0.131127	72.335	278.367	170.066	73.5288	NULL	220.265	386.864	387.703	145.615	NULL	1.60647	0.474837	1.18886	0.985777	NULL	-0.648203	-2.63924	-0.442622	-1.74776	NULL	885	755	845	875	NULL	1138	1108	1098	1498	NULL
pfc0440c	dead box helicase, putative		1163	291.842	440.404	451.449	175.146	14.9047	43.1975	65.1871	66.822	25.9245	NULL	15.1373	27.4678	33.7311	19.4905	NULL	-1.51284	-1.24685	-0.986242	-0.411544	NULL	0.0722793	-1.06389	-0.833355	0.455389	NULL	721	551	761	531	NULL	811	711	621	491	NULL
pf11_0059	metabolite/drug transporter, putative		1164	34.4267	111.022	84.0345	24.8754	0.437089	28.5936	92.211	69.7961	NULL	NULL	17.071	45.2936	31.7928	NULL	NULL	-0.74415	-1.02563	-1.13445	NULL	NULL	-0.999453	-1.56064	-0.220222	NULL	NULL	301	1151	1161	301	NULL	618	678	778	NULL	NULL
pfl1635w	ulp1 protease, putative		1165	182.619	276.148	327.445	161.58	7.25568	60.2503	91.1079	108.032	53.3092	NULL	12.7068	18.849	33.4058	21.2032	NULL	-2.24537	-2.27309	-1.69329	-1.3301	NULL	-1.73091	-2.39801	-1.28384	-2.02132	NULL	962	862	902	962	NULL	473	433	483	463	NULL
pfe0660c	purine nucleoside phosphorylase	up-regulated	1166	305.748	1015.82	2075.95	357.227	16.3471	444.401	1476.48	3017.37	519.225	NULL	1213.7	5131.28	5493.74	726.177	NULL	1.44947	1.79715	0.864499	0.483961	NULL	NULL	NULL	NULL	NULL	NULL	NULL	NULL	NULL	NULL	NULL	540	500	570	550	NULL
pfl1845c	calcyclin binding protein, putative		1167	58.7423	186.303	177.203	50.1361	2.09803	92.2171	292.47	278.184	78.7066	NULL	207.596	647.137	324.259	111.354	NULL	1.17067	1.14578	0.221108	0.500599	NULL	0.693017	-0.198586	-0.144676	-1.30854	NULL	437	377	767	817	NULL	618	638	618	618	NULL
pfl0340w	conserved plasmodium protein, unknown function		1168	56.1257	101.101	89.263	38.4689	7.12455	26.3007	47.3761	41.829	18.0267	NULL	47.4984	69.2666	64.7741	47.0595	NULL	0.852778	0.548002	0.630915	1.38435	NULL	-1.04178	-2.58772	-1.20922	-1.73011	NULL	1581	1391	1391	1371	NULL	NULL	NULL	NULL	NULL	NULL
pf11_0058-b	rna polymerase subunit, putative		1169	15.1014	52.8856	45.8914	11.6397	0	NULL	103.494	89.8071	NULL	NULL	NULL	76.8188	73.7008	NULL	NULL	NULL	-0.43002	-0.285148	NULL	NULL	NULL	-0.760582	-0.847481	NULL	NULL	NULL	296	436	406	NULL	NULL	NULL	NULL	NULL	NULL
pf14_0719	conserved plasmodium protein, unknown function	down-regulated	1170	101.972	196.979	169.108	87.5043	4.72056	22.5054	43.4737	37.3225	19.3124	NULL	2.39563	4.21757	8.49356	1.98463	NULL	-3.2318	-3.36566	-2.13561	-3.28259	NULL	NULL	NULL	NULL	NULL	NULL	NULL	NULL	NULL	NULL	NULL	284	294	324	304	NULL
pf11_0058-a	rna polymerase subunit, putative		1171	14.8958	52.3054	45.3245	11.6122	0	NULL	103.575	89.7514	NULL	NULL	NULL	76.5108	73.4897	NULL	NULL	NULL	-0.43694	-0.288391	NULL	NULL	NULL	NULL	NULL	NULL	NULL	NULL	NULL	NULL	NULL	NULL	NULL	554	634	NULL	NULL
pfi1490c-a	cyclophilin-like protein		1172	62.7232	66.7234	73.4199	37.8635	9.39741	35.2378	37.4851	41.2472	21.2716	NULL	19.1805	23.1415	26.7076	20.4195	NULL	-0.877486	-0.695836	-0.627047	-0.0589844	NULL	NULL	NULL	NULL	NULL	NULL	NULL	NULL	NULL	NULL	NULL	NULL	NULL	NULL	NULL	NULL
pfi1490c-b	cyclophilin-like protein		1173	54.1072	57.2371	61.388	30.5715	5.50732	38.5105	40.7382	43.6925	NULL	NULL	21.1317	25.1029	27.4886	NULL	NULL	-0.865841	-0.698529	-0.668553	NULL	NULL	1.63405	0.727851	1.05551	NULL	NULL	251	241	211	271	NULL	NULL	NULL	NULL	NULL	NULL
pfc0800w	band 7-related protein		1174	16.2602	92.9777	63.1519	12.8505	3.97751	NULL	86.4909	58.7459	NULL	NULL	NULL	97.2592	76.8314	NULL	NULL	NULL	0.169288	0.387208	NULL	NULL	NULL	-0.353389	-0.0403111	NULL	NULL	NULL	380	370	370	NULL	NULL	747	737	NULL	NULL
mal7p1.138	conserved plasmodium membrane protein, unknown function		1175	353.93	334.023	386.848	220.494	16.0849	77.7185	73.3472	84.947	48.4177	NULL	18.5778	15.3251	22.6707	12.5933	NULL	-2.06468	-2.25885	-1.90574	-1.94288	NULL	-1.67862	-2.36285	-1.10127	-2.04144	NULL	978	968	978	968	NULL	NULL	NULL	NULL	NULL	NULL
pfa0160c	nucleoside transporter, putative	up-regulated	1176	58.3498	213.312	157.801	54.1261	2.62253	46.4939	169.97	125.738	43.1284	NULL	317.203	648.812	539.23	208.643	NULL	2.7703	1.93252	2.10048	2.27433	NULL	NULL	-0.256292	1.15657	-0.1802	NULL	NULL	978	828	818	NULL	726	766	1066	NULL	NULL
pf07_0030	heat shock protein 86 family protein		1177	79.2077	67.8258	70.7112	31.452	9.48483	29.4781	25.2422	26.316	NULL	NULL	14.4091	24.2118	25.862	NULL	NULL	-1.03266	-0.0601287	-0.0251066	NULL	NULL	0.883294	0.722547	0.0578797	NULL	NULL	522	522	532	452	NULL	491	371	371	NULL	NULL
pfi0750c	conserved plasmodium protein, unknown function		1178	8.31699	39.86	36.4107	5.641	0	NULL	18.8374	17.2073	NULL	NULL	NULL	11.1432	7.8455	NULL	NULL	NULL	-0.757435	-1.13309	NULL	NULL	NULL	NULL	-0.909447	NULL	NULL	NULL	NULL	494	NULL	NULL	NULL	462	462	NULL	NULL
mal7p1.134	conserved plasmodium protein, unknown function		1179	420.223	334.749	372.58	154.536	49.2599	41.2752	32.8797	36.5956	15.1789	4.83842	8.67656	12.0254	17.411	10.7596	1.08779	-2.25008	-1.45111	-1.07168	-0.496444	-2.15313	NULL	-1.47455	NULL	NULL	NULL	NULL	1336	NULL	NULL	NULL	515	465	465	555	NULL
pff0500c	step ii splicing factor, putative	down-regulated	1180	155.855	143.281	184.164	78.5613	14.9484	121.288	111.503	143.318	61.1372	NULL	22.1571	26.1279	32.8317	13.4086	NULL	-2.4526	-2.09342	-2.12606	-2.18889	NULL	NULL	-1.28822	-0.851855	-0.62056	NULL	NULL	491	491	481	NULL	682	672	652	672	NULL
pfl0255c	uga suppressor trna-associated antigenic protein, putative		1181	21.9606	50.7678	50.6475	11.9699	1.39868	NULL	30.0936	30.0222	NULL	NULL	NULL	28.4106	23.6662	NULL	NULL	NULL	-0.0830254	-0.343202	NULL	NULL	NULL	-0.491121	NULL	NULL	NULL	NULL	382	NULL	NULL	NULL	NULL	323	293	NULL	NULL
pf10_0289	adenosine deaminase, putative		1182	580.657	465.788	1373.56	413.389	35.2731	550.908	441.924	1303.19	392.21	33.4659	841.585	987.521	1967.58	514.225	96.472	0.611298	1.16001	0.594377	0.390774	1.52742	-0.790109	-1.53231	-1.34748	-1.62002	NULL	770	660	830	990	NULL	1148	478	678	458	368
pfi0680c	arginyl-trna synthetase, putative		1183	46.0519	97.7063	93.7671	29.3882	8.26098	16.5535	35.1209	33.7049	NULL	NULL	3.95225	6.38636	9.19756	NULL	NULL	-2.06639	-2.45926	-1.87364	NULL	NULL	0.538147	-0.751649	-0.951026	NULL	NULL	156	146	146	NULL	NULL	503	483	483	NULL	NULL
pf10_0047	rna binding protein, putative		1184	94.6829	329.382	253.678	62.3537	4.45831	36.5148	127.027	97.832	24.0469	NULL	44.6981	262.408	135.717	19.498	NULL	0.29173	1.04667	0.472228	-0.302526	NULL	NULL	-1.4771	NULL	NULL	NULL	NULL	1208	NULL	NULL	NULL	421	441	311	341	NULL
pff0820w	conserved plasmodium protein, unknown function		1185	80.0114	82.2729	93.6411	35.6896	6.3815	20.4319	21.0094	23.9124	9.1138	NULL	7.96859	11.9806	14.2069	8.52685	NULL	-1.35843	-0.810339	-0.751171	-0.0960401	NULL	0.27994	-0.398012	-0.28511	-0.306451	NULL	469	379	389	399	NULL	407	1367	927	437	NULL
pf11_0276	conserved plasmodium protein, unknown function		1186	24.2595	83.1142	72.6325	17.3908	1.52981	NULL	41.6404	36.389	NULL	NULL	NULL	9.89393	10.8948	NULL	NULL	NULL	-2.07337	-1.73986	NULL	NULL	NULL	-1.56879	-1.41446	NULL	NULL	NULL	652	712	NULL	NULL	NULL	651	641	NULL	NULL
pfc0270w	activator of hsp90 atpase, putative		1187	48.0517	83.6944	70.7742	18.519	5.63845	48.0517	83.6944	70.7742	NULL	NULL	58.5055	128.023	95.8335	NULL	NULL	0.283985	0.613196	0.437307	NULL	NULL	-0.498707	-1.56389	-0.692734	NULL	NULL	1318	548	558	548	NULL	318	978	828	NULL	NULL
pf10_0144	prohibitin, putative		1188	24.2595	139.22	92.6647	10.7592	1.26756	NULL	160.948	107.127	NULL	NULL	NULL	219.243	109.68	NULL	NULL	NULL	0.445938	0.0339786	NULL	NULL	NULL	0.00904306	0.128998	NULL	NULL	NULL	657	647	417	NULL	NULL	480	420	NULL	NULL
mal8p1.108	protein phosphatase, putative		1189	43.1362	72.0613	62.3014	29.4433	0	50.042	83.5978	72.2754	NULL	NULL	43.6474	93.4272	54.3543	NULL	NULL	-0.197245	0.160378	-0.41111	NULL	NULL	1.06556	0.254969	0.108475	NULL	NULL	511	521	531	481	NULL	510	500	700	NULL	NULL
pfb0525w	asparagine-trna ligase, putative		1190	528.755	711.765	885.858	322.032	10.359	296.554	399.195	496.836	180.613	NULL	304.996	439.146	472.963	184.313	NULL	0.0404952	0.137605	-0.0710414	0.0292553	NULL	-0.810346	-1.89551	-1.23705	-1.73364	NULL	702	582	752	552	NULL	1027	887	957	577	NULL
pf14_0410	conserved plasmodium protein, unknown function		1191	11.3448	36.4658	36.4107	8.47526	0	NULL	20.9453	20.9137	NULL	NULL	NULL	13.5813	12.4511	NULL	NULL	NULL	-0.625003	-0.74817	NULL	NULL	NULL	-0.25579	-0.018894	NULL	NULL	NULL	749	1039	1299	NULL	NULL	NULL	NULL	NULL	NULL
pf11_0457	ubiquitin activating enzyme (e1) subunit aos1, putative		1192	35.4173	49.0272	66.2071	17.6384	0	36.626	50.7003	68.4665	NULL	NULL	46.0468	71.7624	81.4397	NULL	NULL	0.330234	0.501232	0.250335	NULL	NULL	-1.31894	-1.46588	-0.512614	NULL	NULL	1495	695	675	695	NULL	790	770	NULL	NULL	NULL
pfe0295w	conserved plasmodium protein, unknown function		1193	23.867	33.9999	33.2295	14.8592	0	NULL	49.204	48.089	NULL	NULL	NULL	37.9783	41.6958	NULL	NULL	NULL	-0.3736	-0.205807	NULL	NULL	NULL	-0.159852	0.370902	NULL	NULL	NULL	165	165	155	NULL	NULL	483	483	NULL	NULL
pfl0740c	10 kd chaperonin		1194	12.9334	104.901	60.2541	5.17321	1.04901	NULL	400.385	229.978	NULL	NULL	NULL	802.321	288.537	NULL	NULL	NULL	1.00279	0.327262	NULL	NULL	NULL	-0.446921	-0.313665	NULL	NULL	NULL	301	371	NULL	NULL	NULL	382	312	NULL	NULL
pf13_0180	cochaperonin		1195	22.9512	78.6176	85.3889	25.5634	2.01061	NULL	108.14	117.454	NULL	NULL	NULL	197.659	185.039	NULL	NULL	NULL	0.870115	0.655739	NULL	NULL	NULL	-1.29474	-0.864388	NULL	NULL	NULL	693	553	553	NULL	NULL	429	449	NULL	NULL
pfe0380c	nuclear pore associated protein (npl4), putative		1196	84.254	108.991	162.651	127.624	3.71526	54.498	70.4989	105.208	82.5512	NULL	51.6933	75.8026	110.753	102.542	NULL	-0.0762256	0.104647	0.0741036	0.312848	NULL	0.314581	-0.590086	0.0978351	-0.0700042	NULL	560	660	670	690	NULL	956	736	846	586	NULL
pfe0635c	conserved plasmodium protein, unknown function		1197	16.9891	85.1159	65.0417	9.05312	0	NULL	17.4239	13.3146	NULL	NULL	NULL	3.19535	3.41242	NULL	NULL	NULL	-2.44702	-1.96414	NULL	NULL	NULL	0.207415	0.502823	NULL	NULL	NULL	503	523	73	NULL	NULL	NULL	NULL	NULL	NULL
pfc0330w	conserved plasmodium protein, unknown function	down-regulated	1198	48.7058	64.5187	97.9878	58.4738	2.84108	24.7867	32.8339	49.8665	29.7577	NULL	5.85779	8.3134	14.7672	6.17635	NULL	-2.08114	-1.98168	-1.75567	-2.26844	NULL	1.19959	-0.163056	0.140971	-0.267077	NULL	834	814	894	1214	NULL	618	618	628	628	NULL
pf10_0210	deoxyribose-phosphate aldolase, putative		1199	37.9218	47.8088	71.5301	34.5614	4.4146	51.1075	64.4323	96.4018	46.5788	NULL	54.7687	89.2803	202.008	83.4774	NULL	0.0998157	0.470556	1.06728	0.841714	NULL	-0.817084	-1.71575	-0.369999	-2.1175	NULL	833	713	573	673	NULL	867	577	767	597	NULL
pf10_0066	thioredoxin, putative		1200	26.5209	80.4163	110.965	23.5271	11.6266	NULL	151.158	208.58	NULL	NULL	NULL	92.6159	68.9863	NULL	NULL	NULL	-0.706729	-1.59622	NULL	NULL	NULL	-1.37737	-1.76849	NULL	NULL	NULL	667	727	667	NULL	NULL	943	1083	NULL	NULL
pfe1155c	mitochondrial processing peptidase alpha subunit, putative		1201	53.7334	137.682	169.927	68.0772	4.76427	34.5552	88.5417	109.278	43.7796	NULL	41.8827	60.8801	105.127	57.5859	NULL	0.277449	-0.540387	-0.0558693	0.395458	NULL	0.772377	-1.53187	-0.719041	-0.473908	NULL	552	512	512	352	NULL	692	732	732	732	NULL
pf11_0295	farnesyl pyrophosphate synthase, putative		1202	26.876	64.3446	79.2784	31.1493	2.9285	NULL	59.5232	73.338	NULL	NULL	NULL	83.909	102.741	NULL	NULL	NULL	0.495373	0.486372	NULL	NULL	NULL	-0.886002	-0.110276	NULL	NULL	NULL	438	418	308	NULL	NULL	384	404	NULL	NULL
mal7p1.38	regulator of chromosome condensation, putative		1203	156.528	331.819	213.677	90.5312	6.99342	77.7198	164.756	106.096	44.9509	NULL	83.6973	171.722	122.995	60.0422	NULL	0.106898	0.0597447	0.213237	0.417626	NULL	-0.777847	-2.51775	-1.54275	-1.68463	NULL	521	481	471	521	NULL	562	562	502	562	NULL
pfi1570c	m18 aspartyl aminopeptidase		1204	48.9114	135.1	99.4681	41.9085	0	29.4115	81.239	59.8125	25.2005	NULL	91.7083	183.541	151.472	64.812	NULL	1.64067	1.17586	1.34053	1.36281	NULL	NULL	NULL	NULL	NULL	NULL	NULL	NULL	NULL	NULL	NULL	435	445	435	445	NULL
pfl1310c	dna helicase 60		1205	39.9776	144.094	158.557	50.1361	1.52981	18.3805	66.2499	72.8997	23.0511	NULL	22.5906	61.4219	74.3713	22.3779	NULL	0.297546	-0.109166	0.0288332	-0.0427628	NULL	0.36416	-0.565064	0.0194701	-0.287255	NULL	859	929	829	859	NULL	474	474	534	514	NULL
pfl1420w	macrophage migration inhibitory factor		1206	83.1326	105.191	177.329	93.3654	7.73647	276.188	349.472	589.133	310.184	NULL	538.073	779.847	1228.41	276.604	NULL	0.962151	1.15802	1.06013	-0.165304	NULL	NULL	1.12709	NULL	NULL	NULL	NULL	482	NULL	NULL	NULL	839	839	799	789	NULL
pfd0285c	lysine decarboxylase, putative		1207	28.9693	124.802	70.3332	29.2782	1.74836	NULL	17.6349	9.93828	NULL	NULL	NULL	6.95289	5.91291	NULL	NULL	NULL	-1.34274	-0.749127	NULL	NULL	NULL	-0.817726	-0.422994	NULL	NULL	NULL	826	976	NULL	NULL	NULL	238	158	NULL	NULL
pf13_0059	mitochondrial ribosomal protein s15 precursor, putative		1208	20.3907	54.046	56.9469	22.2338	3.453	NULL	62.6984	66.0637	NULL	NULL	NULL	38.2853	49.102	NULL	NULL	NULL	-0.711639	-0.428078	NULL	NULL	NULL	-1.64718	-0.488955	NULL	NULL	NULL	505	505	485	NULL	NULL	485	915	NULL	NULL
pf13_0232	casein kinase ii beta chain		1209	304.533	233.387	221.992	113.205	9.61596	275.845	211.401	201.08	102.541	NULL	167.965	166.914	217.48	74.5033	NULL	-0.715693	-0.340877	0.113116	-0.460825	NULL	-0.497605	-1.09612	0.311109	-0.911754	NULL	737	727	927	1077	NULL	1013	1033	1053	953	NULL
pf14_0081	dna-repair helicase, putative		1210	185.74	432.339	523.326	297.405	14.9484	54.1043	125.936	152.44	86.6311	NULL	26.0408	38.9335	61.166	59.9894	NULL	-1.05497	-1.69361	-1.31744	-0.530178	NULL	-1.35068	-2.58904	-1.59949	-2.26434	NULL	2144	2134	2064	2064	NULL	905	725	745	645	NULL
pf14_0209	conserved plasmodium protein, unknown function		1211	100.29	163.676	152.982	38.8541	2.53512	50.17	81.8787	76.5292	19.4368	NULL	8.60207	16.8947	18.0507	6.03984	NULL	-2.54407	-2.27692	-2.08396	-1.68621	NULL	NULL	NULL	NULL	NULL	NULL	NULL	NULL	NULL	NULL	NULL	576	576	626	566	NULL
pf14_0509	rap protein, putative	down-regulated	1212	21.3812	74.2371	66.963	11.6672	11.9325	NULL	14.4768	13.0583	NULL	NULL	NULL	2.25826	2.64873	NULL	NULL	NULL	-2.68046	-2.30159	NULL	NULL	NULL	-0.424007	-0.461988	NULL	NULL	NULL	1297	1287	297	NULL	NULL	427	267	NULL	NULL
pf11_0118	conserved plasmodium protein, unknown function		1213	38.931	65.389	56.065	15.6847	0.830469	22.4386	37.6882	32.3141	NULL	NULL	8.04761	16.5088	15.1037	NULL	NULL	-1.47935	-1.19088	-1.09726	NULL	NULL	NULL	NULL	NULL	NULL	NULL	NULL	NULL	NULL	NULL	NULL	428	438	NULL	NULL	NULL
pf10_0122	phosphoglucomutase, putative		1214	105.897	159.005	137.611	57.1255	0.218544	61.1414	91.8042	79.4522	32.9824	NULL	110.896	195.144	143.18	64.7352	NULL	0.858985	1.0879	0.849667	0.972855	NULL	-0.823186	-1.82299	-0.756318	-1.39261	NULL	1073	993	983	963	NULL	737	747	NULL	757	NULL
mal13p1.112	conserved plasmodium protein, unknown function	down-regulated	1215	16.4284	67.1586	105.894	53.9335	3.58413	NULL	32.4751	51.2058	26.08	NULL	NULL	2.23566	10.4823	10.886	NULL	NULL	-3.86056	-2.28835	-1.26047	NULL	NULL	NULL	NULL	NULL	NULL	NULL	NULL	NULL	NULL	NULL	NULL	469	539	539	NULL
pff0435w	ornithine aminotransferase	up-regulated	1216	366.172	2095.78	795.021	225.31	21.1551	306.42	1753.79	665.289	188.544	NULL	1923.38	8918.52	3611.72	1225.62	NULL	2.65006	2.34632	2.44063	2.70054	NULL	2.95501	0.866337	2.14522	2.35036	NULL	1221	1221	1111	51	NULL	NULL	1046	NULL	NULL	NULL
pf13_0077	dead box helicase, putative		1217	14.6716	72.0033	89.6725	50.5489	2.49141	NULL	29.4733	36.7059	20.6913	NULL	NULL	9.00283	12.3552	5.14806	NULL	NULL	-1.71096	-1.57089	-2.00693	NULL	NULL	-1.12825	-0.360348	NULL	NULL	NULL	457	497	NULL	NULL	NULL	262	262	322	NULL
pfl1210w	isoleucyl-trna synthetase, putative		1218	14.9706	85.6671	80.6328	25.9211	2.49141	NULL	16.9941	15.9954	NULL	NULL	NULL	2.9043	5.64745	NULL	NULL	NULL	-2.54877	-1.50199	NULL	NULL	NULL	-0.0708471	-0.658385	NULL	NULL	NULL	218	238	218	NULL	NULL	261	151	NULL	NULL
pf10_0363	pyruvate kinase 2, putative		1219	25.0257	136.986	150.651	42.1562	1.52981	NULL	62.6079	68.8533	19.267	NULL	NULL	49.4352	54.3341	18.0201	NULL	NULL	-0.340806	-0.341669	-0.0965243	NULL	NULL	-1.28371	-0.393526	-0.927645	NULL	NULL	365	365	995	NULL	NULL	309	299	309	NULL
pfa0570w	conserved plasmodium protein, unknown function		1220	28.5581	117.288	124.036	41.3582	9.09145	NULL	60.9606	64.4677	21.4959	NULL	NULL	48.7806	45.1744	23.663	NULL	NULL	-0.321569	-0.513072	0.138571	NULL	NULL	-2.11299	-1.42333	-2.04031	NULL	NULL	1097	1107	1237	NULL	NULL	598	538	508	NULL
pff1015w	conserved plasmodium protein, unknown function	down-regulated	1221	24.6146	105.916	110.177	42.8991	4.50202	NULL	42.6222	44.3369	17.2632	NULL	NULL	4.45634	8.97176	2.30278	NULL	NULL	-3.25767	-2.30504	-2.90626	NULL	NULL	-0.422674	0.146878	0.136501	NULL	NULL	699	409	289	NULL	NULL	368	428	368	NULL
pfe0905w	rap protein, putative	down-regulated	1222	50.4066	221.174	196.353	68.435	4.19605	12.6523	55.5155	49.2855	17.1775	NULL	2.50501	6.59815	14.2399	4.27747	NULL	-2.3365	-3.07276	-1.79122	-2.00569	NULL	NULL	NULL	NULL	NULL	NULL	NULL	NULL	NULL	NULL	NULL	449	489	519	489	NULL
pfl2395c	apicoplast dimethyladenosine synthase, putative		1223	43.8278	55.9026	65.9866	30.7091	4.8954	24.5122	31.2655	36.9053	NULL	NULL	6.30664	10.2322	24.3244	NULL	NULL	-1.95855	-1.61145	-0.601421	NULL	NULL	-0.423667	-0.99317	-1.3302	NULL	NULL	363	223	413	303	NULL	NULL	NULL	NULL	NULL	NULL
pf14_0674	conserved plasmodium protein, unknown function		1224	14.5781	62.9811	69.7978	13.8136	0.655633	NULL	37.2009	41.2273	NULL	NULL	NULL	33.9017	38.6151	NULL	NULL	NULL	-0.133981	-0.0944351	NULL	NULL	NULL	-0.483873	-0.207498	NULL	NULL	NULL	372	372	362	NULL	NULL	267	257	NULL	NULL
pf08_0128	syf2 splicing factor, putative		1225	95.6361	101.768	131.186	71.4618	7.3868	48.2037	51.2942	66.1219	36.0191	NULL	20.9003	23.8136	34.3343	24.0251	NULL	-1.20562	-1.10701	-0.945476	-0.584222	NULL	0.824836	-0.115425	0.145517	-0.529181	NULL	291	291	311	291	NULL	557	397	627	427	NULL
pf13_0342	conserved plasmodium protein, unknown function		1226	32.0158	33.2167	47.0568	19.7022	7.56164	32.1121	33.3166	47.1984	NULL	NULL	10.2293	13.5585	17.4767	NULL	NULL	-1.65041	-1.29705	-1.43331	NULL	NULL	-0.514487	-0.0683064	0.528097	NULL	NULL	2793	303	303	283	NULL	632	722	692	NULL	NULL
mal13p1.185	protein kinase 6		1227	6.4667	38.4675	34.0485	4.54032	0.568216	NULL	44.3174	39.2263	NULL	NULL	NULL	41.673	32.6401	NULL	NULL	NULL	-0.0887601	-0.265178	NULL	NULL	NULL	1.10752	0.832298	NULL	NULL	NULL	185	275	105	NULL	NULL	NULL	NULL	NULL	NULL
pf14_0426	conserved plasmodium protein, unknown function		1228	13.9053	58.6586	63.0574	10.0437	8.3484	NULL	125.072	134.451	NULL	NULL	NULL	101.818	76.7905	NULL	NULL	NULL	-0.296765	-0.808078	NULL	NULL	NULL	-2.0183	-1.43645	NULL	NULL	NULL	1318	1308	1528	NULL	NULL	475	445	NULL	NULL
pfa0510w	bromodomain protein, putative		1229	83.5437	240.582	255.159	116.507	40.2996	12.4007	35.7105	37.8742	17.2936	5.98183	8.26923	20.5911	23.2161	12.349	2.95357	-0.5846	-0.794325	-0.706091	-0.485854	-1.01813	0.514078	-2.03405	-0.769416	-1.39261	NULL	555	615	1165	555	NULL	NULL	561	571	561	NULL
pf14_0228	conserved plasmodium protein, unknown function		1230	774.247	838.54	583.958	244.379	218.326	167.369	181.267	126.234	52.8273	47.1954	97.1524	173.182	112.79	63.7807	32.2011	-0.784707	-0.0658285	-0.162457	0.271836	-0.551535	-1.15182	-1.90924	-1.13482	-2.10792	-1.05637	3036	1386	2056	2036	1196	489	489	479	469	459
pf08_0006	prohibitin, putative		1231	31.9036	211.426	123.437	25.2882	1.31127	NULL	274.937	160.517	NULL	NULL	NULL	297.487	122.569	NULL	NULL	NULL	0.113728	-0.389129	NULL	NULL	NULL	NULL	NULL	NULL	NULL	NULL	NULL	NULL	NULL	NULL	NULL	594	NULL	NULL	NULL
pf10_0209	rna helicase, putative		1232	75.8809	79.9521	61.073	26.5815	6.33779	38.1887	40.2376	30.7363	NULL	NULL	46.2177	53.0621	32.0384	NULL	NULL	0.2753	0.399137	0.0598586	NULL	NULL	0.412262	0.14513	-0.687547	NULL	NULL	536	486	516	536	NULL	383	263	233	NULL	NULL
pf10_0093	protein phosphatase, putative		1233	14.3351	97.6193	51.5294	8.44774	0	NULL	105.878	55.8887	NULL	NULL	NULL	43.2439	33.3325	NULL	NULL	NULL	-1.29183	-0.745627	NULL	NULL	NULL	0.0141341	0.627543	NULL	NULL	NULL	837	1567	217	NULL	NULL	740	860	NULL	NULL
pf07_0053	conserved plasmodium protein, unknown function		1234	603.066	713.68	382.439	184.585	136.853	57.3148	67.8274	36.3466	17.5427	13.0063	20.227	29.5464	20.4064	13.3333	2.63135	-1.50263	-1.19889	-0.832797	-0.395838	-2.30534	-0.484995	-0.768271	-0.970135	NULL	-3.91497	1497	1127	2997	NULL	72	445	385	485	385	NULL
pf14_0023	conserved plasmodium protein, unknown function		1235	20.8018	38.0904	28.6309	4.01749	0.830469	NULL	14.7067	NULL	NULL	NULL	NULL	9.05288	NULL	NULL	NULL	NULL	-0.700025	NULL	NULL	NULL	NULL	0.534874	NULL	NULL	NULL	NULL	391	NULL	101	NULL	NULL	NULL	NULL	NULL	NULL
pff0465c	mitochondrial cardiolipin synthase, pfcls		1236	10.2607	35.4795	26.5521	9.87863	1.9669	NULL	20.1359	NULL	NULL	NULL	NULL	14.7439	NULL	NULL	NULL	NULL	-0.449649	NULL	NULL	NULL	NULL	-0.491121	NULL	NULL	NULL	NULL	511	NULL	NULL	NULL	NULL	719	NULL	NULL	NULL
pfe1055c	conserved plasmodium protein, unknown function		1237	37.305	53.7269	60.5376	11.7773	0.0874178	24.7545	35.6515	40.1709	NULL	NULL	18.8931	35.5732	29.3152	NULL	NULL	-0.389834	-0.00317418	-0.454501	NULL	NULL	1.22586	-0.253622	0.30819	NULL	NULL	321	321	301	121	NULL	1150	780	490	NULL	NULL
pf14_0678	exported protein 2		1238	866.369	2498.07	1475.2	513.083	2250.61	1064.34	3068.88	1812.29	630.324	2764.88	2003.36	5103.45	2889.61	909.648	4341.93	0.912468	0.733761	0.673061	0.529216	0.651117	-0.503502	-1.6061	-0.398942	-1.70489	0.37832	2238	1758	1628	2278	1713	1321	1281	1181	1201	1251
pf11_0247	rap protein, putative	down-regulated	1239	65.3772	53.4368	80.8533	32.3601	8.26098	31.2959	25.5801	38.7043	15.4907	NULL	2.55692	3.40409	7.42149	1.86634	NULL	-3.6135	-2.90968	-2.38271	-3.05312	NULL	-0.254873	-1.24601	-1.08828	-1.50067	NULL	903	553	1103	1803	NULL	280	250	NULL	NULL	NULL
pfd0090c	plasmodium exported protein (phista), unknown function	up-regulated	1240	121.335	832.854	257.49	27.5171	5.68216	110.505	758.519	234.508	NULL	NULL	787.989	3884.23	638.95	NULL	NULL	2.83406	2.35637	1.44607	NULL	NULL	NULL	NULL	NULL	NULL	NULL	1072	1202	1202	1142	NULL	942	1012	982	NULL	NULL
pf13_0186	conserved plasmodium protein, unknown function		1241	48.6124	38.9607	53.8287	29.3882	1.9669	74.2173	59.482	82.1812	NULL	NULL	82.1441	64.8042	62.1061	NULL	NULL	0.146401	0.123634	-0.404074	NULL	NULL	-0.347493	-1.42332	-0.503808	NULL	NULL	959	469	1289	1949	NULL	928	NULL	NULL	NULL	NULL
mal7p1.58	pfmc-2tm maurer's cleft two transmembrane protein		1242	5.02758	53.3497	12.6304	0.632893	0	NULL	82.5847	NULL	NULL	NULL	NULL	224.01	NULL	NULL	NULL	NULL	1.43962	NULL	NULL	NULL	NULL	-1.65258	NULL	NULL	NULL	NULL	161	NULL	NULL	NULL	NULL	373	NULL	NULL	NULL
pf11_0336	pre-mrna splicing factor, putative		1243	85.6557	55.6706	89.9245	61.0879	3.58413	77.0978	50.1085	80.9401	54.9846	NULL	28.1435	31.1116	44.8891	34.5265	NULL	-1.45389	-0.687602	-0.850489	-0.671324	NULL	0.842659	-0.010798	0.290832	-0.00662637	NULL	439	409	429	439	NULL	428	378	458	368	NULL
pf14_0659	conserved plasmodium protein, unknown function		1244	33.4175	37.104	45.293	21.6284	2.22915	45.59	50.6194	61.7912	NULL	NULL	23.2887	27.3022	25.8301	NULL	NULL	-0.96909	-0.890676	-1.25835	NULL	NULL	-0.17453	-0.904972	-0.135093	NULL	NULL	405	295	455	615	NULL	564	494	564	NULL	NULL
mal7p1.157a	rna binding protein, putative		1245	73.04	51.8122	71.1836	43.6146	5.33249	51.1127	36.2577	49.8136	30.521	NULL	12.2191	13.8813	16.1778	10.2972	NULL	-2.06455	-1.38514	-1.62253	-1.56755	NULL	-0.183584	-0.0273685	-0.0428342	-0.959648	NULL	473	293	303	473	NULL	478	458	468	438	NULL
pfi1640c	conserved plasmodium protein, unknown function		1246	46.0332	31.36	52.2538	25.3983	4.50202	65.481	NULL	74.3298	NULL	NULL	22.4385	NULL	55.0357	NULL	NULL	-1.5451	NULL	-0.433572	NULL	NULL	NULL	NULL	NULL	NULL	NULL	NULL	NULL	NULL	NULL	NULL	804	NULL	574	NULL	NULL
pfe1015c	conserved plasmodium protein, unknown function		1247	48.9862	129.676	170.683	59.2993	1.39868	23.9658	63.4421	83.5045	29.0114	NULL	15.5799	40.3482	43.2606	20.4587	NULL	-0.621292	-0.652936	-0.9488	-0.503907	NULL	-0.26409	-1.45308	-0.950362	-0.784925	NULL	517	527	677	587	NULL	611	1341	1431	621	NULL
pf08_0132	glutamate dehydrogenase, putative		1248	570.733	1539.19	832.471	287.884	61.0176	137.725	371.427	200.886	69.47	14.7243	165.762	447.703	236.506	115.084	28.6706	0.267319	0.269464	0.235501	0.728227	0.96137	0.291142	-0.694633	0.0112843	0.13513	-0.309139	1250	1240	1250	1260	480	1338	1348	1178	1178	NULL
pfi1310w	nad synthase, putative		1249	87.9732	267.01	316.799	144.272	2.18544	35.6167	108.101	128.259	58.4097	NULL	81.543	187.002	158.39	110.008	NULL	1.19501	0.79067	0.304424	0.913327	NULL	-0.672518	-2.20409	-1.22294	NULL	NULL	681	731	781	NULL	NULL	571	621	591	571	NULL
mal7p1.88	thioredoxin-like protein		1250	24.9136	79.778	66.3016	12.08	0.524507	NULL	61.3677	51.0012	NULL	NULL	NULL	40.6109	42.5844	NULL	NULL	NULL	-0.595612	-0.260205	NULL	NULL	NULL	-1.1457	-1.31241	NULL	NULL	NULL	411	631	421	NULL	NULL	NULL	NULL	NULL	NULL
pf14_0455	multidrug resistance protein 2 (heavy metal transport family)		1251	109.616	531.641	320.799	91.2466	4.23976	36.2367	175.749	106.049	30.1642	NULL	36.6471	79.9852	63.0662	34.5288	NULL	0.0162451	-1.13571	-0.749796	0.194963	NULL	NULL	-2.01251	NULL	-0.875169	NULL	NULL	1133	NULL	1573	NULL	1084	1164	1214	1124	NULL
pf14_0535	snare protein, putative		1252	4.9902	42.0068	62.4904	6.87927	0	NULL	15.2088	22.6251	NULL	NULL	NULL	4.42391	7.15302	NULL	NULL	NULL	-1.78151	-1.6613	NULL	NULL	NULL	-1.26677	-0.755719	NULL	NULL	NULL	291	301	51	NULL	NULL	597	667	NULL	NULL
pfl0100c	atp-dependent rna helicase, putative		1253	35.2678	45.8651	44.411	12.3552	0	13.6012	17.6881	17.1273	NULL	NULL	2.78271	3.45564	6.19062	NULL	NULL	-2.28917	-2.35575	-1.46814	NULL	NULL	-0.764564	-1.42147	-0.150044	NULL	NULL	443	433	443	413	NULL	NULL	NULL	NULL	NULL	NULL
pf10_0113	conserved plasmodium protein, unknown function	down-regulated	1254	48.2573	77.2251	52.6633	16.0975	6.03183	25.2392	40.3897	27.5436	NULL	NULL	4.72954	6.35606	6.42223	NULL	NULL	-2.41589	-2.66778	-2.10057	NULL	NULL	-2.44578	-3.24601	-1.96118	NULL	NULL	1407	1397	1267	1187	NULL	NULL	NULL	NULL	NULL	NULL
pff0775w	pyridoxine kinase		1255	18.5217	83.3463	51.3404	21.4358	0	NULL	63.4778	39.1016	NULL	NULL	NULL	37.4422	18.7564	NULL	NULL	NULL	-0.761587	-1.05984	NULL	NULL	NULL	-1.88408	-1.49761	NULL	NULL	NULL	816	816	2176	NULL	NULL	NULL	NULL	NULL	NULL
pf13_0345	glycine cleavage t protein, putative		1256	19.4562	81.5477	97.8618	27.9023	3.01591	NULL	69.6393	83.5711	NULL	NULL	NULL	37.9216	50.732	NULL	NULL	NULL	-0.876884	-0.720109	NULL	NULL	NULL	0.102062	1.42908	NULL	NULL	NULL	163	173	NULL	NULL	NULL	569	NULL	NULL	NULL
pf07_0110	protein phosphatase, putative		1257	22.8577	87.9299	67.7505	20.3076	1.79206	NULL	58.2317	44.8678	NULL	NULL	NULL	57.4601	53.017	NULL	NULL	NULL	-0.019244	0.240772	NULL	NULL	NULL	-0.737609	-0.394425	NULL	NULL	NULL	384	1124	694	NULL	NULL	288	398	NULL	NULL
pfc0070c	plasmodium exported protein, unknown function		1258	27.2125	137.682	67.5615	26.7741	7.73647	NULL	201.88	99.0637	NULL	NULL	NULL	216.286	112.757	NULL	NULL	NULL	0.0994371	0.186783	NULL	NULL	NULL	-1.55659	-0.778461	NULL	NULL	NULL	1012	992	952	NULL	NULL	NULL	NULL	NULL	NULL
pfe0800w	rap protein, putative		1259	14.0735	56.6859	43.1511	14.0337	2.9285	NULL	17.8202	13.5653	NULL	NULL	NULL	7.86234	8.00076	NULL	NULL	NULL	-1.18048	-0.76171	NULL	NULL	NULL	-0.874915	-0.172481	NULL	NULL	NULL	739	1039	1219	NULL	NULL	NULL	NULL	NULL	NULL
pfl0575w	lysine-specific histone demethylase 1, putative		1260	124.381	137.392	152.761	84.7526	37.7645	14.0766	15.5491	17.2885	9.59174	4.27393	3.85327	8.20988	12.3287	6.92459	0.981351	-1.86915	-0.921402	-0.487799	-0.470064	-2.12272	0.276387	0.0425607	0.248506	-0.940096	NULL	647	217	197	217	NULL	600	640	600	600	NULL
pf08_0089	conserved plasmodium protein, unknown function		1261	296.571	267.358	366.218	269.337	23.1657	37.6216	33.9158	46.4567	34.1668	NULL	21.015	22.1444	38.281	43.7544	NULL	-0.84014	-0.615014	-0.279257	0.356832	NULL	0.811353	-0.128405	0.538012	-0.00404255	NULL	93	83	83	83	NULL	503	513	513	513	NULL
pf13_0239	conserved plasmodium protein, unknown function		1262	147.8	149.025	165.266	87.6694	64.864	40.1084	40.4411	44.8482	23.7909	17.6022	9.98542	12.1939	22.3763	17.5937	2.46045	-2.00601	-1.72966	-1.00308	-0.435347	-2.83876	-0.501111	-0.92694	-0.00183175	-0.890108	-1.18385	497	527	487	537	152	520	490	550	470	NULL
pfl1325c	conserved plasmodium protein, unknown function		1263	168.433	176.411	202.558	161.278	26.269	49.8323	52.1926	59.9285	47.7153	NULL	9.62039	9.38608	17.1499	20.5953	NULL	-2.37291	-2.47525	-1.80505	-1.21214	NULL	-0.779869	-1.55205	-0.240774	-0.807645	NULL	411	381	421	421	NULL	462	472	502	492	NULL
pfi0225w	ubiquitin specific protease, putative		1264	232.913	255.696	238.245	221.402	39.338	44.6622	49.0308	45.6845	42.4549	7.54324	34.4018	34.3389	35.6875	46.5688	7.11772	-0.37657	-0.513844	-0.356286	0.133431	-0.0837694	0.611681	-0.68511	-0.332078	-0.636062	NULL	793	793	703	873	NULL	450	410	710	880	NULL
mal13p1.132	micro-fibrillar-associated protein, putative		1265	65.2464	57.4692	74.6798	38.9367	14.3802	45.6587	40.2164	52.2602	27.2475	NULL	22.6567	29.4419	46.133	17.8661	NULL	-1.01096	-0.449913	-0.179913	-0.608896	NULL	NULL	NULL	NULL	NULL	NULL	NULL	NULL	NULL	NULL	NULL	1471	491	1131	1461	NULL
mal13p1.336	conserved plasmodium protein, unknown function		1266	495.543	485.021	494.947	300.872	259.718	248.268	242.997	247.969	150.737	130.119	232.175	228.333	211.022	201.347	92.6631	-0.0966885	-0.0897999	-0.232765	0.417647	-0.489768	NULL	NULL	NULL	NULL	NULL	874	874	994	894	799	1061	1041	1231	2311	2331
pf11_0115	conserved plasmodium protein, unknown function		1267	119.858	86.8275	114.461	68.7652	41.2175	70.922	51.3772	67.7283	40.6895	24.389	14.7864	13.1314	19.768	17.1534	5.74301	-2.26196	-1.96811	-1.77659	-1.24616	-2.08635	-0.416041	-1.31517	-1.2568	-1.04031	0.314496	706	696	706	696	126	NULL	406	NULL	NULL	386
pfe0655w	conserved plasmodium protein, unknown function		1268	276.965	264.08	332.075	215.321	146.731	33.7886	32.2166	40.5118	26.2683	17.9005	7.63662	9.45957	15.633	11.4919	2.75042	-2.14553	-1.76796	-1.37374	-1.1927	-2.70228	0.302363	-0.866348	-0.313124	-0.686554	NULL	751	551	541	751	NULL	469	449	419	419	NULL
pff0445w	conserved plasmodium protein, unknown function		1269	1142.36	1236.73	1448.4	1047.22	557.594	62.8224	68.0122	79.6523	57.59	30.664	17.8873	22.1854	30.1877	35.8129	12.7096	-1.81234	-1.61618	-1.39976	-0.68534	-1.27063	-1.88534	-2.2464	NULL	-2.18166	-2.00808	1127	1077	NULL	977	162	371	321	331	591	296
pfe1160w	conserved plasmodium protein, unknown function		1270	28.4086	50.0716	51.9389	17.5009	108.398	NULL	15.3783	15.9517	NULL	33.2918	NULL	4.4086	4.44548	NULL	3.28923	NULL	-1.8025	-1.8433	NULL	-3.33935	NULL	0.295327	0.169972	NULL	NULL	NULL	498	468	458	NULL	NULL	779	1029	NULL	1639
pfi0430c	conserved plasmodium protein, unknown function		1271	14.5968	39.744	44.5685	12.9881	2.14174	NULL	14.1186	15.8325	NULL	NULL	NULL	3.75405	5.06881	NULL	NULL	NULL	-1.91108	-1.64317	NULL	NULL	NULL	-1.50362	-0.161234	NULL	NULL	NULL	564	554	234	NULL	NULL	1284	124	NULL	NULL
pfi0935w	dnaj protein, putative		1272	161.817	131.532	146.241	142.786	29.9406	152.227	123.737	137.574	134.324	NULL	274.691	188.202	247.294	262.892	NULL	0.851588	0.605008	0.846015	0.968757	NULL	0.135373	-0.336236	0.48923	-0.447243	NULL	356	356	456	416	NULL	989	989	979	1009	NULL
pf08_0084	rna-binding protein (u1 snrnp-like), putative		1273	35.0622	39.3378	38.6785	17.7485	0.961596	53.286	59.7839	58.782	NULL	NULL	63.6593	96.83	94.8716	NULL	NULL	0.256613	0.695696	0.690603	NULL	NULL	0.447325	-0.58001	0.271544	NULL	NULL	680	650	700	720	NULL	454	404	374	NULL	NULL
pfc0550w	ubiquitin-protein ligase, putative		1274	69.9936	196.95	225.898	106.106	3.54042	29.4834	82.9613	95.1549	44.695	NULL	18.1246	42.5388	58.2258	30.8325	NULL	-0.70195	-0.96366	-0.708621	-0.535659	NULL	0.287791	-1.1601	0.265809	0.150534	NULL	610	440	490	230	NULL	334	334	434	524	NULL
pff1300w	pyruvate kinase		1275	2208.17	2485.3	2935	1417.65	59.6626	1485.98	1672.48	1975.1	954.006	40.1498	1702.29	2591.18	2316.69	885.193	137.405	0.196059	0.631623	0.230135	-0.108005	1.77497	-1.30547	-2.29973	-1.29824	-2.25083	0.297797	1506	1486	1586	1526	226	880	800	NULL	740	390
pfl1475w	sun-family protein, putative		1276	13.0082	29.9965	48.9781	21.1331	0.480798	NULL	NULL	45.3082	NULL	NULL	NULL	NULL	15.9283	NULL	NULL	NULL	NULL	-1.50818	NULL	NULL	NULL	NULL	-0.298268	NULL	NULL	NULL	NULL	430	420	NULL	NULL	NULL	647	NULL	NULL
mal13p1.54	conserved plasmodium protein, unknown function		1277	85.7305	118.768	97.4523	48.5952	3.80267	55.8869	77.4236	63.5282	31.6787	NULL	44.2581	69.4062	51.7403	43.4528	NULL	-0.336567	-0.157709	-0.29611	0.455934	NULL	0.326886	-0.373764	0.232695	-0.0300378	NULL	517	517	507	507	NULL	531	521	551	541	NULL
mal13p1.258	conserved plasmodium protein, unknown function		1278	66.0687	129.124	241.174	111.472	2.4477	14.4444	28.2301	52.7271	24.3707	NULL	3.29845	7.73012	21.6717	11.5346	NULL	-2.13065	-1.86867	-1.28274	-1.07918	NULL	0.247755	-0.765602	0.122975	0.186254	NULL	897	847	657	667	NULL	512	512	522	522	NULL
pf14_0656	u2 snrnp auxiliary factor, putative		1279	86.1603	132.519	185.109	85.1929	4.28347	35.1388	54.0451	75.4931	34.7442	NULL	23.4017	41.85	48.8478	29.6466	NULL	-0.586451	-0.368935	-0.628052	-0.228909	NULL	0.65922	-0.785742	NULL	NULL	NULL	582	492	NULL	NULL	NULL	488	498	488	488	NULL
pfd0305c	vacuolar atp synthase subunit b		1280	604.599	768.654	645.22	440.989	16.0412	421.323	535.647	449.631	307.309	NULL	253.492	428.873	424.934	279.974	NULL	-0.732985	-0.320732	-0.0815002	-0.134398	NULL	-0.550085	-1.42302	-0.688759	-0.569939	NULL	723	663	1023	1013	NULL	549	539	609	549	NULL
pfl2260w	conserved plasmodium protein, unknown function		1281	32.2027	34.174	36.6627	18.8217	1.92319	46.4015	49.2421	52.8281	NULL	NULL	23.6072	37.5286	31.7297	NULL	NULL	-0.974944	-0.391901	-0.735471	NULL	NULL	NULL	-1.34327	NULL	NULL	NULL	NULL	431	NULL	NULL	NULL	1031	421	1001	NULL	NULL
pfb0470w	conserved plasmodium protein, unknown function		1282	10.0178	45.9521	48.5057	14.7492	7.3868	NULL	11.5139	12.1538	NULL	NULL	NULL	3.11125	4.55496	NULL	NULL	NULL	-1.88782	-1.41589	NULL	NULL	NULL	0.0434979	NULL	NULL	NULL	NULL	300	NULL	310	NULL	NULL	351	331	NULL	NULL
pf13_0348	rhoptry protein		1283	78.1424	120.247	149.108	62.9866	4.23976	21.1825	32.5962	40.4195	17.0742	NULL	13.9839	32.2749	35.3504	25.6375	NULL	-0.599107	-0.0142888	-0.193326	0.586442	NULL	0.637676	0.196111	-0.146959	-0.122741	NULL	731	921	1741	1671	NULL	NULL	612	692	NULL	NULL
pfl1205c	conserved plasmodium protein, unknown function		1284	6.41063	48.7081	35.1509	6.71417	2.09803	NULL	9.48182	6.84268	NULL	NULL	NULL	1.68859	1.88291	NULL	NULL	NULL	-2.48935	-1.8616	NULL	NULL	NULL	-0.499891	0.023439	NULL	NULL	NULL	211	121	NULL	NULL	NULL	NULL	NULL	NULL	NULL
pfb0575c	conserved plasmodium protein, unknown function		1285	16.5032	46.8805	35.1194	19.317	0	NULL	36.2291	27.1402	NULL	NULL	NULL	14.8361	19.8801	NULL	NULL	NULL	-1.28804	-0.449107	NULL	NULL	NULL	-0.982974	0.508	NULL	NULL	NULL	688	798	498	NULL	NULL	310	260	NULL	NULL
pf07_0085	ferrodoxin reductase-like protein		1286	74.4792	161.674	147.092	47.522	3.75897	39.6377	86.0425	78.282	25.2911	NULL	52.0742	101.386	109.343	42.469	NULL	0.393698	0.236734	0.482108	0.747779	NULL	0.247924	-0.549516	0.854381	-1.32222	NULL	472	472	482	462	NULL	527	567	537	427	NULL
pfl0230w	cytidine/deoxycytidylate deaminase, putative		1287	52.4064	44.0665	28.4105	11.5021	1.74836	56.2904	47.3324	NULL	NULL	NULL	17.497	24.1206	NULL	NULL	NULL	-1.68578	-0.972565	NULL	NULL	NULL	-1.03918	-1.01035	NULL	NULL	NULL	489	459	NULL	439	NULL	NULL	NULL	NULL	NULL	NULL
pff1415c	dnaj protein, putative		1288	168.097	378.989	365.934	144.905	5.24507	153.794	346.742	334.798	132.575	NULL	150.437	259.84	246.845	168.054	NULL	-0.0318398	-0.416237	-0.439685	0.342109	NULL	-1.27526	-2.73172	-1.52348	-1.70674	NULL	1115	1115	1125	1085	NULL	NULL	NULL	NULL	664	NULL
pf10_0369	dna repair helicase rad25, putative		1289	299.954	250.648	164.478	88.2197	4.63314	114.881	95.997	62.9944	33.7877	NULL	24.8598	24.0986	25.8529	15.7751	NULL	-2.20825	-1.99404	-1.2849	-1.09885	NULL	NULL	-0.700575	NULL	NULL	NULL	NULL	693	NULL	NULL	NULL	194	194	194	174	NULL
pfi0860c	atp-dependent rna helicase, putative		1290	384.899	274.233	174.872	55.0617	37.8519	159.511	113.648	72.4709	22.8188	15.6867	54.1424	49.4423	44.5484	11.9877	8.08232	-1.55882	-1.20076	-0.702028	-0.928661	-0.956696	-0.912646	-1.33759	-0.670025	-0.942295	-1.59915	365	355	385	355	295	574	464	414	404	229
pf08_0018	translation initiation factor-like protein		1291	48.5376	133.157	147.911	50.3562	3.05962	11.7127	32.1324	35.6928	12.1516	NULL	2.85679	7.66095	13.1438	5.03796	NULL	-2.03561	-2.06843	-1.44125	-1.27023	NULL	-0.533476	-1.50798	-0.710272	-0.97757	NULL	296	296	296	296	NULL	542	532	532	442	NULL
pff0945c	acyl-coa synthetase, pfacs12		1292	94.7577	156.249	137.737	50.9616	5.50732	22.9493	37.8418	33.3585	12.3424	NULL	49.3017	81.2921	52.4672	33.3531	NULL	1.10319	1.10313	0.653363	1.4342	NULL	-0.0581237	-0.398012	0.987623	-1.07068	NULL	177	167	157	177	NULL	406	376	376	296	NULL
mal7p1.98	conserved plasmodium protein, unknown function		1293	11.8681	28.0238	38.4266	10.4565	1.66094	NULL	NULL	93.2684	NULL	NULL	NULL	NULL	82.0863	NULL	NULL	NULL	NULL	-0.184247	NULL	NULL	NULL	NULL	-1.09747	NULL	NULL	NULL	NULL	261	341	NULL	NULL	NULL	1189	NULL	NULL
pf14_0673	rap protein, putative		1294	19.7552	85.9282	70.7112	13.2082	1.04901	NULL	55.4733	45.6496	NULL	NULL	NULL	59.652	43.932	NULL	NULL	NULL	0.104775	-0.0553287	NULL	NULL	NULL	-0.995913	0.244965	NULL	NULL	NULL	158	178	98	NULL	NULL	434	404	NULL	NULL
pf11_0339	glycine cleavage h protein		1295	4.97151	33.0136	22.489	5.58597	0	NULL	59.6991	NULL	NULL	NULL	NULL	56.692	NULL	NULL	NULL	NULL	-0.0745633	NULL	NULL	NULL	NULL	-0.532661	NULL	NULL	NULL	NULL	335	NULL	185	NULL	NULL	NULL	NULL	NULL	NULL
pf11_0506	antigen 332, dbl-like protein		1296	420.971	1188.05	924.222	82.0559	26.269	24.8639	70.1704	54.5876	4.84649	NULL	15.8155	126.062	80.6493	7.01594	NULL	-0.652712	0.8452	0.563089	0.533697	NULL	-0.830047	-1.11196	-0.490416	-0.655642	NULL	1517	1627	1527	1457	NULL	688	758	688	208	NULL
pfi1405c	conserved plasmodium protein, unknown function		1297	7.32643	45.9231	9.95311	3.46715	0	NULL	157.271	NULL	NULL	NULL	NULL	131.643	NULL	NULL	NULL	NULL	-0.25662	NULL	NULL	NULL	NULL	-1.02278	NULL	NULL	NULL	NULL	1809	NULL	1769	NULL	NULL	NULL	NULL	NULL	NULL
pf13_0098	conserved plasmodium protein, unknown function		1298	42.5755	83.4333	114.398	62.3812	1.44239	50.6249	99.2073	136.026	74.175	NULL	21.0408	34.7124	49.4308	25.273	NULL	-1.26666	-1.51499	-1.4604	-1.55333	NULL	0.865054	0.164111	0.0687424	0.075541	NULL	557	467	627	457	NULL	510	510	610	490	NULL
pf14_0025	proteosome subunit, putative		1299	268.611	422.127	684.213	474.587	9.26629	139.249	218.832	354.699	246.027	NULL	162.99	179.277	256.297	399.794	NULL	0.227122	-0.287631	-0.468778	0.700439	NULL	-1.33792	-2.66595	-1.57465	NULL	NULL	978	878	998	NULL	NULL	1153	473	593	1153	NULL
pf14_0329	conserved protein, unknown function	up-regulated	1300	37.5853	248.008	232.764	40.9179	1.70465	53.0118	349.8	328.299	57.7121	NULL	208.939	1076.14	616.234	128.428	NULL	1.9787	1.62127	0.908467	1.15401	NULL	0.78517	-1.63965	-0.787617	-1.19891	NULL	832	912	922	962	NULL	521	441	741	NULL	NULL
pfl2030w	queuine trna-ribosyltransferase, putative	down-regulated	1301	80.7403	148.967	137.296	60.2899	6.73117	43.1766	79.6617	73.4205	32.2406	NULL	10.1309	15.1639	20.5432	6.9609	NULL	-2.09149	-2.39324	-1.83752	-2.21153	NULL	NULL	NULL	NULL	NULL	NULL	NULL	NULL	NULL	NULL	NULL	318	308	288	318	NULL
mal8p1.32	nucleoside transporter 2		1302	74.61	479.742	239.631	71.2417	0.568216	43.6827	280.879	140.299	41.7106	NULL	113.378	393.219	302.994	122.674	NULL	1.376	0.485384	1.11079	1.55635	NULL	0.663586	-0.633129	0.173267	-0.387255	NULL	1178	1148	1118	1098	NULL	386	396	NULL	NULL	NULL
pfe1450c	conserved plasmodium protein, unknown function		1303	3.64453	18.1024	43.8756	23.362	0.262253	NULL	NULL	87.4016	NULL	NULL	NULL	NULL	53.9777	NULL	NULL	NULL	NULL	-0.695296	NULL	NULL	NULL	NULL	0.135358	NULL	NULL	NULL	NULL	486	336	NULL	NULL	NULL	NULL	NULL	NULL
pfe1045c	conserved plasmodium protein, unknown function		1304	64.0315	198.604	320.358	143.171	11.2769	10.4712	32.4781	52.3889	23.4131	NULL	5.47592	10.4625	24.0407	16.3713	NULL	-0.935257	-1.63424	-1.12378	-0.516149	NULL	0.963356	-0.104281	-0.189616	0.52493	NULL	98	228	238	98	NULL	339	529	589	519	NULL
pfl1655c	dna polymerase epsilon subunit b, putative		1305	5.00889	26.9795	72.4435	28.8654	0.917887	NULL	NULL	39.6951	NULL	NULL	NULL	NULL	46.6101	NULL	NULL	NULL	NULL	0.231681	NULL	NULL	NULL	NULL	1.08085	NULL	NULL	NULL	NULL	348	308	NULL	NULL	NULL	338	NULL	NULL
pf10_0070	conserved plasmodium membrane protein, unknown function		1306	12.6717	36.6399	32.5681	24.6553	3.67155	NULL	49.9862	44.4312	NULL	NULL	NULL	74.0973	52.1281	NULL	NULL	NULL	0.567891	0.230488	NULL	NULL	NULL	-0.802011	NULL	NULL	NULL	NULL	377	NULL	NULL	NULL	NULL	669	649	NULL	NULL
pfe0475w	asparagine-trna ligase, putative		1307	41.7719	134.259	145.486	47.3844	13.9431	19.713	63.3597	68.6576	22.3617	NULL	5.60159	18.2964	25.9636	5.6978	NULL	-1.81524	-1.79201	-1.40293	-1.97255	NULL	NULL	NULL	NULL	NULL	NULL	NULL	NULL	NULL	NULL	NULL	459	459	399	459	NULL
pf13_0335	conserved plasmodium protein, unknown function		1308	109.84	115.925	216.354	159.406	4.54573	41.1696	43.4501	81.0923	59.7475	NULL	39.2092	44.527	67.4424	83.9547	NULL	-0.0703859	0.0353219	-0.265908	0.490732	NULL	-0.787494	-2.00358	-0.831665	-1.7291	NULL	624	554	554	634	NULL	758	538	568	738	NULL
mal13p1.162	dnaj protein, putative		1309	10.3916	37.6262	39.529	19.5646	0.699342	NULL	54.2165	56.9582	NULL	NULL	NULL	48.8855	57.9241	NULL	NULL	NULL	-0.149323	0.0242599	NULL	NULL	NULL	NULL	NULL	NULL	NULL	NULL	NULL	NULL	NULL	NULL	NULL	851	921	NULL	NULL
pf10_0130	conserved plasmodium protein, unknown function		1310	61.1159	68.8412	89.3575	60.7302	8.61065	33.2694	37.4748	48.6432	33.0594	NULL	59.9814	68.8043	83.1633	80.1705	NULL	0.850319	0.876578	0.77371	1.27801	NULL	NULL	0.205098	NULL	-1.03101	NULL	NULL	575	NULL	1185	NULL	460	440	500	450	NULL
pfe0280c	conserved plasmodium membrane protein, unknown function		1311	67.9377	59.2678	112.098	83.2116	2.9285	26.0397	22.7167	42.9661	31.8941	NULL	14.6124	19.611	42.1746	32.0082	NULL	-0.833519	-0.212091	-0.0268231	0.00515167	NULL	0.342629	-0.398012	0.415426	-0.0965816	NULL	616	656	736	606	NULL	731	651	731	651	NULL
pff0210w	conserved plasmodium protein, unknown function		1312	50.3879	62.4009	109.831	74.8189	2.36028	22.5752	27.9574	49.2073	33.521	NULL	10.629	11.511	24.1266	29.1033	NULL	-1.08673	-1.28021	-1.02825	-0.203881	NULL	-1.14085	NULL	NULL	NULL	NULL	493	NULL	NULL	NULL	NULL	NULL	NULL	NULL	NULL	NULL
pf13_0191	msp7-like protein		1313	9.15804	62.9521	59.4352	11.2545	1.26756	NULL	49.6468	46.8732	NULL	NULL	NULL	57.7137	33.1636	NULL	NULL	NULL	0.217213	-0.499161	NULL	NULL	NULL	0.746183	-0.146865	NULL	NULL	NULL	547	587	467	NULL	NULL	205	305	NULL	NULL
pfc1030w	conserved plasmodium protein, unknown function		1314	154.696	357.144	331.823	150.353	10.4027	33.7838	77.9962	72.4662	32.8354	NULL	5.65172	14.4289	22.7566	7.97889	NULL	-2.57957	-2.43444	-1.67102	-2.04099	NULL	-2.15583	-2.63455	-1.75788	-2.64378	NULL	1578	1528	1498	1438	NULL	NULL	745	NULL	NULL	NULL
pf13_0071	probable protein, unknown function		1315	41.5476	330.339	321.366	39.487	5.02652	25.3494	201.549	196.074	24.0921	NULL	34.1998	149.518	105.808	21.8308	NULL	0.432038	-0.430816	-0.88995	-0.142196	NULL	0.55306	-1.37394	-0.187794	-1.56021	NULL	1181	1161	791	1361	NULL	482	722	852	652	NULL
mal7p1.209	aaa family atpase, putative		1316	59.7328	182.967	134.399	43.0917	7.56164	30.7584	94.2159	69.2062	22.1894	NULL	46.9589	77.4752	69.9418	27.3618	NULL	0.610418	-0.282236	0.015253	0.302294	NULL	NULL	-1.09316	NULL	-1.49214	NULL	NULL	1141	NULL	471	NULL	689	679	1089	479	NULL
pf14_0414	conserved plasmodium protein, unknown function		1317	10.8027	34.087	81.2942	61.5282	5.20136	NULL	6.0363	14.396	10.8957	NULL	NULL	4.15991	19.0237	18.0176	NULL	NULL	-0.537112	0.402129	0.725646	NULL	NULL	-0.246009	-0.266068	NULL	NULL	NULL	329	559	NULL	NULL	NULL	NULL	466	NULL	NULL
pf14_0716	proteosome subunit alpha type 1, putative		1318	117.055	166.78	227.756	171.817	2.09803	163.713	233.258	318.54	240.303	NULL	290.89	451.742	643.492	382.578	NULL	0.829307	0.953572	1.01445	0.6709	NULL	-1.15403	-1.89254	-0.557565	-1.42615	NULL	747	727	757	727	NULL	444	344	454	344	NULL
pf13_0359	mitochondrial carrier protein, putative		1319	6.61622	21.0034	46.6788	48.9254	1.09272	NULL	NULL	27.7685	29.1049	NULL	NULL	NULL	18.9353	16.5719	NULL	NULL	NULL	-0.552374	-0.812522	NULL	NULL	NULL	NULL	NULL	NULL	NULL	NULL	NULL	NULL	NULL	NULL	NULL	389	389	NULL
pfi1468c	conserved plasmodium protein, unknown function		1320	22.4092	48.8822	120.288	103.217	11.408	NULL	15.0176	36.9548	31.7102	NULL	NULL	6.17528	17.4502	9.8334	NULL	NULL	-1.28207	-1.08252	-1.68918	NULL	NULL	1.1325	NULL	NULL	NULL	NULL	252	NULL	NULL	NULL	NULL	367	477	497	NULL
pf14_0700	dnaj protein, putative		1321	163.555	329.121	438.378	253.047	11.3643	124.376	250.282	333.367	192.431	NULL	109.529	203.735	369.029	175.261	NULL	-0.183405	-0.296858	0.146621	-0.134839	NULL	-0.120415	-1.62405	-0.327006	-2.10988	NULL	927	897	927	1357	NULL	730	760	730	720	NULL
mal8p1.15	conserved plasmodium protein, unknown function		1322	8.07403	44.6177	47.7497	16.978	0	NULL	13.9736	14.9545	NULL	NULL	NULL	4.01982	5.65038	NULL	NULL	NULL	-1.7975	-1.40416	NULL	NULL	NULL	-0.891826	-0.534138	NULL	NULL	NULL	130	270	500	NULL	NULL	229	329	NULL	NULL
pf14_0096	rna binding protein bruno, putative		1323	22.5026	138.031	85.7668	22.5915	1.44239	NULL	92.3281	57.3691	NULL	NULL	NULL	146.675	82.5029	NULL	NULL	NULL	0.667779	0.524171	NULL	NULL	NULL	-1.49562	-0.51523	NULL	NULL	NULL	758	1008	918	NULL	NULL	1749	1749	NULL	NULL
pfi0490c	ran-binding protein, putative		1324	261.228	244.469	330.563	256.542	8.78549	73.6892	68.9616	93.2477	72.3672	NULL	68.6272	67.1843	112.468	127.08	NULL	-0.102674	-0.0376691	0.270379	0.812326	NULL	-0.0768172	-0.886981	-0.413987	-0.491846	NULL	1842	1212	2312	2102	NULL	670	670	680	670	NULL
pf11_0428	conserved plasmodium protein, unknown function		1325	11.7933	44.9368	50.931	16.07	1.74836	NULL	50.3776	57.0975	NULL	NULL	NULL	48.0303	36.6069	NULL	NULL	NULL	-0.0688373	-0.641311	NULL	NULL	NULL	-1.51167	-0.924722	NULL	NULL	NULL	398	418	408	NULL	NULL	582	1452	NULL	NULL
pfl1115w	conserved plasmodium protein, unknown function		1326	148.846	138.06	192.7	139.594	9.30999	113.191	104.988	146.54	106.155	NULL	41.8304	28.9807	52.8451	53.8455	NULL	-1.43613	-1.85706	-1.47145	-0.979278	NULL	-0.982259	-2.3744	-0.98665	-1.79282	NULL	829	809	829	809	NULL	588	548	628	588	NULL
pfi0780w	conserved plasmodium protein, unknown function		1327	23.6988	25.2679	34.4894	30.0486	3.14704	NULL	NULL	76.4732	NULL	NULL	NULL	NULL	98.1079	NULL	NULL	NULL	NULL	0.359415	NULL	NULL	NULL	NULL	-0.346022	NULL	NULL	NULL	NULL	479	639	NULL	NULL	NULL	492	NULL	NULL
pfe1350c	ubiquitin conjugating enzyme 13, putative		1328	144.024	118.652	148.824	129.22	7.34309	352.137	290.102	363.873	315.942	NULL	380.143	317.051	336.792	413.893	NULL	0.110403	0.128155	-0.11158	0.389601	NULL	0.354278	-0.587207	-0.248944	0.163113	NULL	792	722	882	792	NULL	524	474	504	NULL	NULL
pf13_0062	clathrin-adaptor medium chain, putative		1329	171.386	177.484	199.881	155.499	5.72587	135.59	140.415	158.134	123.021	NULL	63.1273	83.1171	106.97	111.19	NULL	-1.10292	-0.756478	-0.563945	-0.145877	NULL	-1.09284	-1.69932	NULL	NULL	NULL	1293	1243	NULL	NULL	NULL	805	785	785	1015	NULL
pf10_0331	sec1 family protein, putative		1330	108.812	84.9418	105.673	115.654	3.54042	56.0311	43.7394	54.4146	59.5542	NULL	72.5092	33.1146	48.3234	111.519	NULL	0.371936	-0.401465	-0.17127	0.90502	NULL	0.362334	NULL	NULL	NULL	NULL	645	NULL	NULL	NULL	NULL	NULL	665	1995	725	NULL
pf10_0287	conserved plasmodium protein, unknown function		1331	111.13	122.858	114.492	108.032	8.43582	76.3255	84.3806	78.6348	74.1978	NULL	49.0319	37.9987	42.0266	77.2655	NULL	-0.638446	-1.15096	-0.903865	0.0584479	NULL	NULL	-1.38106	-0.740681	-0.549526	NULL	NULL	1084	1704	1294	NULL	312	362	NULL	302	NULL
pf11_0202	clathrin coat assembly protein, putative		1332	133.109	113.343	181.455	145.978	2.70995	105.559	89.8833	143.898	115.764	NULL	45.0585	46.6857	59.7321	81.3845	NULL	-1.22817	-0.945074	-1.26847	-0.508357	NULL	NULL	-2.68766	NULL	-2.07763	NULL	NULL	938	NULL	958	NULL	407	307	287	287	NULL
pfc0135c	exportin 1, putative		1333	690.329	494.363	734.199	493.078	26.2253	185.822	133.072	197.631	132.726	NULL	73.0079	79.3226	153.836	166.662	NULL	-1.3478	-0.746405	-0.361413	0.328474	NULL	-2.72462	-3.03968	-1.88171	-2.2642	NULL	1629	1579	2169	2209	NULL	844	674	774	664	NULL
mal7p1.25	cytoskeleton associated protein, putative		1334	11.0457	52.4214	54.4271	14.3639	8.56694	NULL	20.5011	21.2855	NULL	NULL	NULL	9.53995	11.7239	NULL	NULL	NULL	-1.10365	-0.860423	NULL	NULL	NULL	NULL	0.274978	NULL	NULL	NULL	NULL	435	355	NULL	NULL	411	451	NULL	NULL
pf13_0099	conserved plasmodium protein, unknown function		1335	20.2411	82.7371	86.5228	43.6421	1.13643	NULL	145.664	152.329	76.8347	NULL	NULL	115.08	100.363	57.6801	NULL	NULL	-0.340009	-0.601962	-0.413683	NULL	NULL	-1.6603	-1.47963	-1.43991	NULL	NULL	556	676	656	NULL	NULL	648	648	638	NULL
pf14_0266	conserved protein, unknown function		1336	17.1386	71.162	79.5619	55.9973	1.09272	NULL	57.1582	63.9051	44.9777	NULL	NULL	28.5765	30.3601	28.386	NULL	NULL	-1.00013	-1.07376	-0.664032	NULL	NULL	-2.08205	-1.54236	-1.295	NULL	NULL	1148	1498	1668	NULL	NULL	432	462	452	NULL
pfe0285c	small ubiquitin-related modifier, putative	down-regulated	1337	113.784	204.058	273.711	177.155	8.69807	449.739	806.552	1081.86	700.217	NULL	221.123	400.029	563.438	110.357	NULL	-1.02424	-1.01166	-0.941186	-2.66563	NULL	0.491764	-0.281638	NULL	-1.63569	NULL	715	795	NULL	1065	NULL	467	317	607	327	NULL
pf10_0111	20s proteasome beta subunit, putative		1338	134.025	231.82	304.609	263.559	12.2822	174.967	302.638	397.662	344.071	NULL	270.401	352.6	542.706	511.852	NULL	0.628016	0.22044	0.448627	0.57302	NULL	0.00232147	-0.938156	-0.107959	-0.948757	NULL	637	517	767	1017	NULL	539	469	529	519	NULL
pfe0595w	prefoldin subunit, putative		1339	18.2039	32.9556	42.7102	24.215	1.4861	NULL	106.308	137.775	NULL	NULL	NULL	154.68	107.325	NULL	NULL	NULL	0.541029	-0.360326	NULL	NULL	NULL	NULL	NULL	NULL	NULL	NULL	NULL	NULL	147	NULL	NULL	317	337	NULL	NULL
pfi1625c	organelle processing peptidase, putative		1340	113.616	221.116	279.569	149.225	8.96032	80.8653	157.378	198.982	106.21	NULL	65.2515	120.218	186.854	69.1942	NULL	-0.30951	-0.388579	-0.0907211	-0.618196	NULL	-0.284408	-1.39422	-0.183076	NULL	NULL	828	788	838	NULL	NULL	829	1149	NULL	NULL	NULL
pf13_0069	translation initiation factor if-2, putative		1341	4.57902	28.2849	54.8681	11.7498	0	NULL	NULL	16.4423	NULL	NULL	NULL	NULL	6.84556	NULL	NULL	NULL	NULL	-1.26418	NULL	NULL	NULL	NULL	-0.877025	NULL	NULL	NULL	NULL	192	NULL	NULL	NULL	NULL	313	NULL	NULL
pf14_0676	20s proteasome beta 4 subunit, putative		1342	81.3944	140.583	194.873	187.887	2.70995	151.291	261.307	362.218	349.232	NULL	345.05	474.816	597.504	541.99	NULL	1.18948	0.86162	0.722092	0.634083	NULL	-0.0460154	-0.859419	0.0686282	-1.49383	NULL	464	464	1624	1444	NULL	396	316	466	396	NULL
pf10_0317	der1-like protein, putative		1343	22.4652	39.2798	47.8757	54.0986	0.743051	NULL	52.9377	64.5225	72.9091	NULL	NULL	79.1921	128.046	119.835	NULL	NULL	0.58106	0.988789	0.716873	NULL	NULL	-0.0262526	0.404951	0.50231	NULL	NULL	551	541	541	NULL	NULL	769	NULL	829	NULL
pfe0970w	cytochrome c oxidase assembly protein (heme a: farnesyltransferase), putative		1344	7.21429	18.5375	80.0973	37.836	5.11394	NULL	NULL	43.3427	20.474	NULL	NULL	NULL	18.9688	7.35002	NULL	NULL	NULL	-1.19216	-1.47797	NULL	NULL	NULL	-2.17199	-2.53804	NULL	NULL	NULL	525	465	NULL	NULL	NULL	350	340	NULL
pfi0095c	serine/threonine protein kinase, fikk family	down-regulated	1345	141.52	503.791	229.457	18.9868	18.4889	89.6262	319.057	145.318	NULL	NULL	18.8327	63.9564	31.3238	NULL	NULL	-2.25068	-2.31865	-2.21388	NULL	NULL	0.133975	-1.76502	-1.75328	NULL	NULL	1177	1297	1497	937	NULL	NULL	NULL	NULL	NULL	NULL
pfe0955w	conserved plasmodium protein, unknown function		1346	5.12103	37.046	27.5915	7.51216	1.92319	NULL	44.5265	NULL	NULL	NULL	NULL	12.728	NULL	NULL	NULL	NULL	-1.80666	NULL	NULL	NULL	NULL	-1.49755	NULL	NULL	NULL	NULL	657	NULL	857	NULL	NULL	NULL	NULL	NULL	NULL
pfe0040c	mature parasite-infected erythrocyte surface antigen,erythrocyte membrane protein 2	up-regulated	1347	46.2201	169.855	64.0968	2.86178	4.8954	13.0787	48.063	18.1372	NULL	NULL	28.3548	259.102	80.0521	NULL	NULL	1.11638	2.43052	2.14199	NULL	NULL	1.23604	1.1421	2.27843	NULL	NULL	570	570	570	NULL	NULL	897	987	917	NULL	NULL
pfd0980w	holo-(acyl-carrier protein) synthase, putative		1348	5.51351	26.5443	32.5681	8.80546	1.87948	NULL	NULL	18.7712	NULL	NULL	NULL	NULL	8.26357	NULL	NULL	NULL	NULL	-1.18369	NULL	NULL	NULL	NULL	-0.375831	NULL	NULL	NULL	NULL	598	598	NULL	NULL	NULL	179	NULL	NULL
pf10_0284	conserved plasmodium protein, unknown function		1349	7.28905	54.5392	79.6564	11.0343	2.01061	NULL	13.1705	19.236	NULL	NULL	NULL	2.74867	5.36736	NULL	NULL	NULL	-2.26051	-1.84153	NULL	NULL	NULL	-1.98297	-1.27912	NULL	NULL	NULL	624	534	424	NULL	NULL	NULL	337	NULL	NULL
pf13_0054	conserved plasmodium protein, unknown function		1350	4.22391	21.8737	36.7887	7.26451	0	NULL	NULL	42.3833	NULL	NULL	NULL	NULL	18.3353	NULL	NULL	NULL	NULL	-1.20887	NULL	NULL	NULL	NULL	-0.139274	NULL	NULL	NULL	NULL	401	341	NULL	NULL	NULL	913	NULL	NULL
pfa0590w	abc transporter, (ct family), putative		1351	192.038	1471.8	1014.46	238.27	6.90601	35.438	271.601	187.205	43.9694	NULL	22.247	104.388	88.5755	34.4183	NULL	-0.671689	-1.37953	-1.07964	-0.353327	NULL	0.821786	NULL	-0.361195	-0.268034	NULL	296	1226	306	316	NULL	967	1457	1767	1187	NULL
[truncated: 2,254 more rows]
