# Supplementary material for: Genome-wide regulatory dynamics of translation in the Plasmodium falciparum asexual blood stages
Source: eLife. 2014 Dec 10;3:e04106. doi: 10.7554/eLife.04106 (PMC4371882; doi:10.7554/eLife.04106)
Supplement: Figure 7—source data 1. — DOI: http://dx.doi.org/10.7554/eLife.04106.019 [file elife04106s003.xlsx]

## Sheet: uORFs per gene
Figure 7-Source data 1. Predicted uORFs
PlasmoDB geneID	Ring	Early troph.	Late troph.	Schizont	Merozoite
pf14_0733	NULL	NULL	NULL	NULL	NULL
pf11_0200	NULL	NULL	NULL	NULL	NULL
pfa0400c	1	6	6	7	NULL
pfi1205c	1	NULL	9	16	NULL
pff0410w	2	3	3	NULL	NULL
pf07_0087	NULL	7	7	7	NULL
pf08_0089	NULL	NULL	NULL	NULL	NULL
pfi0685w	1	1	1	NULL	NULL
pfe1045c	NULL	1	1	NULL	NULL
mal8p1.111	NULL	NULL	35	NULL	NULL
pf10_0173	1	5	4	5	NULL
pf08_0116	1	1	1	1	NULL
pfi1170c	NULL	NULL	2	2	NULL
pf11_0049	NULL	11	13	20	NULL
mal13p1.262	2	3	2	3	NULL
pfe1120w	1	NULL	18	19	NULL
pfb0935w	4	NULL	10	10	4
mal13p1.261	1	1	1	NULL	NULL
pff0525w	1	4	NULL	NULL	NULL
pfi0680c	1	1	1	NULL	NULL
pf11_0123	1	1	1	NULL	NULL
pff0945c	NULL	NULL	NULL	NULL	NULL
pfb0745w	2	2	5	NULL	NULL
pf14_0631	2	4	17	17	NULL
pf07_0082	2	2	5	2	NULL
pf11_0402	1	1	35	3	NULL
pf10_0246	3	3	NULL	NULL	NULL
pf14_0545	2	2	2	2	NULL
pf07_0102	2	2	5	NULL	NULL
pf08_0039	1	1	1	1	1
pfc0545c	1	5	5	4	NULL
pfi1620c	1	1	NULL	NULL	NULL
pf14_0686	3	NULL	NULL	NULL	NULL
pf10_0150	1	1	4	NULL	NULL
pfi0335w	1	1	1	NULL	NULL
pfl2490c	NULL	NULL	NULL	NULL	NULL
pfd0535w	3	4	6	11	NULL
pff1485w	2	1	2	8	NULL
pfb0340c	NULL	NULL	1	1	NULL
pfe0710w	1	NULL	4	2	NULL
mal13p1.348	2	NULL	2	2	NULL
pf08_0117	3	1	3	2	NULL
pfi0555c	1	1	NULL	1	NULL
pf11_0338	NULL	NULL	NULL	NULL	NULL
pf14_0052	3	3	3	NULL	NULL
pf14_0439	NULL	9	6	6	NULL
pfd0345c	NULL	NULL	NULL	NULL	NULL
pfl1810w	2	2	2	7	NULL
pfi1490c-b	4	4	4	NULL	NULL
pfl1445w	3	3	3	6	NULL
pfe1040c	4	4	4	4	NULL
pfi0235w	3	2	2	3	NULL
pfe0900w	4	3	NULL	7	NULL
pf13_0297	1	3	NULL	NULL	NULL
pf08_0043	2	NULL	NULL	NULL	NULL
pfi0425w	4	5	4	NULL	NULL
pf10_0320	2	2	2	NULL	NULL
pf14_0552	6	6	7	7	NULL
pf11_0078	3	2	3	2	NULL
pff0930w	1	1	1	1	NULL
pf10_0340	1	1	5	1	NULL
pfl2520w	4	NULL	4	10	3
pff0755c	3	3	3	4	NULL
pf14_0307	3	2	3	NULL	NULL
pf14_0670	1	NULL	NULL	NULL	NULL
pf14_0308	5	5	NULL	NULL	NULL
pfc0955w	1	2	3	3	NULL
pf14_0449	3	2	NULL	NULL	NULL
pfe0765w	NULL	NULL	NULL	NULL	NULL
pf14_0790	2	2	3	NULL	NULL
pf08_0128	3	3	3	3	NULL
pff0795w	5	5	5	5	NULL
pf08_0018	3	3	3	3	NULL
pfa0590w	6	23	6	6	NULL
pf11_0059	2	9	9	NULL	NULL
pf08_0095	2	2	2	2	NULL
pfl1275c	1	1	1	1	NULL
pf11_0284	3	3	3	NULL	NULL
pff0115c	3	2	3	3	NULL
pf08_0111	2	1	1	2	2
pf07_0112	3	2	3	6	NULL
pfe1530c	2	2	2	NULL	NULL
pfb0375w	3	2	2	NULL	NULL
pf10_0225	1	NULL	NULL	NULL	NULL
pfe1110w	2	NULL	NULL	NULL	NULL
pff0920c-b	3	NULL	1	4	NULL
pf11_0198	2	2	4	NULL	NULL
mal7p1.16	1	1	7	14	NULL
pf13_0236	1	1	26	39	NULL
pf11_0090	1	1	1	1	NULL
pf14_0207	4	4	NULL	NULL	NULL
pfe0745w	2	2	2	2	NULL
mal13p1.87	4	3	NULL	NULL	NULL
pff1270c	2	2	2	NULL	NULL
pfi0580c	2	2	2	1	2
pf13_0136	3	1	1	2	NULL
pfe1235c	3	3	5	7	NULL
pf13_0263	3	3	2	5	2
pff0420c	3	3	4	4	NULL
pfe0925c	1	1	4	4	NULL
pfl1930w	1	7	10	7	NULL
pfe1055c	3	3	3	NULL	NULL
pf13_0278	6	6	6	8	NULL
pf13_0101	5	5	8	21	NULL
pf11_0230	4	NULL	NULL	NULL	NULL
pfc0820w	3	NULL	NULL	9	NULL
pf08_0121	3	2	2	2	NULL
pf11_0076	2	2	2	2	NULL
pff0573c	2	2	2	2	NULL
pf07_0084	3	NULL	NULL	NULL	NULL
pff0135w	4	NULL	NULL	NULL	NULL
pf11_0116	2	1	NULL	NULL	NULL
pfl1230w	3	1	3	NULL	NULL
pfi0805w	5	2	2	10	NULL
pf14_0549	2	1	4	7	NULL
mal13p1.178	6	NULL	5	5	NULL
mal8p1.81	4	NULL	NULL	4	4
pfb0735c	1	1	1	NULL	NULL
pf07_0056	2	2	2	2	2
pfl0380c	4	4	5	NULL	NULL
pfe0420c	3	NULL	4	4	NULL
pf14_0346	1	NULL	1	NULL	NULL
pf13_0034	2	2	2	5	NULL
mal8p1.31	7	7	NULL	NULL	NULL
pfd0730w	1	NULL	3	NULL	NULL
pfc0850c	4	4	7	NULL	NULL
pf11_0267	2	NULL	5	NULL	1
pf13_0354	3	3	3	2	NULL
mal13p1.71	NULL	NULL	NULL	NULL	NULL
pf11_0437	1	1	NULL	1	NULL
pfa0440w	1	NULL	1	1	1
pfb0970c	3	NULL	NULL	NULL	NULL
pfl1645w	1	1	1	1	NULL
pf13_0135	4	3	4	3	NULL
pfl2565w	1	NULL	NULL	NULL	1
pf13_0024	4	5	7	7	NULL
pf10_0212a	2	NULL	2	NULL	NULL
pfi0935w	1	1	4	4	NULL
pf14_0113	4	4	4	NULL	NULL
pfl0465c	2	1	2	4	NULL
pf10_0194	5	5	5	NULL	NULL
pf14_0042	2	2	NULL	NULL	2
pf07_0086	4	6	NULL	NULL	NULL
pf11_0287	3	3	NULL	NULL	NULL
pff0300w	6	6	6	6	5
pf08_0058	5	NULL	11	NULL	NULL
pf14_0185	2	2	4	NULL	2
pfe1570c	1	1	1	NULL	NULL
pf13_0205	3	NULL	3	3	NULL
pfl2395c	1	NULL	1	NULL	NULL
pf14_0510	2	5	9	5	1
pf14_0321	5	5	3	NULL	NULL
pfl1405w	3	3	3	3	NULL
pfi0860c	2	2	2	2	2
pf14_0312	4	4	4	18	NULL
pf10_0149	1	1	1	NULL	NULL
pfi1075w	3	3	3	3	NULL
pfi0865w	7	5	NULL	NULL	NULL
pf08_0079	2	1	2	NULL	NULL
pf14_0036	1	2	4	5	NULL
mal13p1.294	5	NULL	NULL	NULL	NULL
pfa0230c	5	5	6	NULL	NULL
mal13p1.289	2	1	2	1	NULL
pf14_0402	2	2	2	5	NULL
pfc0565w	3	3	2	NULL	NULL
pfl0765w	9	8	8	9	NULL
pfl1240c	3	3	5	2	NULL
mal13p1.76	7	4	5	NULL	NULL
pfe0515w	6	NULL	NULL	NULL	NULL
pf11_0368a	2	2	NULL	NULL	NULL
pf11_0469	4	4	4	NULL	NULL
mal8p1.19	3	3	3	NULL	NULL
pfl1415w	6	NULL	8	9	5
pfc0560c	4	3	NULL	NULL	NULL
pfa0495c	4	4	4	4	NULL
pfd0450c	5	5	5	5	NULL
pfl1225c	2	2	NULL	NULL	NULL
mal13p1.142	6	4	6	11	NULL
pfi1185c	4	4	5	5	NULL
pff1500c	1	NULL	NULL	NULL	NULL
pfl1565c	4	NULL	4	4	3
pfd0515w	NULL	NULL	2	NULL	NULL
mal13p1.351	6	1	6	6	NULL
pf10_0153	2	7	7	2	NULL
pf11_0052	1	1	NULL	1	1
pf11_0164	2	2	2	2	NULL
pfd0565c	5	5	5	NULL	NULL
pf08_0016	2	1	2	2	NULL
pfl0075w	5	3	8	NULL	NULL
pf13_0273	8	8	8	8	NULL
pfe1390w	4	3	3	3	NULL
mal13p1.93	4	2	2	NULL	NULL
pf11_0342	3	2	4	8	NULL
pf10_0067	2	NULL	NULL	NULL	NULL
pfi0970c	6	NULL	14	11	NULL
mal13p1.385	7	7	6	24	NULL
pf10_0342	5	NULL	5	6	NULL
pf14_0421	2	2	2	2	NULL
pf07_0066	2	1	2	2	NULL
pfd0400w	3	NULL	3	18	NULL
pfe0305w	3	NULL	NULL	NULL	NULL
pfb0300c	2	NULL	2	NULL	1
pf14_0125	3	3	3	NULL	NULL
pf14_0659	5	3	5	NULL	NULL
pfb0860c	3	5	4	NULL	2
pfc1000w	3	6	18	NULL	NULL
pff0665c	6	7	8	37	NULL
mal13p1.249	3	3	5	5	NULL
mal8p1.132	2	NULL	NULL	NULL	NULL
pf10_0155	2	2	2	NULL	NULL
pf13_0290	2	2	2	2	NULL
pfi0645w	4	4	7	5	NULL
pfl1325c	3	2	3	3	NULL
pfc0910w	2	2	4	4	NULL
mal8p1.150	4	NULL	4	7	NULL
pf10_0089	4	4	NULL	NULL	NULL
pfc0520w	4	2	4	4	NULL
pf11_0293	2	2	2	NULL	NULL
pf13_0352	3	3	3	NULL	3
pf14_0048	1	1	2	2	NULL
pf10_0279	2	2	12	5	NULL
pf14_0493	2	2	4	2	NULL
pf07_0067	1	1	NULL	NULL	1
pfb0595w	3	3	3	3	NULL
pf11_0218	7	NULL	7	7	NULL
pf14_0469-a	3	3	3	NULL	NULL
pf14_0524	3	1	1	4	3
pf13_0204	2	2	2	NULL	NULL
pf11_0051	9	9	9	9	NULL
pf10_0345	1	NULL	NULL	NULL	7
pfd1037w	5	5	5	5	NULL
mal13p1.120	2	1	2	2	NULL
pff0560c	2	2	2	2	NULL
pf11_0270	6	6	NULL	NULL	NULL
pf10_0373	3	3	3	NULL	NULL
pf14_0589	6	5	4	5	NULL
pfl2475w	2	2	2	2	NULL
pff1295w	4	4	7	7	NULL
pfd0295c	7	NULL	7	8	NULL
pfc0100c	4	4	4	4	1
pfc0271c	3	1	20	19	NULL
pfl1345c	5	4	4	3	NULL
mal8p1.83	2	2	2	2	NULL
pfl2345c	4	5	6	4	NULL
pfl1090w	3	NULL	9	3	8
pfc0155c	4	4	4	NULL	NULL
pfl2555w	4	6	1	NULL	1
pfl1845c	2	2	5	5	NULL
pf13_0356	2	2	2	2	NULL
pf11_0336	6	5	6	6	NULL
pfi1120c	6	6	10	9	NULL
pf14_0221	5	5	5	9	NULL
pfl2050w	7	NULL	NULL	NULL	NULL
pff0490w	5	NULL	31	20	NULL
pf13_0161	6	NULL	NULL	6	2
pf10_0084	1	1	7	7	NULL
pf11_0207	3	2	3	NULL	NULL
pf14_0214	6	3	5	6	NULL
mal13p1.28	1	1	1	NULL	NULL
pf11_0455a	3	6	6	6	NULL
pfl0100c	5	5	5	NULL	NULL
pf08_0040	6	6	5	5	NULL
pfe0630c	5	NULL	NULL	5	NULL
mal8p1.49	5	5	5	NULL	NULL
pfb0885w	NULL	NULL	NULL	NULL	NULL
mal7p1.151	7	6	7	NULL	NULL
pfi1235w	3	2	NULL	NULL	NULL
pfl0130c	5	4	6	6	1
pf07_0015	6	6	21	NULL	NULL
pf14_0657	2	2	NULL	NULL	NULL
pf07_0017	3	3	3	3	NULL
pfc0690c	3	3	NULL	NULL	NULL
pfi1696c	8	NULL	NULL	NULL	NULL
pf14_0450	5	5	3	3	NULL
pf08_0071	1	2	2	1	NULL
pfe0300c	7	5	7	6	NULL
pfc0441c-b	2	2	4	4	2
pf14_0122	4	9	9	9	3
pfi0505c	6	6	NULL	NULL	NULL
pf08_0004	1	2	7	6	5
pf11_0526	7	NULL	NULL	NULL	NULL
pfd0270c	5	3	NULL	NULL	NULL
pf14_0082	2	1	1	NULL	NULL
pf13_0013	5	5	5	5	5
pfe1140c	4	4	4	NULL	NULL
pfe1405c	3	3	4	7	3
pfe1470w	6	4	6	NULL	NULL
pf13_0184	3	2	2	NULL	NULL
pfe1395c	2	2	NULL	NULL	NULL
pf08_0027	2	2	4	NULL	NULL
pfl1795c	4	4	3	4	NULL
mal13p1.296	4	NULL	4	42	NULL
pf10_0197	7	5	6	NULL	NULL
pfl0135w	2	2	19	NULL	NULL
mal7p1.122	1	NULL	NULL	NULL	NULL
pf13_0157	3	3	1	7	NULL
pfb0635w	2	2	2	2	NULL
pf14_0363	3	3	3	9	3
pf14_0322	3	3	NULL	NULL	NULL
pfb0888w-a	5	5	4	4	NULL
pfi0525w	4	4	NULL	NULL	NULL
pf14_0676	3	3	16	15	NULL
pf10_0219	2	3	3	1	NULL
pfe0395c	5	NULL	5	5	NULL
pf14_0111	7	6	7	35	NULL
pf14_0193	3	3	3	3	NULL
pf11_0205	4	4	NULL	4	NULL
pfl0350c	7	NULL	11	13	NULL
pf13_0072	4	NULL	4	6	NULL
mal13p1.14	6	6	6	NULL	1
pff0725w	8	NULL	NULL	NULL	NULL
pfl1330c	6	NULL	10	26	NULL
pfl1200c	2	NULL	NULL	2	2
pfl1400c	7	7	7	NULL	NULL
pff0820w	9	7	7	8	NULL
pf10_0054	6	6	6	NULL	NULL
pf10_0095	5	6	5	3	NULL
pfe1535w	5	4	4	NULL	NULL
pf08_0012	6	6	6	7	NULL
pfi1600w	8	5	8	8	3
pf13_0339	7	7	11	12	12
pfb0151c	9	5	9	9	NULL
pf10_0177a	4	NULL	4	4	1
pfb0570w	4	NULL	NULL	NULL	1
pfe0605c	3	3	3	NULL	NULL
pf11_0439	6	5	5	4	NULL
pf07_0085	4	4	4	4	NULL
pf14_0636	2	2	2	NULL	NULL
pf14_0610	7	7	NULL	NULL	NULL
pf14_0579	4	NULL	NULL	NULL	1
pfe1370w	NULL	NULL	5	5	NULL
mal7p1.157a	5	3	3	5	NULL
pf07_0099	3	1	1	NULL	NULL
mal13p1.317	7	2	NULL	NULL	NULL
pf10_0208	2	2	2	2	NULL
mal8p1.17	2	2	2	2	NULL
pfb0245c	4	NULL	NULL	NULL	NULL
pfl0665c	7	5	6	NULL	NULL
pfe0965c	3	2	5	5	1
pfl2075c	7	5	5	5	NULL
pf10_0098	5	NULL	NULL	5	1
pfc0865w	7	3	1	NULL	NULL
pfl0055c	8	9	NULL	NULL	NULL
pf14_0013	5	3	3	3	10
pfe0425w	7	NULL	7	10	NULL
pf14_0587	6	6	6	6	NULL
pfd0250c	3	3	3	17	NULL
pf14_0194	4	4	4	4	NULL
pf08_0114	5	3	7	7	NULL
pf14_0481	9	7	9	9	NULL
pf11_0382	7	7	8	9	NULL
pfl1980c	3	3	3	3	NULL
pff1030w	3	4	3	NULL	NULL
pf14_0640	8	NULL	NULL	NULL	NULL
pfi0700c	5	3	1	16	NULL
pfl0230w	6	6	NULL	NULL	NULL
pfl1545c	8	10	11	11	NULL
pf07_0019	6	NULL	7	9	1
pfa0170c	3	3	4	4	3
pf13_0338	7	NULL	8	8	NULL
mal13p1.172	5	NULL	6	8	NULL
pf08_0122	5	NULL	NULL	NULL	NULL
pff0210w	5	NULL	NULL	NULL	NULL
pfl0160w	3	NULL	NULL	NULL	NULL
pfd0310w	1	1	NULL	NULL	NULL
pfl1800w	1	1	1	1	NULL
pf10_0086	4	4	5	3	NULL
mal7p1.64	5	3	3	4	3
pf11_0309	6	NULL	NULL	NULL	NULL
pff0105w	2	2	2	NULL	NULL
pfe0100w	2	1	2	2	NULL
mal7p1.30	7	NULL	8	8	NULL
pf13_0239	5	5	5	5	1
mal8p1.62	7	7	7	7	NULL
pf13_0285	4	4	4	4	NULL
mal13p1.343	6	6	6	14	NULL
pfl2365w	4	4	6	6	NULL
pfl1130c	6	6	8	6	NULL
pf13_0063	3	3	3	6	NULL
pfb0370c	4	4	4	NULL	3
pf11_0127	7	7	7	NULL	1
pf14_0575a	3	1	2	1	NULL
pfl0520c	5	5	5	NULL	5
pff1480w	6	8	14	NULL	NULL
pf14_0543	2	1	2	3	NULL
pf07_0121	2	2	2	2	2
pfd0470c	7	4	6	13	NULL
pfd0075w	3	3	2	NULL	NULL
mal8p1.105	6	6	6	7	NULL
pfd0750w	7	7	6	7	NULL
pf14_0197	4	3	NULL	NULL	NULL
pf08_0026	4	4	NULL	NULL	3
pff0430w	4	10	17	NULL	NULL
mal13p1.310	2	1	8	8	NULL
pf07_0123	5	3	1	3	NULL
pfl0730w	6	6	6	NULL	NULL
pf07_0020	2	1	1	2	NULL
mal7p1.112	2	NULL	NULL	NULL	NULL
pf14_0520	2	2	2	2	NULL
mal8p1.108	4	4	4	NULL	NULL
mal13p1.135	5	NULL	6	5	NULL
pf07_0090	7	7	9	7	3
pf11_0289	7	7	7	9	NULL
pf11_0341	5	5	4	4	4
pfd0455w	4	3	4	3	3
pf10_0378	7	NULL	NULL	NULL	NULL
pfl2400w	10	10	10	NULL	NULL
pfe1015c	6	6	8	6	NULL
mal13p1.54	6	6	6	6	NULL
pf14_0499	6	3	23	23	NULL
pfb0315w	5	NULL	6	9	NULL
pff1335c	3	2	2	1	NULL
pfd0745c	6	6	6	6	4
mal13p1.286	7	9	6	9	NULL
pf14_0055	5	5	5	2	1
pf14_0574	6	3	3	6	3
pfl1975c	5	NULL	5	5	NULL
mal7p1.38	6	6	6	6	NULL
pff1070c	3	7	4	3	NULL
pfa0480w	6	6	6	6	NULL
pfi0610w	10	12	16	20	NULL
pf07_0030	6	6	6	NULL	NULL
mal13p1.347	4	4	34	8	NULL
pfi1130c	8	6	6	NULL	NULL
pfd1115c	3	3	3	3	NULL
pf14_0327	2	1	NULL	2	NULL
pf10_0309	8	7	NULL	NULL	NULL
pf08_0129	3	NULL	3	5	NULL
mal13p1.116	8	6	7	4	NULL
pfc1025w	5	2	13	15	NULL
pfb0240w	4	NULL	4	NULL	NULL
pf10_0278	4	2	1	NULL	NULL
pfl1350w	4	1	1	NULL	NULL
pfi0475w	7	7	NULL	NULL	NULL
pfc0380w	6	6	6	4	NULL
pf14_0343	7	NULL	7	8	NULL
pf07_0106	4	4	4	NULL	NULL
pfc0975c	2	1	1	2	NULL
pf14_0350	7	7	10	7	7
pfl0530c	5	2	5	5	3
pf07_0045	3	NULL	3	NULL	NULL
pfe0505w	10	17	35	36	NULL
pf10_0341	4	2	NULL	NULL	NULL
pfi1385c	8	7	10	18	NULL
pfl1940w	7	NULL	NULL	NULL	NULL
pfi1060w	5	2	NULL	2	NULL
pf11_0047	4	4	4	NULL	NULL
pfe1320w	5	5	5	5	NULL
pf10_0209	7	6	7	NULL	NULL
mal7p1.35	8	4	4	NULL	8
pf13_0087	4	4	5	10	NULL
pfe0750c	5	8	NULL	7	NULL
pfd0505c	8	8	8	7	NULL
pf11_0400	6	6	12	29	NULL
pf14_0494	7	7	7	9	NULL
mal13p1.341	5	4	3	NULL	3
pfl1715w	7	7	NULL	7	NULL
pfi0190w	5	5	9	9	3
mal8p1.57	5	5	5	5	5
pf10_0091	7	7	7	NULL	NULL
pf14_0205	4	3	4	4	NULL
pff0505c	4	4	4	NULL	NULL
pfb0200c	7	NULL	NULL	NULL	NULL
mal13p1.70	8	5	8	9	5
pfe1115c	7	7	7	NULL	NULL
mal13p1.137	2	NULL	4	5	NULL
pf14_0183b	4	4	4	4	4
pf14_0619	6	3	6	NULL	NULL
pf13_0051	5	5	5	NULL	NULL
mal13p1.338	6	5	6	6	NULL
mal13p1.144	7	6	NULL	NULL	NULL
pfl0450c	7	5	7	NULL	NULL
pf14_0513	6	NULL	NULL	NULL	NULL
pf14_0154	4	4	4	4	NULL
pf07_0059	4	2	3	2	NULL
pf13_0173	7	NULL	7	10	7
pfe0625w	3	5	12	12	NULL
pfl0310c	4	5	13	2	NULL
pf13_0262	6	1	6	6	NULL
pf14_0603	7	NULL	NULL	NULL	NULL
pf14_0677	6	6	6	NULL	NULL
pf13_0130	5	3	4	5	NULL
pfi0730w	3	3	7	9	NULL
pfe1155c	6	6	6	3	NULL
pff0880c	4	4	3	4	NULL
pf14_0198	10	6	6	6	NULL
pfc0410w	6	NULL	NULL	NULL	NULL
pf14_0380	4	2	9	10	NULL
pfi0345w	6	5	15	15	NULL
pfe1050w	4	3	4	4	NULL
pfe0075c	6	NULL	5	8	NULL
pfa0510w	5	6	18	5	NULL
pf14_0059	6	6	8	10	NULL
pf14_0068	3	3	3	NULL	3
pf13_0098	7	7	7	7	NULL
pfa0145c	7	7	NULL	NULL	NULL
pfl0355c	5	9	11	6	3
pf14_0389	5	3	3	NULL	NULL
pfd1200c	9	NULL	NULL	NULL	9
pfe0380c	6	7	7	8	NULL
pff0970w	11	11	13	13	NULL
mal7p1.15	7	7	5	NULL	NULL
pfb0415c	5	4	NULL	NULL	NULL
pf10_0310	6	3	NULL	11	NULL
pfl0190w	2	2	2	2	2
pfi1030c-b	5	12	8	5	NULL
pf14_0126	7	7	7	NULL	NULL
pf13_0272	1	1	6	7	NULL
pf10_0158	4	4	4	4	NULL
pf13_0340	8	5	5	NULL	NULL
pf14_0170	3	3	5	3	4
pf10_0053	10	8	8	NULL	NULL
pfl1820w	5	5	14	NULL	NULL
pfe0330w	3	3	3	5	NULL
pfd0085c	6	NULL	NULL	NULL	NULL
pf10_0348	7	NULL	7	8	NULL
pf14_0605	5	5	5	5	NULL
pf11_0397	5	4	4	4	NULL
pf11_0142	4	6	4	6	2
pf14_0247	9	9	7	7	6
pfe0040c	7	7	7	NULL	NULL
pf10_0128	3	30	3	3	NULL
pfa0330w	3	3	3	3	NULL
pfl1385c	3	NULL	3	5	1
pf07_0018	8	5	8	17	NULL
pf14_0585	3	NULL	NULL	3	NULL
pf10_0200	3	1	1	1	NULL
pfl0780w	4	4	NULL	NULL	NULL
pf08_0028	8	8	8	8	NULL
pf14_0473	3	2	4	4	1
pfi1215w	2	2	2	NULL	NULL
pf14_0599	5	5	5	NULL	NULL
pfc0430w	5	5	7	9	NULL
pfl1865w	9	9	9	9	NULL
pf14_0261	6	6	8	15	NULL
pf13_0194	2	NULL	2	NULL	NULL
pf11_0112	7	7	8	7	NULL
pfi1150w	6	3	3	NULL	NULL
pf10_0205	6	6	7	7	NULL
pf11_0363	5	5	NULL	NULL	NULL
pfl1470c	6	6	6	NULL	NULL
pf14_0656	NULL	NULL	NULL	NULL	NULL
pfl1190c	6	2	14	12	2
pf11_0232	5	4	5	7	NULL
pf11_0471	6	5	5	NULL	NULL
pf14_0482	9	7	9	9	NULL
mal13p1.264	6	6	6	NULL	6
pf11_0353	7	7	7	7	NULL
pf10_0277	3	2	2	NULL	2
pf10_0177b	4	4	4	4	4
pfi1495w	13	13	13	NULL	NULL
pf10_0266	7	7	7	NULL	NULL
pf14_0177	2	1	5	NULL	NULL
pf08_0119	3	NULL	NULL	3	3
pf08_0109	6	7	7	8	NULL
pfe0235c	7	2	13	13	NULL
pfi1040c	4	3	3	NULL	NULL
pfi0500w	6	9	9	7	NULL
pf10_0187	3	7	7	8	NULL
pfe1220w	7	NULL	7	NULL	NULL
pf14_0156	3	3	3	NULL	NULL
pff1055c	3	3	3	3	3
pfl1235c	5	4	NULL	7	NULL
pf14_0732	7	NULL	10	10	2
pf11_0458	7	9	NULL	7	NULL
mal13p1.272	6	9	10	NULL	NULL
pfb0190c	6	NULL	9	12	NULL
pf11_0259	6	5	10	12	NULL
pf07_0027	9	9	NULL	NULL	NULL
pfl1425w	2	2	5	4	NULL
pfc0835c	8	9	9	8	NULL
pfl0555c	7	7	NULL	NULL	NULL
pf14_0465	4	4	NULL	NULL	NULL
pf14_0098	5	5	5	5	NULL
pf11_0292	5	5	5	5	NULL
pfi1070c	7	7	7	NULL	NULL
pfc0486c	NULL	NULL	NULL	NULL	NULL
pfl0930w	2	2	6	6	NULL
pfb0805c	6	NULL	NULL	26	NULL
pf07_0107	9	9	NULL	NULL	3
pf11_0260	6	37	40	30	3
pf11_0461	8	4	8	9	NULL
pf14_0361	4	4	6	5	NULL
pf14_0576	8	8	8	NULL	NULL
mal13p1.268	6	NULL	NULL	NULL	NULL
mal13p1.153	10	NULL	NULL	NULL	NULL
pf14_0101	9	10	21	32	NULL
pfi0590c	7	4	6	NULL	1
pf13_0257	5	5	5	11	3
pfc0550w	8	6	7	3	NULL
mal13p1.352	6	5	6	5	NULL
mal8p1.206	4	8	8	NULL	NULL
pf11_0184	6	6	6	6	NULL
pf11_0395	9	NULL	12	14	NULL
pf13_0082	9	8	7	8	NULL
pfc0465c	9	9	9	9	NULL
pf10_0352	4	NULL	4	NULL	NULL
pf10_0170	4	NULL	NULL	5	3
pfe0280c	7	7	10	7	NULL
pf11_0107	10	10	10	10	NULL
pfc0775w	4	3	3	3	2
pfd0720w	8	NULL	NULL	9	8
pfb0640c	7	7	7	7	7
mal13p1.52	4	4	3	NULL	NULL
mal13p1.36	8	5	5	NULL	NULL
pff0455w	5	5	NULL	NULL	NULL
pfb0555c	6	6	5	5	5
pfl1905w	9	NULL	NULL	NULL	NULL
mal13p1.114	10	NULL	10	10	NULL
pf13_0219	6	5	6	NULL	NULL
mal13p1.92	3	2	2	3	2
pf13_0310	2	2	2	2	NULL
pf13_0018	5	4	5	5	NULL
pf10_0077	3	3	4	3	NULL
pfi0180w	3	3	3	4	NULL
mal8p1.73	7	NULL	5	8	NULL
mal7p1.145	10	NULL	7	13	NULL
mal13p1.34	8	9	9	7	NULL
pf13_0179	3	4	3	2	NULL
pf14_0276	7	7	7	7	NULL
pf13_0335	5	5	5	5	NULL
pf13_0175	2	2	2	NULL	NULL
pfd0900w	9	NULL	9	17	9
pfc0980c	8	8	8	8	NULL
pf11_0048	6	6	6	6	NULL
pf08_0086	7	5	6	5	5
pfc0290w	6	5	6	5	4
pf10_0299	9	9	9	NULL	NULL
pf13_0096	9	5	5	5	NULL
pfd0725c	3	3	3	3	NULL
pf13_0208	5	5	5	5	NULL
pf11_0331	5	4	6	5	NULL
pf11_0436	4	2	9	12	NULL
pfe1085w	5	5	5	NULL	NULL
pf10_0242	5	5	5	5	17
pff0365c	5	5	4	5	NULL
pfe0080c	9	NULL	9	11	6
mal8p1.4	6	5	NULL	NULL	5
pfi1085w	6	6	9	6	NULL
pff0330w	4	3	3	3	4
pf14_0635	5	5	NULL	NULL	NULL
pfi0200c	6	6	6	6	NULL
pf14_0752	4	NULL	NULL	NULL	NULL
pfe1360c	10	8	10	NULL	7
pf10_0174	9	9	8	9	NULL
pf14_0273	4	4	4	2	NULL
pf10_0111	4	1	6	9	NULL
pf11_0245	3	9	14	NULL	NULL
pf08_0130	2	2	2	2	NULL
mal7p1.68	4	4	4	4	2
pfb0490c	2	2	2	4	2
pfe0885w	2	2	2	2	2
pf13_0156	7	7	7	8	NULL
pfi0480w	10	10	10	10	NULL
pfc0265c	4	4	4	4	NULL
mal8p1.82	7	7	11	11	NULL
pfd0311w	6	6	7	8	NULL
pf10_0325	6	6	6	6	NULL
mal13p1.81	3	3	3	NULL	NULL
pf11_0370	11	NULL	11	11	NULL
pf14_0239	3	3	3	NULL	NULL
pf14_0434	3	3	9	3	1
mal13p1.304	11	11	7	7	1
pf10_0331	11	NULL	NULL	NULL	NULL
pf07_0041	3	2	2	2	NULL
pfa0525w	6	7	27	7	3
pf11_0312	6	2	5	5	NULL
mal8p1.201	6	NULL	6	25	NULL
pf07_0117	5	5	7	5	3
pfl0175c	7	7	8	2	7
pfl0575w	5	1	1	1	NULL
pf14_0627	7	10	6	4	2
pf08_0041	8	8	6	NULL	14
mal13p1.349	9	9	9	9	NULL
pfa0275c	8	7	7	6	NULL
pfl1835w	5	2	2	5	5
pf14_0038	8	8	8	NULL	NULL
pf14_0196	7	2	6	4	NULL
pf14_0296	2	2	2	2	NULL
pf08_0063	10	10	12	12	NULL
pfa0300c	5	5	NULL	NULL	NULL
pf14_0463	8	10	10	10	NULL
mal7p1.117	4	1	4	4	NULL
pfc0375c	3	1	1	1	NULL
pfl0470w	6	NULL	6	6	6
pfc0535w	2	1	1	1	NULL
pf14_0256	11	11	11	NULL	NULL
pf13_0141	3	4	1	1	NULL
pf14_0518	5	4	5	5	4
pfl2355w	11	6	6	NULL	NULL
pfe0845c	2	2	2	2	NULL
pf14_0278	9	9	9	9	NULL
pf07_0057	6	8	7	6	NULL
pfb0440c	11	10	10	11	13
pf07_0042	7	2	7	8	NULL
pfc0885c	5	5	5	5	NULL
pf14_0704	2	2	7	NULL	NULL
pfc0295c	2	2	2	2	NULL
pfb0175c	7	5	5	NULL	4
pf11_0169	5	5	NULL	NULL	NULL
pfl0440c	5	4	19	19	1
pfi0290c	15	15	13	11	NULL
pfl0225c	8	8	9	8	NULL
pfc0255c	8	8	8	8	NULL
pfl2220w	7	NULL	5	5	NULL
pf08_0053	8	6	6	NULL	6
mal8p1.54	6	NULL	17	31	NULL
mal8p1.29	7	9	11	12	NULL
pfb0655c	4	4	4	NULL	NULL
pf13_0138	7	NULL	NULL	NULL	5
mal7p1.7	9	NULL	NULL	9	9
pf14_0315	4	7	15	7	3
pf10_0346	6	NULL	3	14	NULL
pf08_0127	7	4	NULL	NULL	3
pfe1010w	8	8	11	NULL	NULL
pf14_0586	5	NULL	5	8	5
pf14_0697	2	2	2	NULL	NULL
pfi1700c	5	4	19	19	NULL
mal8p1.152	9	8	8	9	4
pf14_0391	2	1	1	1	1
pfb0475c	2	NULL	1	2	1
pf10_0327	8	6	8	8	3
pfc1060c	7	6	7	7	4
mal8p1.64	5	5	5	5	5
pf14_0616	9	9	9	16	NULL
pfl1855w	6	5	3	NULL	NULL
pf11_0329	5	3	5	6	NULL
pf11_0168a	15	13	18	NULL	NULL
mal13p1.234	11	8	13	13	4
pf08_0084	7	7	7	NULL	NULL
pf14_0301	6	4	4	4	NULL
pfi1310w	8	9	9	NULL	NULL
pfl1535w	9	7	13	13	NULL
mal13p1.179	6	6	6	6	NULL
pf13_0091	6	5	5	5	NULL
pf10_0298	7	8	7	10	NULL
pf07_0083	6	5	5	NULL	NULL
pfd0360w	9	7	6	NULL	6
pf11_0305	2	2	3	NULL	NULL
pf11_0296	8	8	8	8	NULL
pfb0865w	8	8	8	NULL	8
mal7p1.150	7	8	8	NULL	NULL
pf11_0419	12	12	11	12	9
mal8p1.43	10	8	10	NULL	NULL
pfa0635c	8	NULL	NULL	NULL	NULL
pf10_0169	4	1	2	NULL	NULL
mal8p1.95	3	3	5	22	3
pf10_0041	8	7	8	8	NULL
pf11_0203	5	1	5	4	NULL
pf14_0277	7	7	7	7	5
pf14_0240	4	4	3	3	3
pfa0285c	8	11	11	11	NULL
pfc0530w	5	5	17	NULL	NULL
pfe1550w	6	6	6	6	NULL
pf10_0114	7	7	7	7	NULL
mal7p1.146	7	7	7	7	NULL
pf07_0122	6	5	6	NULL	4
pf14_0416	13	17	17	17	NULL
pfi0155c	5	6	6	6	NULL
mal13p1.35	6	6	6	NULL	NULL
pfc0200w-a	7	12	NULL	NULL	3
pfb0900c	4	NULL	NULL	NULL	6
pfl1935c	8	7	7	8	NULL
mal13p1.26	5	3	3	4	NULL
pf10_0024	6	NULL	NULL	NULL	NULL
pf07_0097	11	8	8	11	7
pfi0365w	7	7	4	20	NULL
pfl0565w	5	4	5	5	1
mal13p1.166	12	12	12	12	NULL
pfl2100w	9	NULL	NULL	NULL	14
pfb0715w	9	7	7	9	NULL
pfl1825w	3	4	4	4	NULL
pfd0385w	7	NULL	7	7	NULL
pf11_0264	10	10	10	10	NULL
pfb0525w	7	4	7	4	NULL
pfc0390w	9	20	23	20	NULL
pf13_0341	8	8	7	NULL	NULL
pfc0150w	6	10	6	6	NULL
pf14_0464	7	7	7	7	NULL
pf11_0349	11	7	10	7	2
pf11_0487	6	5	6	7	NULL
pf11_0115	9	9	9	9	1
pf10_0045	7	3	7	11	1
pf10_0165	7	7	7	7	NULL
pff0535c	7	6	7	7	6
pf14_0335	10	10	10	10	NULL
pfi1565w	7	NULL	6	8	3
pfl1215c	10	7	9	9	NULL
pf14_0213a	9	9	9	9	NULL
pf13_0197	8	NULL	8	25	1
pf13_0271	6	6	6	6	NULL
pf14_0550	7	7	7	6	5
pfl0050c	7	5	6	NULL	NULL
pf14_0632	11	11	17	18	NULL
pfe0285c	3	4	NULL	7	NULL
pf08_0110	4	11	15	6	4
mal7p1.164	5	5	5	5	NULL
pfe0110w	7	7	7	7	NULL
pfl1925w	7	7	7	10	NULL
pf10_0223	9	NULL	NULL	9	3
pff0870w	9	NULL	9	NULL	NULL
pf14_0368	4	5	5	3	NULL
pfe0185c	5	5	5	5	NULL
pff0940c	6	4	10	11	NULL
pf10_0217	6	5	6	6	NULL
pf14_0342	9	8	8	8	NULL
pfc0440c	9	6	9	4	NULL
pfd0115c	5	3	5	7	2
pfe0730c	9	8	8	NULL	NULL
pfd0305c	4	4	10	10	NULL
pf14_0217	10	8	18	11	NULL
pfd0810w	4	2	3	9	NULL
pfl2295w	7	7	7	NULL	NULL
pfl1525c	9	9	NULL	13	NULL
pfd0380c	8	NULL	6	10	NULL
pfc1020c	6	4	6	6	2
pfb0125c	11	11	10	11	NULL
pfd0110w	10	NULL	7	11	10
pfi0895c	5	5	5	5	NULL
pfd1060w	7	7	5	5	NULL
pf13_0348	11	12	21	20	NULL
pf10_0300	13	8	8	NULL	NULL
pfd0265w	8	8	7	7	NULL
mal7p1.176	9	8	9	9	13
pf10_0370	7	NULL	NULL	NULL	NULL
pfc0075c	10	NULL	NULL	NULL	NULL
mal13p1.225	4	1	NULL	NULL	3
pfc0900w	4	5	5	9	NULL
pfe1170w	8	8	8	8	8
pf13_0350	4	4	4	4	1
pf13_0282	6	6	6	6	NULL
pfl0330c	9	9	9	9	NULL
pf11_0093	8	8	8	8	6
pf13_0346	6	3	7	29	6
pfa0430c	7	7	10	9	NULL
pf13_0232	11	11	12	12	NULL
mal13p1.63	2	2	8	2	NULL
pf13_0268	5	4	4	3	1
pf14_0087	7	5	6	NULL	NULL
pfc0780w	7	9	7	7	NULL
pf08_0065	3	3	3	3	2
pfl1480w	9	5	7	9	5
mal7p1.203	12	12	12	25	NULL
pff0625w	7	5	8	5	NULL
pfc0300c	6	5	5	5	4
pf13_0137	9	9	18	NULL	NULL
pf11_0362	6	4	10	11	NULL
pfl1700c	7	NULL	8	8	NULL
pfl1375w	11	9	8	12	NULL
pfi0670w	5	3	NULL	NULL	NULL
pf10_0372-a	NULL	NULL	4	8	NULL
pf11_0454	5	5	9	9	NULL
pf14_0661	2	9	9	9	2
pfc1045c	9	NULL	7	11	7
pff0590c	6	6	6	8	NULL
pf11_0512	15	9	NULL	NULL	15
pf14_0716	7	6	7	6	NULL
mal13p1.43	9	9	9	9	NULL
mal8p1.128	5	5	NULL	NULL	NULL
pf10_0121	4	8	NULL	6	NULL
mal7p1.173	7	NULL	NULL	7	7
pf14_0563	10	8	9	9	9
pf14_0442	2	4	5	2	NULL
pfe0120c	7	6	NULL	6	6
pf07_0092	5	4	5	5	NULL
pfe0655w	7	5	5	7	NULL
pfi0920c	10	5	10	NULL	NULL
pf14_0553	5	5	5	5	5
pff0165c	15	15	28	15	NULL
mal13p1.83	5	5	5	5	5
pf11_0208	7	5	NULL	NULL	NULL
mal7p1.300	7	9	12	5	5
pfe0465c	10	10	13	19	10
pf13_0277	9	7	7	7	NULL
pfl2270w	11	9	9	7	12
pf14_0456	7	7	7	NULL	NULL
pfb0445c	5	5	11	7	5
pfd0975w	7	6	7	7	7
pf14_0292	9	10	11	NULL	NULL
pf13_0190	6	6	6	NULL	NULL
pfl0900c	7	7	6	NULL	NULL
pf11_0281	4	4	4	NULL	4
pf11_0398	6	5	5	6	6
pf14_0164	6	6	4	5	4
pf14_0242	12	9	12	NULL	NULL
pfl1735c	4	4	3	2	NULL
pfe0545c	6	7	9	9	NULL
pfl1080c	4	NULL	NULL	NULL	NULL
pfl0880c	8	8	7	13	3
pf14_0475	10	10	10	10	NULL
mal7p1.77	5	3	9	10	NULL
pfb0194w	3	3	3	5	3
pfl2235w	6	NULL	5	NULL	NULL
pf14_0620	10	10	9	NULL	NULL
mal7p1.126	4	2	8	7	NULL
pfe0375w	5	4	4	28	4
pf10_0289	7	5	7	11	NULL
pfe1005w	5	5	9	9	1
pf14_0515	11	11	11	NULL	11
pfi0240c	5	4	NULL	NULL	NULL
pf14_0174	8	8	8	8	NULL
pfl0620c	8	7	NULL	NULL	NULL
pf11_0504	13	NULL	NULL	NULL	NULL
pf11_0513	2	2	NULL	NULL	NULL
pfb0260w	7	7	7	7	NULL
pf07_0115	8	8	8	7	NULL
pfe1435c	8	8	8	NULL	7
pf10_0323	4	3	4	4	NULL
pf14_0643	11	11	11	12	NULL
pf10_0328	8	8	8	8	NULL
pfl1485w	9	9	9	6	NULL
pf07_0023	14	16	22	21	NULL
mal13p1.299	10	10	10	10	NULL
pfl1610c	8	8	11	NULL	NULL
pf10_0085	6	6	6	7	5
pfe1605w	8	9	13	6	NULL
pfl1790w	7	6	8	19	NULL
pfl2225w	7	NULL	9	9	9
mal8p1.88	5	NULL	NULL	21	5
pf11_0384	7	7	7	8	7
pfa0665w	14	NULL	NULL	NULL	NULL
pf14_0056	9	8	6	5	8
pf14_0146	8	9	NULL	8	NULL
pfe1350c	6	6	7	6	NULL
pf10_0117	9	9	12	14	NULL
pfl2310w	7	6	NULL	11	6
pfl0785c	8	4	4	8	4
pf11_0409	9	8	14	NULL	NULL
pff0100w	5	4	4	NULL	NULL
pfi0225w	9	9	9	10	NULL
pfd0180c	19	5	NULL	NULL	NULL
pfa0515w	11	11	11	11	8
pfl1395c	9	7	9	NULL	NULL
pfe0870w	8	7	7	7	9
pfc0735w	7	7	9	10	NULL
pfb0540w	5	4	NULL	NULL	NULL
pf10_0028-a	4	4	4	4	4
pfd0462w	10	9	8	NULL	NULL
pfc0325c	8	8	8	8	NULL
pfl1175w	5	3	6	NULL	NULL
pf14_0561	11	5	5	NULL	NULL
pff0125c	11	11	13	10	11
pf11_0255	9	5	8	NULL	NULL
pfc0445w	3	3	3	3	3
pfc0760c	3	3	3	3	3
pf14_0479	6	6	NULL	NULL	NULL
pf13_0049	7	7	7	7	NULL
pfb0310c	6	3	6	7	1
pfl0405w	8	NULL	NULL	8	5
pf10_0057a	8	6	6	6	NULL
mal7p1.107	8	NULL	6	9	NULL
pfl0210c	5	3	10	5	1
pfl2505c	8	NULL	9	9	NULL
pfd1055w	5	6	6	5	3
pfi1780w	7	5	6	3	NULL
pfe0400w	7	NULL	6	7	NULL
pfd0300w	8	4	5	12	NULL
pfi0710c	6	NULL	6	6	NULL
pf14_0501	12	7	13	15	NULL
pff1440w	10	10	23	19	NULL
pfi0650c	15	15	14	14	NULL
pfd0355c	7	5	5	NULL	NULL
pf11_0191	7	6	7	11	6
pf11_0509	7	NULL	NULL	5	5
pfe0610c	11	11	12	10	NULL
pfd0525w	7	7	7	9	NULL
pfl0925w	8	14	15	15	NULL
pf14_0078	9	9	12	12	NULL
mal13p1.118	12	NULL	13	13	1
pfl1290w	9	5	6	NULL	NULL
pf13_0265	9	9	7	9	7
pf14_0282	8	7	7	8	NULL
pf11_0071	8	8	8	8	NULL
pf14_0753	7	NULL	NULL	NULL	NULL
pf08_0048	9	8	8	9	NULL
pfc0600w	3	NULL	NULL	NULL	NULL
pff0745c	9	8	8	9	NULL
pf14_0429	12	7	6	8	NULL
pf13_0158	13	13	13	NULL	NULL
pf14_0559	10	10	NULL	NULL	NULL
pf10_0043	10	10	11	10	NULL
pff0320c	8	4	8	NULL	NULL
pf08_0135	11	4	6	4	4
pfc0235w	8	4	10	14	NULL
pfl1135c	11	11	11	11	NULL
pfi1625c	9	9	9	NULL	NULL
pfl1115w	9	9	9	9	NULL
mal8p1.127	7	4	4	9	2
pf13_0182	16	18	20	20	NULL
pf07_0088	7	7	14	7	3
pfd0095c	12	12	8	NULL	NULL
pf14_0329	6	6	6	6	NULL
pfc1015c	10	10	10	9	NULL
pf13_0286	7	7	7	7	NULL
pf10_0210	5	4	1	2	NULL
pfi1650w	11	9	9	10	NULL
pfc0330w	10	10	11	14	NULL
pf14_0428	10	10	10	10	2
pfl0290w	6	6	6	6	6
pfd0207c	9	9	9	9	NULL
pfl0970w	12	11	12	12	NULL
pfc0365w	10	10	10	10	NULL
pf10_0123	7	7	7	7	NULL
pf11_0069	6	5	6	9	NULL
pf10_0213	6	16	16	16	NULL
mal13p1.293	8	8	8	8	5
pfa0295c	13	NULL	NULL	NULL	NULL
pff1445c	9	7	9	9	NULL
pf14_0190	5	4	4	4	NULL
pf11_0275	9	8	8	8	4
pfl2140c	6	5	6	26	NULL
pff0965c	11	10	10	11	2
pf07_0104	14	NULL	NULL	34	NULL
pf11_0348	12	11	11	11	NULL
pf14_0234	10	10	10	12	4
mal7p1.170	7	4	2	4	5
pf14_0681	7	7	7	10	NULL
pf14_0326	10	10	9	10	1
pfb0760w	8	8	11	12	7
pf11_0511	9	9	9	NULL	NULL
pfl2430c	12	16	16	17	NULL
pf10_0096	9	NULL	NULL	NULL	NULL
pfd0815c	10	10	10	10	NULL
pfd0150w	13	13	13	NULL	1
mal13p1.243	15	15	15	13	NULL
pf08_0087	12	13	20	20	NULL
pfi1105w	8	7	NULL	8	NULL
pfd0960c	5	5	5	8	NULL
pfc0080c	14	10	10	9	10
pfc0745c	5	4	4	5	NULL
pf14_0504	4	1	NULL	1	NULL
pf14_0468a	6	NULL	8	NULL	1
pf14_0264	8	NULL	1	6	NULL
pf14_0639	11	NULL	NULL	NULL	NULL
pf14_0615	11	11	11	11	NULL
pf07_0116	6	6	6	15	6
pfi0170w	7	4	7	4	4
pfl1310c	10	11	10	10	NULL
pf10_0136	8	8	8	10	NULL
pf11_0358	9	7	6	7	6
pfe0050w	5	5	5	3	NULL
pf14_0377	5	5	5	5	NULL
pf10_0108	7	6	7	7	NULL
pf14_0102	3	2	3	7	3
pfb0545c	8	6	6	NULL	NULL
pfl1720w	5	NULL	5	5	NULL
pfc0635c	4	4	4	4	4
mal8p1.151	12	11	12	19	NULL
pf14_0144	10	9	24	25	NULL
pfi1015w	12	NULL	11	13	NULL
pf14_0204	10	NULL	22	8	4
pfe1335c	10	10	10	NULL	NULL
pf14_0123	11	11	11	6	NULL
pf11_0272	4	21	18	7	2
pfl2095w	4	2	13	29	4
pfi1730w	12	NULL	11	16	NULL
pfb0630c	9	9	9	NULL	NULL
pf11_0179	11	11	8	11	11
pfe0520c	8	7	8	9	NULL
pfd0460c	11	11	12	10	NULL
pf14_0593	9	9	9	9	4
mal13p1.122	8	8	8	8	8
mal8p1.3	12	10	11	NULL	NULL
pf14_0092	7	NULL	6	11	NULL
mal13p1.336	6	6	6	6	6
pfe0195w	8	9	10	8	NULL
pfe1490c	7	7	7	8	5
pfe0835w	9	12	14	13	7
pf10_0262	6	NULL	4	11	6
pfe1250w	7	6	7	7	7
pf10_0146	4	NULL	5	5	NULL
pfi1020c	5	5	5	NULL	NULL
pfe0410w	5	4	4	5	NULL
pfi1295c	9	8	10	14	NULL
pf10_0057	14	16	17	11	NULL
mal8p1.103	7	8	NULL	NULL	4
pfi0740c	12	NULL	11	NULL	NULL
mal13p1.79	7	7	11	11	8
pf13_0243	14	18	18	18	NULL
pf14_0417	7	4	6	4	NULL
pfe1240w	7	6	6	NULL	NULL
pf13_0280	7	4	5	7	NULL
pf13_0165	5	2	5	5	2
pf14_0107	13	8	11	14	NULL
pf11_0445	11	14	23	24	11
pf13_0124	7	7	7	14	7
pf13_0324	11	11	12	14	9
pfa0620c	10	8	8	NULL	NULL
pf13_0177	11	11	11	NULL	9
mal13p1.73	13	NULL	NULL	NULL	NULL
mal13p1.258	17	16	14	15	NULL
pf14_0028	6	7	5	NULL	NULL
pfc0525c	9	26	22	22	NULL
pff0290w	4	NULL	NULL	3	3
pff0885w	9	9	12	8	NULL
pfd1070w	10	10	10	NULL	NULL
pfb0705w	12	9	12	11	2
pf14_0260	7	5	13	13	4
pf11_0378	9	8	9	9	9
mal7p1.113	10	10	10	9	NULL
pfd0780w	11	11	11	13	NULL
pf11_0041	7	NULL	NULL	NULL	NULL
pf14_0738	5	NULL	NULL	NULL	NULL
pf11_0247	9	8	12	21	NULL
pf14_0407	15	14	14	15	NULL
mal13p1.216	13	25	25	17	NULL
pfi0785c	13	NULL	13	13	NULL
pf14_0474	9	9	9	NULL	NULL
pfe1215c	3	3	3	3	NULL
pff1230c	5	5	4	5	5
pfl0045c	12	13	13	13	3
pf13_0224	10	12	10	10	NULL
pf11_0171	9	9	9	19	NULL
pf08_0035	6	NULL	3	7	6
pf08_0044	8	8	9	8	8
pf14_0365	8	NULL	NULL	NULL	NULL
pf13_0058	7	NULL	7	NULL	7
mal13p1.60	10	11	10	12	9
pfc0810c	12	10	10	10	NULL
pfb0485c	11	5	7	7	8
pf07_0077	10	8	9	8	NULL
pff1130c	11	8	8	8	NULL
pfi1175c	3	3	10	36	3
pfd1205w	19	NULL	NULL	NULL	19
mal7p1.6	9	NULL	NULL	NULL	9
pf13_0143	5	4	7	6	NULL
mal7p1.76	4	4	4	4	4
pf14_0700	NULL	NULL	NULL	4	NULL
mal8p1.125	6	5	5	6	NULL
pfc0965w	9	9	9	10	NULL
pf14_0267	12	12	15	11	NULL
pf14_0060	6	5	4	4	1
pfc0145c	16	13	20	23	NULL
pfa0135w	6	NULL	NULL	NULL	4
pf14_0141	5	5	5	4	NULL
pf14_0608	8	7	7	7	NULL
pfe0980c	11	10	11	18	NULL
pfl2060c	8	8	8	8	NULL
pfd0950w	5	5	5	5	5
mal13p1.163-b	10	9	13	14	NULL
pfe0485w	11	11	11	11	4
pf14_0378	8	8	6	4	NULL
pf10_0104	10	6	7	5	NULL
pf14_0094	9	9	9	10	8
pfi0195c	6	6	6	7	NULL
pf14_0386	10	10	11	10	NULL
pf10_0344	9	NULL	1	4	NULL
pf14_0401	8	20	7	7	4
pfi0120c	15	NULL	NULL	13	13
pfl1220w	10	10	10	9	NULL
pf08_0061	14	13	13	13	NULL
mal13p1.13	9	7	12	7	NULL
mal13p1.39	10	7	NULL	NULL	NULL
pff1365c	10	NULL	10	16	NULL
pfl1070c	5	3	10	6	NULL
pfb0145c	10	NULL	13	NULL	NULL
pf08_0085	16	NULL	16	15	NULL
pf14_0291	11	10	10	10	10
pfl1680w	14	14	14	14	NULL
pf13_0132	9	5	8	10	1
pf08_0032	12	12	12	12	NULL
pfi1025w	12	3	3	3	NULL
pf14_0512	14	12	17	16	14
pff1385c	9	9	9	NULL	NULL
mal13p1.329	8	8	15	8	NULL
pfe1465w-a	9	NULL	NULL	10	NULL
pf13_0186	4	3	7	NULL	NULL
pf14_0241	5	5	7	5	4
pf10_0022	9	NULL	9	9	7
pf07_0007	9	12	12	NULL	NULL
mal13p1.283	11	11	11	3	NULL
mal8p1.70	7	NULL	NULL	7	4
pf11_0374	8	7	4	5	NULL
pfd0880w	5	5	5	5	NULL
pfl1635w	12	12	12	12	NULL
pfe0990w	4	3	2	3	2
pf13_0238	6	6	6	6	6
pfc0725c	8	8	18	22	NULL
pf14_0565	5	5	5	5	4
pfb0265c	15	12	13	13	NULL
pf13_0095	14	10	NULL	NULL	NULL
pfd1130w	8	NULL	NULL	10	8
pfl2120w	8	9	9	8	1
mal13p1.171	15	15	15	15	NULL
pfc0395w	14	1	14	14	1
pf14_0425	9	9	11	9	3
pf11_0477	6	5	18	19	NULL
pf11_0231	14	13	13	13	13
pf13_0287	8	8	8	5	NULL
pfe0810c	5	2	5	4	2
pf14_0489	14	14	14	12	NULL
pfi0625c	6	5	5	11	NULL
mal7p1.17	12	NULL	13	14	NULL
pf13_0167	15	13	15	15	NULL
pfb0120w	4	3	NULL	4	4
pf14_0015	13	16	NULL	NULL	NULL
pfi0450c	11	11	12	NULL	NULL
mal13p1.45	11	8	8	11	NULL
pf14_0025	7	6	7	NULL	NULL
mal7p1.138	14	14	14	14	NULL
pfe0350c	8	5	8	8	NULL
pfa0505c	8	8	8	8	NULL
pf10_0218	12	NULL	10	11	12
pfe0340c	18	NULL	NULL	NULL	2
pfb0550w	3	3	2	2	2
pf11_0364	11	10	9	10	NULL
pf11_0055	8	7	9	9	NULL
pf14_0259	10	10	10	10	NULL
pf14_0546	6	5	16	17	4
pfd0160w	12	8	10	10	10
pfl1945c	9	NULL	NULL	NULL	1
pf14_0084	12	10	10	10	NULL
pfl0790w	14	14	14	14	14
pf08_0124	9	9	9	9	9
pf14_0495	11	NULL	13	14	NULL
pf14_0528	13	13	14	13	13
pf14_0250	14	11	NULL	6	4
pf11_0098	7	5	7	7	NULL
pfb0560w	11	10	10	10	NULL
pf08_0056	8	8	8	8	28
pf14_0218	7	4	5	NULL	NULL
mal13p1.540	14	13	13	13	NULL
pf13_0033	12	12	12	12	NULL
mal13p1.130	11	NULL	11	19	11
pf14_0341	10	11	9	9	NULL
pf13_0014	8	10	13	13	NULL
pfe1400c	7	7	NULL	NULL	NULL
pf14_0054	14	6	14	14	NULL
pf07_0043	10	8	7	7	6
pff1155w	6	16	NULL	5	2
mal8p1.204	18	NULL	8	9	NULL
pf14_0544	8	8	8	8	NULL
pf13_0330	8	6	5	NULL	NULL
pfl0295c	16	17	17	18	NULL
mal7p1.141	6	NULL	NULL	6	3
pfd0795w	13	13	13	15	NULL
pf13_0150	18	13	21	19	NULL
pf10_0103	8	9	10	8	NULL
pf14_0647	15	4	15	17	NULL
pfi0310w	13	NULL	NULL	NULL	NULL
mal7p1.81	18	15	30	30	6
pfi0110c	6	4	NULL	NULL	NULL
pf08_0115	12	12	12	12	12
mal7p1.19	8	6	10	17	NULL
pfe1345c	12	12	13	NULL	NULL
pf11_0039	3	2	2	2	3
pf11_0463	10	8	8	9	NULL
pf13_0109	11	11	12	14	10
pfl2015w	6	2	2	2	NULL
pf14_0372	17	18	17	18	7
pf14_0360	10	10	10	14	6
pff1435w	7	6	7	NULL	7
pfi1680w	12	9	13	14	NULL
pfb0830w	11	12	12	11	NULL
pf10_0019	9	9	7	7	1
pfl1880w	7	9	NULL	9	6
pf14_0152	10	14	12	12	NULL
pfe1505w	5	NULL	NULL	5	3
pfd0485w	9	9	9	12	1
pf14_0431	13	13	13	8	1
pfd0367w	11	11	11	NULL	NULL
pf10_0138	12	NULL	12	12	NULL
pf14_0690	12	10	12	13	12
pff1115w	20	20	20	NULL	NULL
pfl0890c	7	7	12	8	9
pfc0240c	5	4	5	5	4
pfe0245c	14	13	17	NULL	NULL
pf14_0359	6	3	6	6	2
pfl1120c	11	10	11	10	NULL
pfi0370c	9	9	9	11	8
pff0620c	10	NULL	NULL	NULL	NULL
pf11_0356	13	13	12	13	NULL
pf14_0117	10	9	10	NULL	4
mal13p1.221	11	8	8	NULL	NULL
pf13_0293	10	5	4	NULL	NULL
pf14_0188	9	7	7	7	5
pf07_0037	14	NULL	NULL	4	NULL
mal13p1.77	8	8	8	8	8
pff1260c	7	6	6	12	NULL
pf08_0076	9	9	11	9	NULL
pfi0975c	13	NULL	13	13	NULL
mal8p1.51	6	NULL	NULL	1	NULL
pfe0975c	5	5	5	5	NULL
pf14_0541	7	6	5	5	2
pff1025c	7	3	3	4	NULL
mal13p1.322	10	7	8	7	7
pf14_0336	10	10	10	10	NULL
pf13_0234	15	14	12	NULL	NULL
pfl2150c	11	11	11	11	NULL
pff1050w	8	4	NULL	10	3
mal13p1.260	8	NULL	8	11	6
pf08_0120	10	8	NULL	NULL	9
pfd1165w	14	14	NULL	14	19
pfi1740c-b	11	9	NULL	NULL	NULL
mal13p1.275	10	10	10	10	10
pf11_0206	12	10	10	10	NULL
pfd0090c	8	10	10	NULL	NULL
pf10_0143	11	11	44	12	10
pf10_0122	13	12	12	12	NULL
pff1095w	14	14	14	14	NULL
pf11_0344	15	NULL	12	21	10
pfl0950c	11	9	8	8	NULL
pfl1500w	10	7	NULL	NULL	NULL
pf14_0334	10	NULL	11	11	NULL
pfb0826c	14	12	NULL	NULL	NULL
pf07_0034	11	NULL	11	7	NULL
pf13_0233	7	4	6	7	4
pf13_0073	12	11	NULL	NULL	NULL
pfl1515c	12	NULL	14	12	NULL
pf10_0272	6	6	6	6	4
pfi1750c	5	5	NULL	NULL	NULL
mal13p1.231	6	5	8	6	NULL
pf11_0106	9	4	9	9	3
pfi0265c	17	NULL	17	17	NULL
pf10_0063	4	6	6	6	2
mal13p1.270	13	3	13	12	NULL
pfl1705w	10	6	8	27	5
pf14_0364	15	13	15	12	NULL
pfl2215w	5	5	6	6	5
pf10_0160	12	12	12	12	3
pfi1510w	8	8	8	8	8
pf08_0102	14	14	16	13	NULL
pfi1775w	16	NULL	NULL	NULL	8
pff1110c	6	6	6	6	NULL
pfb0910w	7	NULL	NULL	6	5
pfi1270w	5	5	4	5	4
pfl0865w	12	12	10	12	NULL
pfc0425w	10	10	10	11	10
pfa0125c	29	NULL	19	35	NULL
pf10_0267	17	16	16	NULL	NULL
mal13p1.395	18	11	13	NULL	NULL
mal7p1.14	8	4	8	8	8
pf10_0211	14	14	26	NULL	6
pfi0250c	16	16	16	16	16
pff1415c	16	16	16	16	NULL
pf13_0309	6	5	5	NULL	NULL
pfi1725w	13	13	NULL	13	11
pfe1590w	8	8	4	8	4
pfl0580w	16	17	17	19	NULL
mal7p1.120	11	10	10	10	NULL
pfi0915w	9	NULL	NULL	9	9
pf13_0270	10	10	9	NULL	NULL
pf11_0183	8	12	14	14	NULL
pff0445w	9	9	NULL	8	NULL
pfe0585c	9	5	20	5	NULL
pf13_0065	13	12	13	17	NULL
pf14_0621	17	17	NULL	NULL	NULL
pf11_0065	11	9	16	16	4
pf14_0598	7	5	7	2	NULL
pfd0840w	12	12	19	15	NULL
pff0825c	10	10	9	NULL	NULL
pf13_0035	16	14	14	16	NULL
pfl1890c	7	7	12	11	NULL
pfd0835c	14	14	14	13	NULL
pf11_0266	10	6	NULL	NULL	NULL
pfe0440w	10	NULL	4	10	3
pfi0255c	13	13	13	13	9
pf14_0637	12	10	12	13	NULL
pf14_0187	17	25	25	NULL	NULL
pf07_0101	11	11	NULL	NULL	NULL
pfb0210c	8	8	10	10	1
pf13_0040	14	14	14	14	NULL
pf07_0004	17	NULL	NULL	16	21
pfi0125c-b	15	8	NULL	NULL	NULL
pf14_0191	8	3	4	4	4
mal13p1.266	11	11	11	10	NULL
pf08_0020	12	7	18	18	NULL
pfc0355c	7	NULL	NULL	7	6
pfb0930w	11	6	11	NULL	NULL
pf11_0327	17	18	18	17	NULL
mal7p1.86	6	6	6	6	6
pf10_0039	8	NULL	5	8	8
pf11_0162	11	8	12	15	NULL
mal7p1.320	10	10	10	10	5
pf14_0527	10	NULL	NULL	14	3
pf10_0068	6	6	6	5	6
pf11_0447	14	14	13	14	NULL
pf13_0242	16	21	16	16	NULL
pfd1045c	12	12	20	20	NULL
pfc0825c	13	8	8	NULL	NULL
pfb0815w	13	NULL	13	15	14
pf08_0083	10	10	10	10	12
pfi0095c	11	11	14	NULL	NULL
pf14_0083	9	7	8	8	NULL
mal13p1.323	18	17	17	17	NULL
mal8p1.32	6	6	6	5	NULL
pf11_0268	16	NULL	NULL	17	3
mal13p1.321	21	16	17	18	NULL
pf07_0029	5	2	5	1	2
pf13_0071	15	15	11	17	NULL
pf14_0337	14	NULL	14	18	4
pfc0190c	17	17	17	17	17
pf13_0050	15	13	15	15	NULL
pf10_0081	12	7	29	32	NULL
pff1185w	9	7	23	30	3
pfd0775c	12	12	14	19	NULL
pf11_0212	14	14	14	14	14
pf13_0106	11	9	NULL	11	12
pff0480w	9	8	8	10	9
mal8p1.160	17	NULL	NULL	NULL	4
pf10_0087	15	8	7	NULL	NULL
pfl1005c	12	11	12	12	NULL
pf14_0437	10	10	10	10	10
pfl0590c	5	5	5	5	NULL
pf11_0291	12	12	12	20	12
pf14_0136	12	8	8	13	NULL
mal13p1.308	11	NULL	1	NULL	NULL
pfi0510c	12	10	11	12	NULL
pf10_0023	10	8	6	NULL	10
pf10_0203	13	12	15	15	NULL
pf10_0357	21	NULL	NULL	22	8
pf13_0235	13	8	15	8	NULL
pfa0410w	10	8	11	21	5
mal13p1.274	14	9	9	9	NULL
pf14_0355	13	12	NULL	NULL	NULL
pff0435w	15	15	13	NULL	NULL
pfe1600w	7	7	7	6	NULL
pf10_0183	16	15	18	16	14
pf14_0100	11	10	10	3	NULL
pf14_0423	15	4	18	14	8
mal7p1.204	12	13	12	10	10
pf11_0143	17	13	13	NULL	NULL
pf08_0019	11	11	14	11	NULL
pfi1090w	8	5	8	8	9
pfe1340w	14	9	12	9	NULL
pf11_0201	12	10	10	10	NULL
mal7p1.22	13	11	12	12	13
pf10_0314	15	14	14	14	10
pf13_0041	8	8	8	8	NULL
pf10_0127	14	13	12	14	NULL
mal13p1.233	8	17	16	3	2
pfe0160c	14	14	48	48	NULL
pfi1435w	12	11	15	12	10
pf14_0679	7	7	7	7	NULL
pf14_0145	11	11	11	6	4
pf14_0075	8	8	8	7	8
pf08_0036	16	15	15	26	16
pf07_0040	14	NULL	12	9	NULL
pff0340c	8	8	8	NULL	NULL
pf08_0132	14	14	14	14	5
pf08_0003	12	8	NULL	12	12
pfl2010c	11	7	7	7	5
pff1135w	14	13	17	15	NULL
pf14_0707	15	14	14	14	NULL
pf14_0029	5	5	7	6	NULL
pfi1200w	10	10	11	16	3
pf08_0091	14	9	15	30	NULL
pfl0885w	10	5	10	10	9
pfe0385w	13	15	13	11	7
pf13_0315	9	7	7	9	5
pfe0165w	10	NULL	10	11	NULL
pf14_0137	12	11	11	11	NULL
pf11_0040	8	1	1	1	6
pfl0670c	14	11	11	13	1
pf13_0170	19	19	19	19	NULL
pfe1375c	8	7	7	8	NULL
pf14_0724	13	13	13	15	13
pfa0660w	13	13	NULL	NULL	NULL
pfa0310c	12	11	11	10	6
pfi1720w	7	NULL	NULL	7	4
pfi1445w	17	11	NULL	NULL	11
pff0670w	16	NULL	24	24	NULL
pff0750w	14	NULL	15	15	NULL
pf10_0161a	11	NULL	NULL	NULL	NULL
pf14_0065	13	NULL	17	22	6
pf14_0104	15	15	16	15	NULL
pfi1475w	11	3	11	12	3
pf13_0062	12	12	NULL	NULL	NULL
pf14_0076	10	3	3	3	5
pf14_0517	11	7	7	7	NULL
pfl2455w	12	11	12	11	NULL
pf11_0224	11	17	17	10	10
pfi1755c	8	7	NULL	NULL	3
pfl2020c	28	2	29	2	NULL
pf14_0567	17	NULL	9	9	NULL
pfl0675c	7	6	NULL	NULL	6
pfi0630w	14	11	11	11	NULL
pff1375c-b	7	2	3	5	5
pf08_0137	15	12	12	11	11
pf14_0655	9	9	13	12	NULL
pfe0815w	17	11	11	11	NULL
pfi0755c	14	20	27	24	NULL
pf11_0166	11	9	NULL	9	11
pf10_0264	11	6	10	6	3
pf10_0245	15	14	17	21	2
pfc0805w	17	18	17	18	13
pff0700c	8	7	8	NULL	NULL
pfc0270w	12	5	5	NULL	NULL
pf14_0540	16	16	16	17	NULL
pf11_0313	16	15	17	17	NULL
pf14_0486	11	10	10	8	NULL
pf14_0511	14	14	13	14	4
pfe1310c	14	12	12	NULL	NULL
mal8p1.23	14	14	16	13	NULL
mal7p1.129	19	20	20	20	NULL
pff0140c	18	NULL	9	22	NULL
pfa0670c	10	10	NULL	NULL	NULL
pf13_0116	14	14	14	14	14
pfl2275c	13	3	18	18	NULL
pf14_0613	13	12	20	20	NULL
pfe0270c	14	18	18	15	NULL
mal7p1.34	19	NULL	NULL	NULL	17
pf14_0070	19	19	19	22	7
pf10_0171	16	15	15	15	5
pfb0665w	11	NULL	NULL	11	NULL
pfe0675c	22	22	35	35	NULL
pf10_0380	12	13	8	NULL	NULL
pff0145w	13	13	13	NULL	NULL
pfl1815c	14	14	14	14	14
pf11_0254	10	10	11	9	NULL
pf11_0347	12	9	NULL	NULL	1
pfa0110w	4	2	2	2	4
pf11_0190	23	NULL	23	23	NULL
pfa0630c	16	12	10	10	NULL
pfl1745c	13	13	10	17	NULL
pf11_0109	15	10	10	NULL	10
pfl0040c	14	15	18	NULL	10
pf11_0351	15	15	20	13	NULL
pf10_0257	14	10	10	8	NULL
mal7p1.202	10	6	6	8	6
pf10_0182	15	13	15	NULL	NULL
pfl2535w	22	22	22	22	NULL
pfi0455w	9	9	9	9	NULL
pf08_0108	19	NULL	7	22	5
mal13p1.269	12	12	12	14	NULL
pfi0285w	13	11	12	14	NULL
pf07_0033	5	5	5	5	3
pf14_0058	19	18	19	18	NULL
pfl1125w	15	14	15	15	12
pf13_0228	8	7	9	9	1
mal13p1.278	27	NULL	18	29	NULL
pf14_0097	18	18	19	18	NULL
pf10_0113	17	17	14	NULL	NULL
mal13p1.256	15	13	12	13	NULL
pf11_0396	17	16	24	24	NULL
pf07_0079	11	10	7	9	3
pf14_0600	15	13	13	15	13
pfb0695c	15	14	NULL	14	10
pfi0320w	14	13	13	12	13
pf14_0569	17	10	13	17	4
pf13_0088	19	19	19	19	NULL
mal13p1.298	13	8	NULL	NULL	NULL
pfe1445c	17	NULL	NULL	NULL	16
pfi1280c	19	18	20	20	19
pff0815w	15	15	15	9	NULL
pf14_0409	16	16	12	5	NULL
pf10_0162	17	17	17	11	11
pf13_0171	13	13	16	14	6
pf14_0077	13	11	9	13	13
mal13p1.335	9	9	9	NULL	NULL
pf11_0452	16	16	16	15	9
mal7p1.147	11	11	11	13	NULL
pf14_0231	11	9	9	11	NULL
pfc0400w	7	8	7	7	3
pfl0035c	17	6	NULL	11	16
pfd0970c	18	17	17	17	17
pfb0920w	21	22	21	20	NULL
pfd1175w	18	8	NULL	NULL	34
mal13p1.214	13	12	4	6	2
mal13p1.209	11	11	11	7	2
pf11_0408	21	14	14	14	NULL
mal13p1.288	12	12	12	12	NULL
pfi0690c	22	NULL	15	23	6
pfc0090w	6	NULL	NULL	NULL	6
pff0450c	18	17	18	18	NULL
pf14_0714	8	8	8	8	4
pfc0245c	19	19	NULL	20	8
pfb0380c	15	10	23	23	NULL
pf13_0076	11	7	9	7	4
pf11_0457	22	10	10	NULL	NULL
mal13p1.133	18	15	16	8	NULL
pf07_0053	22	16	37	NULL	1
pf11_0239	19	13	13	21	NULL
mal13p1.360	14	14	16	14	9
pf11_0211	14	10	8	NULL	4
mal8p1.139	21	21	NULL	NULL	NULL
pf14_0448	15	17	25	12	6
pf08_0069	15	15	18	15	15
pff1300w	13	13	13	13	NULL
pf13_0089	14	11	14	14	NULL
pf13_0227	26	26	25	23	NULL
pf08_0047	22	13	22	25	10
pf14_0746	15	12	13	NULL	NULL
pff0200c	10	NULL	10	12	NULL
mal13p1.302	18	17	17	16	12
mal7p1.172	17	16	26	26	14
pf11_0506	24	24	24	24	NULL
pfl1055c	19	16	14	12	12
pfl1315w	20	20	20	18	NULL
pff1350c	12	12	12	13	12
pfl1245w	14	6	6	6	NULL
pff1000w	22	7	11	24	NULL
pf13_0178	19	19	19	NULL	19
pff0220w	12	8	19	21	6
pfl0145c	11	11	11	11	11
pf14_0454	22	24	24	24	NULL
pf07_0026	14	14	15	15	14
mal13p1.222	17	17	17	17	NULL
pf13_0019	16	15	23	29	NULL
pf11_0099	13	12	19	19	9
pfl2335w	15	13	13	13	12
pfl0060w	4	NULL	NULL	NULL	NULL
pf10_0078	23	23	23	22	NULL
pf14_0016	12	3	3	3	8
pf10_0368	19	NULL	19	21	NULL
pf07_0080	11	7	9	9	NULL
pfi1260c	17	17	17	14	NULL
pf14_0018	19	10	10	19	NULL
pff1430c	15	12	11	NULL	NULL
pfc1050w	23	5	9	24	NULL
pfb0106c	14	NULL	NULL	NULL	12
pf11_0156	21	21	22	NULL	NULL
pf13_0056	29	29	29	29	NULL
pfc1030w	18	18	18	18	NULL
pfd0945c	19	18	18	19	NULL
pfl0845w	12	7	11	34	7
pfl0340w	12	6	6	6	NULL
pfc0130c	19	19	19	NULL	17
pf13_0203	17	17	20	17	10
pf11_0380	14	14	14	14	NULL
pfl0625c	23	23	23	19	17
pf14_0477	11	11	11	11	11
pf10_0021	16	13	12	12	2
pff0835w	13	9	NULL	NULL	4
pf08_0075	15	13	12	11	2
pf14_0352	11	28	20	19	NULL
pf11_0251	21	NULL	20	21	NULL
mal7p1.27	13	12	12	11	11
mal13p1.61	19	21	NULL	NULL	NULL
pf10_0018	22	22	17	NULL	5
mal7p1.12	14	14	14	14	10
pf11_0352	22	20	20	13	NULL
pfe0250w	17	14	13	4	NULL
pf10_0268	14	2	13	16	13
pfi0150c	19	19	18	NULL	NULL
pfc0135c	16	16	19	20	NULL
pf14_0730	17	15	17	NULL	NULL
mal7p1.174	19	16	11	NULL	NULL
pf10_0026	19	19	13	19	3
mal8p1.144	17	5	NULL	NULL	NULL
pf10_0100	24	NULL	19	20	24
pf10_0281	22	NULL	22	24	22
mal8p1.72	21	21	21	21	21
mal8p1.69	10	9	20	11	3
mal13p1.271	17	15	15	17	NULL
pff1370w	25	17	22	23	NULL
pfb0675w	17	12	15	27	10
pfd0100c	18	NULL	NULL	18	16
pf13_0275	13	13	8	NULL	3
pfc0105w	18	18	21	16	NULL
mal8p1.202	19	15	15	15	15
mal13p1.56	18	18	18	13	9
mal7p1.108	25	24	25	17	NULL
pf14_0110	17	20	37	19	12
pf11_0036	25	24	24	25	NULL
pfl2410w	17	16	17	19	16
pff1345w	18	18	25	25	13
pfl2515c	13	12	12	7	NULL
pf10_0244	20	20	18	20	20
pfi0695c	20	20	16	NULL	20
pf13_0102	25	25	15	25	26
mal8p1.65	20	20	20	15	NULL
pf10_0126	31	31	34	34	19
pf14_0046	17	7	6	7	10
mal13p1.344	10	10	10	6	NULL
pf11_0174	15	4	14	16	4
pf10_0366	14	14	14	13	NULL
mal13p1.413	14	10	NULL	NULL	NULL
pf11_0053	21	20	23	21	18
pfl0635c	24	29	28	24	31
pf11_0273-a	26	22	22	22	4
pfl2325c	9	8	9	9	9
pf07_0070	24	21	25	NULL	NULL
pf13_0237	18	17	26	26	NULL
pf13_0276	12	11	NULL	NULL	NULL
pf14_0461	23	NULL	NULL	NULL	NULL
pfd1110w	17	NULL	17	NULL	9
pf13_0214	18	18	14	13	NULL
pf11_0152	16	10	9	16	13
pfe0065w	16	16	NULL	NULL	NULL
pff0285c	23	7	10	20	22
pf14_0201	16	14	23	21	14
pf13_0211	15	NULL	12	15	14
pf10_0079	18	11	11	11	11
pf14_0432	17	16	NULL	NULL	NULL
pfc0755c	18	18	34	36	NULL
pfc0085c	23	27	26	26	NULL
pff0090w	16	13	13	NULL	NULL
pf14_0127	19	30	30	30	NULL
pfl2530w	19	NULL	NULL	NULL	4
pf11_0302	13	NULL	9	9	9
pfe0570w	14	8	14	8	8
pf14_0547	27	25	25	22	1
pf14_0358	21	19	19	NULL	NULL
pfd0965w	20	20	19	17	6
pf13_0252	16	14	14	13	12
pf13_0097	21	85	8	NULL	NULL
pfl2550w	27	20	11	14	NULL
pfi0495w	16	5	17	17	NULL
pfi0490c	28	19	34	31	NULL
pf07_0127	22	NULL	NULL	NULL	2
pff0345w	21	21	21	21	19
mal13p1.206	15	14	15	NULL	NULL
pfl1340c	18	14	16	24	NULL
pf11_0189	26	25	26	11	2
pfl2130w	17	16	19	8	16
pfi0160w	21	NULL	27	27	NULL
pf07_0129	18	15	15	15	NULL
pf13_0153	17	15	17	NULL	10
pf14_0045	20	17	15	15	17
pfi1265w	27	16	27	27	NULL
pf13_0303	22	22	22	22	NULL
pfe1185w	24	24	24	21	NULL
pf13_0133	19	18	18	18	NULL
pfe0995c	31	31	31	24	NULL
pf11_0246	19	19	19	19	NULL
pfi1760w	24	20	NULL	NULL	NULL
pf13_0125	21	9	25	25	NULL
pfl2540w	26	19	17	22	21
pfe0830c	40	36	36	41	NULL
mal8p1.40	22	43	41	25	22
mal7p1.178	29	NULL	NULL	NULL	24
pf14_0142	20	19	20	20	NULL
pfd0495c	21	14	14	13	13
pf10_0361	14	15	25	31	12
pf14_0476	20	19	19	19	19
pfb0700c	28	28	28	28	3
pff1355w	16	16	16	13	20
pfl2125c	26	26	25	24	NULL
mal13p1.330	30	28	31	34	NULL
pf10_0179	18	16	29	29	13
pfi1505c	23	23	22	11	NULL
pf11_0321	17	17	17	13	NULL
pf10_0292	20	NULL	20	20	NULL
pf14_0713	20	20	22	20	9
pf14_0447	22	20	24	12	NULL
mal13p1.237	13	8	15	12	6
pf13_0258	21	3	20	10	NULL
pff0250w	15	14	14	17	14
pfb0915w	16	16	17	16	17
pfe1365w	11	11	11	11	11
mal8p1.153	25	NULL	46	60	NULL
mal13p1.103	25	9	19	16	NULL
pf11_0111	9	9	9	9	14
pf11_0435	25	6	6	6	NULL
pfl1270w	19	15	18	19	15
pf11_0225	22	22	22	5	NULL
mal8p1.104	16	16	16	16	16
pf11_0257	19	15	20	22	15
pfi0885w	27	NULL	28	30	NULL
pf10_0082	28	28	28	31	NULL
pf11_0465	25	24	20	20	NULL
pf14_0316	20	19	20	20	16
pfd0215c	24	23	NULL	NULL	NULL
pf07_0024	23	NULL	19	19	21
pf10_0046	13	13	20	26	9
pf13_0152	30	NULL	NULL	31	NULL
pf14_0175	17	10	10	10	9
pff0380w	24	NULL	29	30	NULL
pf11_0505	25	18	NULL	NULL	NULL
pf10_0075	22	16	29	47	NULL
pf14_0229	17	14	5	5	NULL
pff1450w	28	27	28	28	5
pfd0875c	21	17	17	17	15
pf11_0433	23	22	22	22	22
pf11_0503	14	NULL	NULL	NULL	NULL
pfa0315w	21	2	NULL	NULL	NULL
pfa0420w	19	19	NULL	12	14
pf10_0124	23	22	22	21	NULL
pf14_0143	26	2	21	14	NULL
pf14_0081	30	30	30	30	NULL
pfi1735c	19	16	NULL	13	14
pf14_0020	22	21	22	22	NULL
pf11_0359	28	26	26	6	NULL
pfc0285c	28	27	27	11	NULL
pf14_0433	19	17	19	19	17
pf07_0008	23	20	17	5	NULL
pf14_0594	25	21	8	3	26
mal8p1.203	26	5	26	35	NULL
pf08_0074	26	28	28	26	4
mal13p1.380	21	NULL	7	7	NULL
pf07_0006	22	NULL	NULL	NULL	5
pf11_0160	32	32	32	33	NULL
pf13_0213	14	14	12	9	NULL
pf10_0180	26	25	21	23	21
pf11_0377-c	38	38	38	38	NULL
mal8p1.156	22	22	25	26	19
pfe0985w	27	27	27	7	NULL
pf14_0678	17	11	9	17	11
pfe0865c	15	13	13	13	12
pf10_0129	27	25	25	24	NULL
pf10_0115	17	17	19	16	16
pf13_0212	21	NULL	NULL	NULL	NULL
pf08_0081	17	19	20	13	13
pfl1885c	32	19	33	35	15
pf10_0214	37	62	63	36	NULL
pff1315w	19	17	23	19	19
pf14_0529	33	16	16	17	NULL
pff1100c	22	9	21	22	11
pf13_0253	27	22	23	30	23
pf14_0139	18	17	18	NULL	16
pf11_0068	29	17	10	9	NULL
pfl1620w	37	26	33	27	NULL
pf13_0154	20	11	20	20	NULL
pf13_0229	36	32	30	30	NULL
pf08_0054	17	6	6	7	7
pfc0385c	27	11	15	14	NULL
pf10_0020	28	28	30	29	NULL
mal8p1.142	29	28	28	6	NULL
pf14_0140	26	25	18	26	26
pf11_0418	35	35	35	32	NULL
pfd0540c	30	24	29	13	NULL
pfe1595c	25	NULL	NULL	NULL	NULL
mal8p1.71	35	35	35	34	30
pf11_0442	25	NULL	24	27	9
pf13_0064	30	29	9	11	NULL
mal8p1.122	29	NULL	29	30	13
pfa0520c	18	7	8	14	NULL
pf13_0323	28	25	25	NULL	1
pfl0815w	30	24	28	24	11
pfc0730w	25	25	25	25	NULL
pfc0475c	39	39	39	39	NULL
pf10_0163	23	NULL	NULL	21	21
pfi0165c	28	4	4	5	4
pf14_0323	30	26	24	11	NULL
pfl0445w	30	22	30	30	3
pf14_0344	18	21	12	14	12
pf14_0324	22	5	7	4	NULL
pf08_0096	23	21	23	23	21
pfc0770c	30	26	5	5	NULL
pf14_0200	25	6	6	6	NULL
pfb0295w	22	7	4	NULL	NULL
pff0690c	24	22	20	19	NULL
pf11_0043	26	3	3	3	2
pff0695w	33	33	33	36	NULL
pfi1560c	24	NULL	24	27	NULL
pf14_0652	19	NULL	NULL	30	2
pfi0925w	24	25	25	22	NULL
mal8p1.67	37	2	36	NULL	NULL
pfa0130c	26	7	NULL	NULL	NULL
pfd0080c	29	29	29	29	NULL
pf14_0487	22	26	31	31	NULL
pfi1140w	31	10	10	NULL	NULL
pf11_0175	28	26	22	26	28
pfb0905c	34	NULL	NULL	20	32
pf11_0188	28	11	10	11	NULL
pf10_0038	27	5	27	28	4
pfe1195w	25	25	27	12	11
pfl0840c	41	NULL	NULL	12	NULL
pf13_0048	24	23	23	24	NULL
pfd0225w	33	37	37	26	NULL
pf08_0060	42	58	42	42	NULL
pf11_0241	47	41	51	51	14
pfe1150w	22	16	16	18	18
pfe1190c	22	NULL	NULL	13	NULL
mal13p1.215	43	NULL	44	43	NULL
pf08_0055	27	9	18	NULL	23
pf13_0342	34	1	1	NULL	NULL
pfd0185c	40	36	38	40	38
pfc0595c	35	35	NULL	NULL	NULL
pfd0545w	30	30	27	21	NULL
pfi0930c	37	37	37	5	5
pf13_0322	37	4	7	10	NULL
pf13_0316	25	7	7	7	NULL
mal8p1.52	23	7	10	16	9
pf14_0246	25	24	24	9	NULL
pf08_0042	29	26	4	32	28
pff1145c	25	17	20	17	23
pfd0985w	24	17	17	47	18
mal13p1.44	31	28	42	28	NULL
pf10_0132	37	36	36	37	NULL
pfe0370c	24	NULL	6	24	7
pfd1170c	21	21	8	8	17
pfb0450w	30	27	26	26	NULL
pf13_0045	27	10	7	10	7
pf14_0440	37	37	22	17	11
pfi0605c	32	30	27	21	NULL
pfl1410c	38	35	38	30	35
pf14_0228	20	7	10	10	3
pf14_0079	26	24	33	22	2
pfi0880c	35	6	18	18	NULL
mal13p1.405	38	35	NULL	38	NULL
mal8p1.109	38	5	35	38	NULL
pfa0375c	34	29	29	34	29
pf07_0005	33	7	NULL	10	7
pfd1120c	35	NULL	3	37	NULL
pf10_0099	33	NULL	NULL	NULL	30
pfe0060w	28	7	4	3	NULL
pf13_0044	39	30	30	10	11
pff0295c	40	9	9	10	9
pf11_0067	39	39	39	39	23
pfe0055c	32	26	23	9	9
pf14_0257	43	23	43	18	NULL
pfl1170w	28	25	24	19	17
pfi0470w	41	20	38	33	41
pfl0270c	51	51	45	22	NULL
pff0325c	47	46	20	18	17
pf10_0322	23	18	18	40	18
pf08_0034	40	36	30	8	5
pff0830w	33	14	33	14	11
pf14_0390	24	24	24	4	6
pf11_0242	44	20	30	35	3
pfe1245w	43	47	41	NULL	NULL
pfl0275w	49	34	14	52	52
pfl0335c	48	47	47	48	NULL
pfa0210c	47	23	25	43	41
mal8p1.58	48	10	15	14	NULL
mal8p1.11	54	11	21	57	NULL
pf13_0215	39	33	38	42	32
pfi1180w	49	48	48	48	20
mal13p1.88	43	41	43	42	9
pf07_0126	60	55	62	63	60
mal13p1.169	56	11	11	56	NULL
pf14_0374	44	NULL	42	43	45
pf14_0649	42	42	42	42	4
pf11_0404	38	91	91	4	NULL
pfc1065w	62	62	61	62	NULL
pfl1900w	54	47	64	58	NULL
pf10_0232	56	55	66	56	61
pfl0185c	48	48	48	48	3
pf14_0633	54	75	75	46	46
pf11_0139	54	52	52	53	54
pf14_0650	65	11	25	26	NULL
mal13p1.295	66	67	67	67	NULL
pfe0500c	60	53	57	54	NULL
pfi1670c	37	5	6	17	NULL
pfd0885c	61	57	61	70	64
pf13_0162	40	34	34	35	39
mal8p1.154	65	65	26	NULL	NULL
pfl1530w	62	59	41	41	NULL
pf11_0086	49	37	45	38	38
pfi0820c	75	62	63	62	26
pf11_0091	85	47	85	87	NULL
pfa0715c	NULL	9	NULL	NULL	NULL
mal7p1.58	NULL	1	NULL	NULL	NULL
pfa0700c	NULL	1	NULL	NULL	NULL
pf13_0146	NULL	18	NULL	NULL	NULL
pfb0953w	NULL	16	NULL	NULL	NULL
mal13p1.465	NULL	13	NULL	NULL	NULL
pfi1405c	NULL	16	NULL	NULL	NULL
pf11_0483	NULL	7	NULL	NULL	NULL
pfb0620w	NULL	5	NULL	NULL	NULL
pfl1585c	NULL	NULL	NULL	NULL	NULL
mal8p1.75a	NULL	NULL	NULL	NULL	NULL
pf11_0339	NULL	1	NULL	NULL	NULL
pfi0750c	NULL	NULL	7	NULL	NULL
pfi0965w	NULL	NULL	NULL	NULL	NULL
pf10_0013	NULL	1	1	NULL	NULL
pf14_0535	NULL	2	2	NULL	NULL
pf13_0054	NULL	NULL	5	NULL	NULL
pf14_0403	NULL	3	NULL	NULL	NULL
pfi1420w	NULL	NULL	NULL	NULL	NULL
pf10_0093	NULL	9	15	NULL	NULL
pf14_0410	NULL	7	10	NULL	NULL
pf13_0027	NULL	3	3	NULL	NULL
pfe0635c	NULL	7	7	NULL	NULL
mal13p1.31	NULL	NULL	3	NULL	NULL
pf14_0484	NULL	NULL	7	NULL	NULL
pf14_0227	NULL	23	NULL	NULL	NULL
mal13p1.236	NULL	NULL	4	NULL	NULL
pf13_0037	NULL	NULL	4	NULL	NULL
pf14_0167	NULL	3	5	NULL	NULL
pf11_0058-a	NULL	NULL	NULL	NULL	NULL
pf11_0058-b	NULL	3	5	NULL	NULL
pf13_0069	NULL	NULL	2	NULL	NULL
mal13p1.146	NULL	6	10	NULL	NULL
pfi0640c	NULL	5	7	NULL	NULL
pff0810c	NULL	19	25	NULL	NULL
pfc0340w	NULL	NULL	NULL	NULL	NULL
mal13p1.74	NULL	NULL	NULL	NULL	NULL
pf13_0319	NULL	5	5	NULL	NULL
pf11_0319	NULL	NULL	NULL	NULL	NULL
pfd0335c	NULL	NULL	8	NULL	NULL
pfl2470c	NULL	5	6	NULL	NULL
pfc0095c	NULL	NULL	NULL	NULL	NULL
pfe0295w	NULL	3	3	NULL	NULL
pfe0645w	NULL	NULL	NULL	NULL	NULL
pf14_0570	NULL	NULL	NULL	NULL	NULL
mal7p1.32	NULL	1	NULL	NULL	NULL
pfb0732c	NULL	NULL	NULL	NULL	NULL
pf11_0248	NULL	NULL	NULL	NULL	NULL
mal8p1.15	NULL	NULL	1	NULL	NULL
pfl2170c	NULL	2	2	NULL	NULL
pff1305w	NULL	NULL	NULL	NULL	NULL
pff1395c	NULL	2	2	NULL	NULL
pfb0575c	NULL	11	13	NULL	NULL
pf10_0236	NULL	NULL	4	NULL	NULL
pfe0190c	NULL	NULL	5	NULL	NULL
pfi0130c	NULL	3	NULL	NULL	NULL
pff0775w	NULL	10	10	NULL	NULL
pf14_0332	NULL	NULL	1	NULL	NULL
pf08_0099	NULL	2	2	NULL	NULL
pfl1920c	NULL	6	6	NULL	NULL
pfc0675c	NULL	NULL	10	NULL	NULL
pff0495w	NULL	NULL	NULL	NULL	NULL
pf07_0108	NULL	NULL	4	NULL	NULL
pf14_0286	NULL	NULL	NULL	NULL	NULL
pf14_0265	NULL	NULL	NULL	NULL	NULL
[truncated: 1,606 more rows]
