# Supplementary material for: Genome-wide regulatory dynamics of translation in the Plasmodium falciparum asexual blood stages
Source: eLife. 2014 Dec 10;3:e04106. doi: 10.7554/eLife.04106 (PMC4371882; doi:10.7554/eLife.04106)
Supplement: Figure 9—source data 1. — DOI: http://dx.doi.org/10.7554/eLife.04106.028 [file elife04106s004.xlsx]

## Sheet: Sheet1
Figure 9-Source data 1. Genes with 3’ UTR ribosome occupancy.
geneID	Description	Stage	Ratio 3' UTR to CDS*	Comments	mRNA log2 rpkM	CDS log2TE	log2 3'RD
mal13p1.206	sodium-dependent phosphate transporter	ET	3.1482	unknown origin	568.934	-0.496142	0.814635
mal13p1.206	sodium-dependent phosphate transporter	R	1.0719	unknown origin	391.224	0.212881	-0.100249
mal7p1.117	conserved plasmodium protein, unknown function	S	1.25352	read through	204.804	-2.42663	-2.51625
pf11_0120	conserved plasmodium protein, unknown function	LT	1.5	unknown origin	94.918	-1.82113	-0.528018
pf13_0056	conserved plasmodium protein, unknown function	S	1.25	unknown origin	14.8081	-1.31833	-1.11854
pf13_0160	conserved plasmodium protein, unknown function	LT	1.29605	read through	57.971	-0.428566	0.968465
pf13_0321	conserved plasmodium protein, unknown function	ET	1.70423	unknown origin	24.9881	-1.56064	-1.38224
pf13_0321	conserved plasmodium protein, unknown function	LT	1.17778	unknown origin	28.5135	-0.364013	-0.225288
pf14_0734	serine/threonine protein kinase, fikk family	S	1.23529	read through	128.569	-3.89325	-3.0779
pfb0470w	conserved plasmodium protein, unknown function	LT	1.22581	read through	12.1538	-1.41504	0.0256775
pfc0980c	rna triphosphatase	LT	1.76364	read through	81.0058	-1.63935	-0.251421
pfd0085c	acyl-coa synthetase, pfacs6	M	1.30469	read through	87.9239	-1.074	-1.31222
pfe0620c	conserved plasmodium protein, unknown function	LT	1.02353	read through	29.7808	-0.790859	-0.894235
pfe1465w-b	conserved plasmodium protein, unknown function	LT	1.01163	read through	74.673	-0.0831412	0.448886
pfi0555c	conserved plasmodium protein, unknown function	LT	1.08333	read through	41.8449	-1.18771	-1.40238
pfi0885w	cytochrome b5-like heme/steroid binding protein, putative	LT	1.62319	unknown origin	123.326	-0.77596	-1.00691
pfi0890c-a	organelle ribosomal protein l3 precursor, putative	LT	1.52381	read through	87.9051	-1.09234	0.198664
pfi0890c-a	organelle ribosomal protein l3 precursor, putative	S	1.34177	read through	66.3496	-1.20423	-0.215149
pfi1385c	conserved plasmodium protein, unknown function	S	1.52174	read through	18.1434	-1.14242	-1.1093
pfi1468c	conserved plasmodium protein, unknown function	S	1.75	read through	31.7102	-1.68966	0.777317
pfi1480w	conserved plasmodium protein, unknown function	M	1.59259	read through	16.7999	-3.41273	-1.60475
pfi1480w	conserved plasmodium protein, unknown function	S	1.63636	read through	21.3364	-1.93236	-0.891061
pfl2515c	conserved plasmodium protein, unknown function	S	1.04545	read through	187.857	-3.82011	-3.63038
*ratio of maximum coverage using 30 nt sliding windows
