# Supplementary material for: Genome-wide regulatory dynamics of translation in the Plasmodium falciparum asexual blood stages
Source: eLife. 2014 Dec 10;3:e04106. doi: 10.7554/eLife.04106 (PMC4371882; doi:10.7554/eLife.04106)
Supplement: Figure 10—source data 1. — DOI: http://dx.doi.org/10.7554/eLife.04106.031 [file elife04106s005.xlsx]

## Sheet: Sheet1
Figure 10-Source data 1. Antisense Transcripts.
* 'antisense hmm block' refers to the full-length antisense transcript predicted by the Hidden Markov Model
** 'antisense cds' refers to the region of the antisense transcript that overlaps with the sense cds. Only antisense transcripts with ≥16rM overlapping with the sense CDS are included.
				antisense mRNA cds** rM					antisense ribosome footprint cds** rM					antisense mRNA cds** rpkM					antisense ribosome footprint cds** rpkM					antisense mrna hmm block* k					antisense mRNA hmm block* rM					antisense mRNA hmm block* rpkM
antisense name	PlasmoDB sense geneID	Description	UTR overlap?	Ring	Early Troph.	Late Troph.	Schizont	Merozoite	Ring	Early Troph.	Late Troph.	Schizont	Merozoite	Ring	Early Troph.	Late Troph.	Schizont	Merozoite	Ring	Early Troph.	Late Troph.	Schizont	Merozoite	Ring	Early Troph.	Late Troph.	Schizont	Merozoite	Ring	Early Troph.	Late Troph.	Schizont	Merozoite	Ring	Early Troph.	Late Troph.	Schizont	Merozoite
AS_1	mal13p1.146	amp deaminase, putative	NO	NULL	NULL	NULL	NULL	169.591	NULL	NULL	NULL	NULL	10.6184	NULL	NULL	NULL	NULL	57.0436	NULL	NULL	NULL	NULL	3.57163	NULL	NULL	NULL	NULL	3.871	NULL	NULL	NULL	NULL	212.119	NULL	NULL	NULL	NULL	54.797
AS_2	mal13p1.235	conserved plasmodium membrane protein, unknown function	NO	NULL	28.517	NULL	NULL	NULL	NULL	5.87825	NULL	NULL	NULL	NULL	23.2034	NULL	NULL	NULL	NULL	4.78296	NULL	NULL	NULL	3.401	3.171	2.931	NULL	NULL	45.921	59.848	34.7414	NULL	NULL	13.5022	18.8736	11.8531	NULL	NULL
AS_3	mal13p1.550	conserved plasmodium protein, unknown function	YES	NULL	NULL	16.977	NULL	NULL	NULL	NULL	3.36137	NULL	NULL	NULL	NULL	16.994	NULL	NULL	NULL	NULL	3.36474	NULL	NULL	NULL	NULL	NULL	NULL	NULL	NULL	NULL	NULL	NULL	NULL	NULL	NULL	NULL	NULL	NULL
AS_4	mal13p1.94	conserved plasmodium membrane protein, unknown function	NO	17.3816	NULL	NULL	NULL	NULL	7.48108	NULL	NULL	NULL	NULL	30.02	NULL	NULL	NULL	NULL	12.9207	NULL	NULL	NULL	NULL	2.771	2.221	0.941	NULL	NULL	31.0439	14.5631	3.96865	NULL	NULL	11.2031	6.55701	4.21748	NULL	NULL
AS_5	mal7p1.175	serine/threonine protein kinase, fikk family, pseudogene	NO	NULL	NULL	NULL	22.4264	20.5432	NULL	NULL	NULL	13.8344	22.3626	NULL	NULL	NULL	13.0008	11.9091	NULL	NULL	NULL	8.01993	12.9638	2.971	NULL	NULL	3.141	NULL	12.6344	NULL	NULL	41.9635	NULL	4.25256	NULL	NULL	13.3599	NULL
AS_6	mal7p1.203a	conserved plasmodium protein, unknown function	YES	NULL	NULL	NULL	NULL	19.4067	NULL	NULL	NULL	NULL	0.821484	NULL	NULL	NULL	NULL	41.291	NULL	NULL	NULL	NULL	1.74784	2.891	3.121	2.991	NULL	2.446	555.033	803.872	622.069	NULL	272.962	191.987	257.569	207.98	NULL	111.595
AS_7	mal8p1.130	conserved plasmodium membrane protein, unknown function	NO	NULL	NULL	NULL	NULL	17.1776	NULL	NULL	NULL	NULL	1.97765	NULL	NULL	NULL	NULL	12.0714	NULL	NULL	NULL	NULL	1.38977	NULL	NULL	NULL	NULL	NULL	NULL	NULL	NULL	NULL	NULL	NULL	NULL	NULL	NULL	NULL
AS_8	mal8p1.90	hypothetical protein	YES	NULL	NULL	NULL	NULL	29.5472	NULL	NULL	NULL	NULL	141.265	NULL	NULL	NULL	NULL	234.502	NULL	NULL	NULL	NULL	1121.15	5.131	2.941	NULL	4.871	7.786	248.837	18.8856	NULL	85.2754	2047.28	48.4968	6.4215	NULL	17.5068	262.944
AS_9	pf08_0007	conserved plasmodium protein, unknown function	YES	NULL	NULL	NULL	NULL	20.7617	NULL	NULL	NULL	NULL	3.89444	NULL	NULL	NULL	NULL	22.3244	NULL	NULL	NULL	NULL	4.18757	14.511	NULL	NULL	11.881	NULL	312.233	NULL	NULL	294.047	NULL	21.517	NULL	NULL	24.7494	NULL
AS_10	pf08_0073	conserved plasmodium protein, unknown function	YES	NULL	NULL	NULL	NULL	141.661	NULL	NULL	NULL	NULL	24.8879	NULL	NULL	NULL	NULL	119.848	NULL	NULL	NULL	NULL	21.0558	5.131	NULL	NULL	NULL	7.786	248.837	NULL	NULL	NULL	2047.28	48.4968	NULL	NULL	NULL	262.944
AS_11	pf08_0075	60s ribosomal protein l13-2, putative	YES	NULL	NULL	NULL	NULL	43.9274	NULL	NULL	NULL	NULL	1.58212	NULL	NULL	NULL	NULL	51.4976	NULL	NULL	NULL	NULL	1.85477	NULL	NULL	NULL	NULL	1.681	NULL	NULL	NULL	NULL	80.9926	NULL	NULL	NULL	NULL	48.1812
AS_12	pf08_0077	gdp-mannose 4,6-dehydratase, putative	YES	NULL	NULL	NULL	NULL	17.1339	NULL	NULL	NULL	NULL	4.04657	NULL	NULL	NULL	NULL	15.9533	NULL	NULL	NULL	NULL	3.76776	8.911	NULL	NULL	NULL	NULL	1211.05	NULL	NULL	NULL	NULL	135.905	NULL	NULL	NULL	NULL
AS_13	pf10_0029	conserved plasmodium protein, unknown function	YES	98.9255	35.9726	34.3004	31.5896	123.434	6.21601	6.4947	11.7991	6.72854	14.2695	88.8819	32.3204	30.818	28.3824	110.902	5.58492	5.83531	10.6012	6.04541	12.8207	5.151	4.861	5.051	5.221	3.496	520.663	247.457	295.066	192.62	385.294	101.08	50.9066	58.4173	36.8932	110.21
AS_14	pf10_0059	conserved plasmodium membrane protein, unknown function	YES	NULL	NULL	20.6937	NULL	NULL	NULL	NULL	4.18457	NULL	NULL	NULL	NULL	22.6904	NULL	NULL	NULL	NULL	4.58834	NULL	NULL	1.251	1.451	1.951	1.861	NULL	3.17728	5.33788	30.7098	19.5646	NULL	2.53979	3.67876	15.7405	10.513	NULL
AS_15	pf10_0084	tubulin beta chain	NO	NULL	NULL	NULL	19.4271	NULL	NULL	NULL	NULL	8.04909	NULL	NULL	NULL	NULL	10.4672	NULL	NULL	NULL	NULL	4.33679	NULL	NULL	NULL	NULL	2.381	NULL	NULL	NULL	NULL	22.509	NULL	NULL	NULL	NULL	9.45358	NULL
AS_16	pf10_0101	conserved plasmodium protein, unknown function	YES	116.027	NULL	51.6239	250.653	1419.27	5.49758	NULL	17.9731	20.3114	177.258	56.1058	NULL	24.9632	121.206	686.302	2.6584	NULL	8.69104	9.82175	85.7147	NULL	NULL	NULL	NULL	4.606	NULL	NULL	NULL	NULL	9708.36	NULL	NULL	NULL	NULL	2107.76
AS_17	pf10_0155	enolase	NO	NULL	NULL	NULL	21.023	NULL	NULL	NULL	NULL	7.04295	NULL	NULL	NULL	NULL	11.2183	NULL	NULL	NULL	NULL	3.75825	NULL	3.211	NULL	NULL	4.741	NULL	9.90563	NULL	NULL	34.5614	NULL	3.08491	NULL	NULL	7.28991	NULL
AS_18	pf11_0039	early transcribed membrane protein 11.1	YES	NULL	NULL	NULL	NULL	131.52	NULL	NULL	NULL	NULL	3.80317	NULL	NULL	NULL	NULL	476.522	NULL	NULL	NULL	NULL	13.7796	NULL	NULL	NULL	NULL	9.886	0	NULL	NULL	NULL	90392.2	NULL	NULL	NULL	NULL	9143.46
AS_19	pf11_0050	conserved plasmodium protein, unknown function	YES	NULL	16.3327	NULL	NULL	NULL	NULL	6.12043	NULL	NULL	NULL	NULL	87.8104	NULL	NULL	NULL	NULL	32.9055	NULL	NULL	NULL	1.681	1.331	3.461	1.041	NULL	54.5184	61.7047	196.385	12.9881	NULL	32.4321	46.3596	56.7423	12.4765	NULL
AS_20	pf11_0163	transcription factor with ap2 domain(s), putative	YES	NULL	NULL	NULL	NULL	91.9198	NULL	NULL	NULL	NULL	5.62869	NULL	NULL	NULL	NULL	74.6102	NULL	NULL	NULL	NULL	4.56874	NULL	NULL	NULL	NULL	6.646	NULL	NULL	NULL	NULL	863.294	NULL	NULL	NULL	NULL	129.897
AS_21	pf11_0166	conserved plasmodium protein, unknown function	NO	NULL	NULL	NULL	NULL	49.4785	NULL	NULL	NULL	NULL	0.425955	NULL	NULL	NULL	NULL	54.0748	NULL	NULL	NULL	NULL	0.465524	NULL	NULL	NULL	NULL	2.296	NULL	NULL	NULL	NULL	101.885	NULL	NULL	NULL	NULL	44.3752
AS_22	pf11_0180	conserved plasmodium protein, unknown function	YES	NULL	23.7013	28.127	20.5002	NULL	NULL	5.9443	12.3479	2.26381	NULL	NULL	19.8504	23.5569	17.1694	NULL	NULL	4.97848	10.3416	1.89599	NULL	NULL	3.881	4.029	8.979	NULL	NULL	99.3599	146.714	1260.89	NULL	NULL	25.6016	36.4145	140.426	NULL
AS_23	pf11_0222	wd domain, g-beta repeat-containing protein	YES	NULL	NULL	NULL	NULL	17.4836	NULL	NULL	NULL	NULL	1.55169	NULL	NULL	NULL	NULL	8.40152	NULL	NULL	NULL	NULL	0.745647	NULL	NULL	NULL	NULL	NULL	NULL	NULL	NULL	NULL	NULL	NULL	NULL	NULL	NULL	NULL
AS_24	pf11_0381	subtilisin-like protease 2	YES	NULL	NULL	NULL	NULL	399.412	NULL	NULL	NULL	NULL	39.4921	NULL	NULL	NULL	NULL	95.8052	NULL	NULL	NULL	NULL	9.4728	NULL	NULL	NULL	NULL	5.986	NULL	NULL	NULL	NULL	4436.28	NULL	NULL	NULL	NULL	741.109
AS_25	pf11_0464a	conserved plasmodium protein, unknown function	NO	NULL	NULL	NULL	25.7835	26.5313	NULL	NULL	NULL	3.33283	2.43403	NULL	NULL	NULL	28.8084	29.6439	NULL	NULL	NULL	3.72383	2.71958	NULL	NULL	NULL	2.851	NULL	NULL	NULL	NULL	42.4588	NULL	NULL	NULL	NULL	14.8926	NULL
AS_26	pf13_0152	transcriptional regulatory protein sir2a	YES	NULL	16.4488	NULL	NULL	NULL	NULL	3.23634	NULL	NULL	NULL	NULL	20.0107	NULL	NULL	NULL	NULL	3.93716	NULL	NULL	NULL	12.131	12.081	12.311	3.581	NULL	647.193	581.393	387.132	39.8722	NULL	53.3503	48.1246	31.446	11.1344	NULL
AS_27	pf13_0168	cpw-wpc family protein	NO	NULL	NULL	NULL	17.2532	NULL	NULL	NULL	NULL	12.7654	NULL	NULL	NULL	NULL	11.9317	NULL	NULL	NULL	NULL	8.82805	NULL	2.001	NULL	NULL	3.791	NULL	5.66303	NULL	NULL	34.5064	NULL	2.8301	NULL	NULL	9.10219	NULL
AS_28	pf13_0172	conserved plasmodium membrane protein, unknown function	NO	NULL	NULL	NULL	54.3187	NULL	NULL	NULL	NULL	17.3559	NULL	NULL	NULL	NULL	34.62	NULL	NULL	NULL	NULL	11.0617	NULL	6.201	NULL	NULL	6.161	NULL	144.342	NULL	NULL	267.466	NULL	23.2772	NULL	NULL	43.4128	NULL
AS_29	pf13_0175	conserved protein, unknown function	YES	NULL	NULL	23.1819	40.9454	NULL	NULL	NULL	7.47734	7.16872	NULL	NULL	NULL	35.2845	62.3218	NULL	NULL	NULL	11.381	10.9113	NULL	7.501	3.591	7.601	10.131	NULL	194.861	52.4214	254.277	278.858	NULL	25.978	14.598	33.4531	27.5252	NULL
AS_30	pf13_0269	glycerol kinase, putative	NO	NULL	NULL	NULL	20.9405	NULL	NULL	NULL	NULL	7.48314	NULL	NULL	NULL	NULL	13.9047	NULL	NULL	NULL	NULL	4.96888	NULL	3.601	NULL	NULL	3.791	NULL	22.297	NULL	NULL	44.5226	NULL	6.1919	NULL	NULL	11.7443	NULL
AS_31	pf14_0017	lysophospholipase, putative	NO	NULL	NULL	NULL	NULL	46.8559	NULL	NULL	NULL	NULL	20.9326	NULL	NULL	NULL	NULL	41.7611	NULL	NULL	NULL	NULL	18.6565	3.391	NULL	NULL	NULL	5.161	22.3718	NULL	NULL	NULL	436.87	6.5974	NULL	NULL	NULL	84.6484
AS_32	pf14_0074	conserved plasmodium protein, unknown function	NO	NULL	NULL	NULL	NULL	66.962	NULL	NULL	NULL	NULL	9.58398	NULL	NULL	NULL	NULL	44.701	NULL	NULL	NULL	NULL	6.39785	2.651	NULL	NULL	NULL	3.676	12.8586	NULL	NULL	NULL	194.854	4.85048	NULL	NULL	NULL	53.0071
AS_33	pf14_0158	conserved plasmodium protein, unknown function	YES	NULL	NULL	NULL	NULL	16.4783	NULL	NULL	NULL	NULL	2.34275	NULL	NULL	NULL	NULL	15.3144	NULL	NULL	NULL	NULL	2.17728	NULL	NULL	NULL	14.731	NULL	NULL	NULL	NULL	486.447	NULL	NULL	NULL	NULL	33.022	NULL
AS_34	pf14_0389	conserved plasmodium protein, unknown function	YES	NULL	NULL	NULL	16.4552	NULL	NULL	NULL	NULL	1.44632	NULL	NULL	NULL	NULL	9.84752	NULL	NULL	NULL	NULL	0.865542	NULL	NULL	NULL	NULL	NULL	NULL	NULL	NULL	NULL	NULL	NULL	NULL	NULL	NULL	NULL	NULL
AS_35	pf14_0438	conserved plasmodium protein, unknown function	YES	NULL	NULL	NULL	NULL	106.912	NULL	NULL	NULL	NULL	16.7339	NULL	NULL	NULL	NULL	50.1699	NULL	NULL	NULL	NULL	7.85262	NULL	NULL	NULL	NULL	2.696	NULL	NULL	NULL	NULL	438.75	NULL	NULL	NULL	NULL	162.741
AS_36	pf14_0555	conserved plasmodium protein, unknown function	YES	NULL	NULL	NULL	28.5627	NULL	NULL	NULL	NULL	4.02454	NULL	NULL	NULL	NULL	59.0139	NULL	NULL	NULL	NULL	8.31518	NULL	5.381	NULL	5.371	8.571	NULL	37.3424	NULL	166.935	372.361	NULL	6.93967	NULL	31.0808	43.4443	NULL
AS_37	pf14_0671	conserved protein, unknown function	YES	91.8794	62.8651	40.5684	16.7854	18.4014	4.85723	4.38117	8.16334	1.5092	1.79509	107.336	73.4405	47.393	19.6091	21.497	5.67434	5.11819	9.53661	1.76309	2.09707	2.321	2.361	4.341	4.291	NULL	192.917	126.891	96.8854	39.7622	NULL	83.118	53.7444	22.3187	9.26641	NULL
AS_38	pf14_0682	conserved plasmodium membrane protein, unknown function	NO	NULL	NULL	NULL	30.8191	NULL	NULL	NULL	NULL	4.46473	NULL	NULL	NULL	NULL	13.9643	NULL	NULL	NULL	NULL	2.02299	NULL	2.524	NULL	NULL	2.801	NULL	8.1301	NULL	NULL	34.5064	NULL	3.22112	NULL	NULL	12.3193	NULL
AS_39	pf14_0778-a	conserved plasmodium membrane protein, unknown function	YES	NULL	NULL	NULL	28.1775	122.778	NULL	NULL	NULL	3.08129	7.75846	NULL	NULL	NULL	13.772	60.0089	NULL	NULL	NULL	1.50601	3.79201	9.371	NULL	NULL	14.081	NULL	160.77	NULL	NULL	715.554	NULL	17.1562	NULL	NULL	50.817	NULL
AS_39	pf14_0778-b	conserved plasmodium membrane protein, unknown function	YES	NULL	NULL	NULL	25.9486	112.244	NULL	NULL	NULL	2.76687	6.69357	NULL	NULL	NULL	13.112	56.7178	NULL	NULL	NULL	1.39812	3.3823	9.371	NULL	NULL	14.081	NULL	160.77	NULL	NULL	715.554	NULL	17.1562	NULL	NULL	50.817	NULL
AS_40	pfa0160c	nucleoside transporter, putative	NO	NULL	NULL	NULL	23.417	NULL	NULL	NULL	NULL	14.7147	NULL	NULL	NULL	NULL	15.0302	NULL	NULL	NULL	NULL	9.44464	NULL	NULL	NULL	3.321	3.381	NULL	NULL	NULL	20.9141	33.6809	NULL	NULL	NULL	6.29754	9.96182	NULL
AS_41	pfa0200w	thrombospondin-related sporozoite protein	NO	NULL	NULL	NULL	16.4277	NULL	NULL	NULL	NULL	2.38957	NULL	NULL	NULL	NULL	21.3902	NULL	NULL	NULL	NULL	3.11142	NULL	NULL	NULL	NULL	2.501	NULL	NULL	NULL	NULL	26.9392	NULL	NULL	NULL	NULL	10.7714	NULL
AS_42	pfa0425c	conserved plasmodium protein, unknown function	YES	46.407	NULL	NULL	NULL	1309.69	8.54311	NULL	NULL	NULL	103.02	28.4356	NULL	NULL	NULL	802.508	5.23475	NULL	NULL	NULL	63.1251	NULL	NULL	NULL	NULL	4.591	NULL	NULL	NULL	NULL	10344.8	NULL	NULL	NULL	NULL	2253.28
AS_43	pfa0455c	fatty acid elongation protein, gns1/sur4 family, putative	NO	NULL	NULL	19.1188	21.8486	NULL	NULL	NULL	7.82034	8.11197	NULL	NULL	NULL	15.9589	18.2375	NULL	NULL	NULL	6.52783	6.77126	NULL	2.005	3.291	3.281	3.051	NULL	6.33587	31.418	42.1432	38.4689	NULL	3.16003	9.54665	12.8446	12.6086	NULL
AS_44	pfb0257c	conserved plasmodium protein with pleckstrin homology domain	YES	21.3251	NULL	NULL	NULL	NULL	0.812142	NULL	NULL	NULL	NULL	28.5096	NULL	NULL	NULL	NULL	1.08575	NULL	NULL	NULL	NULL	5.971	NULL	NULL	NULL	NULL	115.204	NULL	NULL	NULL	NULL	19.294	NULL	NULL	NULL	NULL
AS_45	pfb0290c	transcription factor, putative	YES	NULL	NULL	NULL	NULL	17.7458	NULL	NULL	NULL	NULL	2.22105	NULL	NULL	NULL	NULL	32.7413	NULL	NULL	NULL	NULL	4.09788	4.811	NULL	NULL	NULL	NULL	119.559	NULL	NULL	NULL	NULL	24.8512	NULL	NULL	NULL	NULL
AS_46	pfb0295w	adenylosuccinate lyase	YES	35.3799	NULL	NULL	79.5244	20.8054	9.76132	NULL	NULL	14.4632	4.50295	24.9858	NULL	NULL	56.1613	14.6931	6.89359	NULL	NULL	10.2141	3.18005	11.471	NULL	2.337	4.601	NULL	490.703	NULL	174.431	1582.01	NULL	42.7777	NULL	74.639	343.841	NULL
AS_47	pfb0580w	multidrug efflux pump, putative	NO	NULL	NULL	NULL	17.2807	NULL	NULL	NULL	NULL	6.79142	NULL	NULL	NULL	NULL	4.70224	NULL	NULL	NULL	NULL	1.84801	NULL	NULL	NULL	NULL	4.291	NULL	NULL	NULL	NULL	20.8304	NULL	NULL	NULL	NULL	4.85445	NULL
AS_48	pfb0645c	mitochondrial ribosomal protein l13 precursor, putative	NO	NULL	NULL	NULL	NULL	29.1975	NULL	NULL	NULL	NULL	3.65104	NULL	NULL	NULL	NULL	32.4417	NULL	NULL	NULL	NULL	4.05671	1.941	NULL	NULL	NULL	NULL	10.0552	NULL	NULL	NULL	NULL	5.1804	NULL	NULL	NULL	NULL
AS_49	pfb0855c	apicoplast rna methyltransferase precursor, putative	NO	NULL	16.1877	NULL	21.9586	NULL	NULL	5.12971	NULL	3.96166	NULL	NULL	8.99316	NULL	12.1992	NULL	NULL	2.84984	NULL	2.20092	NULL	NULL	2.341	NULL	3.021	NULL	NULL	20.017	NULL	32.25	NULL	NULL	8.55063	NULL	10.6753	NULL
AS_50	pfb0930w	plasmodium exported protein (hyp9), unknown function	NO	NULL	NULL	NULL	NULL	38.1579	NULL	NULL	NULL	NULL	16.6731	NULL	NULL	NULL	NULL	46.7049	NULL	NULL	NULL	NULL	20.4077	NULL	NULL	NULL	NULL	1.794	NULL	NULL	NULL	0	74.4362	NULL	NULL	NULL	NULL	41.4918
AS_51	pfc0225c	elongation factor (ef-ts), putative	NO	NULL	NULL	NULL	NULL	19.5816	NULL	NULL	NULL	NULL	6.05464	NULL	NULL	NULL	NULL	15.3341	NULL	NULL	NULL	NULL	4.7413	1.651	NULL	NULL	NULL	NULL	5.84993	NULL	NULL	0	NULL	3.54327	NULL	NULL	NULL	NULL
AS_52	pfc0695w	conserved plasmodium protein, unknown function	YES	NULL	NULL	NULL	20.2526	NULL	NULL	NULL	NULL	3.20706	NULL	NULL	NULL	NULL	18.7004	NULL	NULL	NULL	NULL	2.96127	NULL	3.501	NULL	NULL	4.721	NULL	51.4345	NULL	NULL	195.894	NULL	14.6914	NULL	NULL	41.4942	NULL
AS_53	pfc0911c	conserved plasmodium protein, unknown function	YES	NULL	NULL	NULL	22.619	NULL	NULL	NULL	NULL	3.71013	NULL	NULL	NULL	NULL	20.7134	NULL	NULL	NULL	NULL	3.39755	NULL	5.111	NULL	NULL	6.751	NULL	105.056	NULL	NULL	648.633	NULL	20.5548	NULL	NULL	96.0795	NULL
AS_54	pfc0935c	n-acetylglucosamine-1-phosphate transferase, putative	NO	NULL	NULL	NULL	23.362	NULL	NULL	NULL	NULL	2.82976	NULL	NULL	NULL	NULL	11.594	NULL	NULL	NULL	NULL	1.40435	NULL	NULL	NULL	NULL	3.241	NULL	NULL	NULL	NULL	35.0568	NULL	NULL	NULL	NULL	10.8166	NULL
AS_55	pfd0310w	sexual stage-specific protein precursor	NO	NULL	NULL	22.7095	23.2519	NULL	NULL	NULL	15.1605	7.04295	NULL	NULL	NULL	47.9103	49.0547	NULL	NULL	NULL	31.9841	14.8586	NULL	0.851	0.521	4.321	3.981	NULL	5.00889	3.80034	57.2619	50.9891	NULL	5.88588	7.29431	13.252	12.8081	NULL
AS_56	pfd0960c	60s ribosomal protein l7ae/l30e, putative	YES	NULL	NULL	NULL	47.9347	NULL	NULL	NULL	NULL	8.23774	NULL	NULL	NULL	NULL	67.4188	NULL	NULL	NULL	NULL	11.5861	NULL	NULL	NULL	NULL	5.721	NULL	NULL	NULL	NULL	762.306	NULL	NULL	NULL	NULL	133.247	NULL
AS_57	pfd1050w	alpha tubulin 2	NO	36.6508	29.6194	NULL	NULL	20.9366	8.04333	13.3417	NULL	NULL	1.70382	21.816	17.6306	NULL	NULL	12.4622	4.7877	7.94146	NULL	NULL	1.01418	3.691	3.501	NULL	NULL	NULL	58.6114	48.6791	NULL	NULL	NULL	15.8796	13.9043	NULL	NULL	NULL
AS_58	pfd1165w	serine/threonine protein kinase, fikk family	YES	NULL	NULL	NULL	NULL	142.098	NULL	NULL	NULL	NULL	3.95529	NULL	NULL	NULL	NULL	63.6068	NULL	NULL	NULL	NULL	1.7705	NULL	NULL	NULL	NULL	6.722	NULL	NULL	NULL	NULL	7979.19	NULL	NULL	NULL	NULL	1187.03
AS_59	pfe0295w	conserved plasmodium protein, unknown function	YES	NULL	NULL	NULL	NULL	16.2597	NULL	NULL	NULL	NULL	0.212977	NULL	NULL	NULL	NULL	14.0899	NULL	NULL	NULL	NULL	0.184556	5.701	5.661	NULL	NULL	NULL	203.383	272.551	NULL	NULL	NULL	35.675	48.1453	NULL	NULL	NULL
AS_60	pfe1155c	mitochondrial processing peptidase alpha subunit, putative	YES	NULL	NULL	NULL	NULL	83.0469	NULL	NULL	NULL	NULL	16.7948	NULL	NULL	NULL	NULL	45.6804	NULL	NULL	NULL	NULL	9.23806	NULL	NULL	NULL	NULL	11.386	NULL	NULL	NULL	NULL	7769.34	NULL	NULL	NULL	NULL	682.359
AS_61	pfe1165c	conserved plasmodium protein, unknown function	NO	NULL	NULL	NULL	NULL	40.1248	NULL	NULL	NULL	NULL	3.01211	NULL	NULL	NULL	NULL	57.5678	NULL	NULL	NULL	NULL	4.32153	NULL	NULL	NULL	NULL	1.741	NULL	NULL	NULL	NULL	79.8999	NULL	NULL	NULL	NULL	45.8931
AS_62	pfe1280w	conserved plasmodium protein, unknown function	NO	NULL	NULL	NULL	28.8654	47.1182	NULL	NULL	NULL	3.45859	4.077	NULL	NULL	NULL	37.4875	61.1925	NULL	NULL	NULL	4.49168	5.2948	1.961	NULL	NULL	10.681	1.349	17.1386	NULL	NULL	96.5574	70.415	8.73973	NULL	NULL	9.04011	52.1979
AS_63	pff0370w	para-hydroxybenzoate--polyprenyltransferase (4- hydroxybenzoate octaprenyltransferase), putative	YES	NULL	NULL	NULL	33.6534	NULL	NULL	NULL	NULL	6.53989	NULL	NULL	NULL	NULL	21.49	NULL	NULL	NULL	NULL	4.17617	NULL	NULL	NULL	6.101	6.911	NULL	NULL	NULL	143.344	290.388	NULL	NULL	NULL	23.4951	42.0182	NULL
AS_64	pff0485c	zinc finger protein, putative	YES	NULL	NULL	16.0006	25.1781	21.4611	NULL	NULL	9.94693	8.99234	2.61658	NULL	NULL	10.9144	17.1747	14.6392	NULL	NULL	6.78508	6.13393	1.78484	10.401	NULL	10.491	10.651	NULL	841.362	NULL	115.721	453.509	NULL	80.8924	NULL	11.0305	42.579	NULL
AS_65	pff0580w	lsm12, putative	YES	NULL	NULL	NULL	20.9955	NULL	NULL	NULL	NULL	2.82976	NULL	NULL	NULL	NULL	25.6356	NULL	NULL	NULL	NULL	3.45514	NULL	1.571	NULL	1.681	5.931	NULL	6.26111	NULL	30.0483	141.135	NULL	3.98543	NULL	17.8753	23.7962	NULL
AS_66	pff0615c	6-cysteine protein	NO	NULL	18.4505	NULL	NULL	NULL	NULL	5.23979	NULL	NULL	NULL	NULL	17.6729	NULL	NULL	NULL	NULL	5.01896	NULL	NULL	NULL	2.101	2.001	1.941	3.691	NULL	13.1016	27.1245	15.1187	13.1532	NULL	6.23589	13.5555	7.7891	3.56358	NULL
AS_67	pff1375c-a	ethanolaminephosphotransferase, putative	YES	21.3438	NULL	NULL	70.0034	41.2175	11.0732	NULL	NULL	13.2055	3.80317	7.40078	NULL	NULL	24.273	14.2918	3.83954	NULL	NULL	4.5789	1.31871	3.841	NULL	NULL	15.391	NULL	24.8949	NULL	NULL	629.068	NULL	6.48136	NULL	NULL	40.8725	NULL
AS_67	pff1375c-b	ethanolaminephosphotransferase, putative	YES	21.3438	NULL	NULL	70.0034	41.2175	11.0732	NULL	NULL	13.2055	3.80317	7.40078	NULL	NULL	24.273	14.2918	3.83954	NULL	NULL	4.5789	1.31871	3.841	NULL	NULL	15.391	NULL	24.8949	NULL	NULL	629.068	NULL	6.48136	NULL	NULL	40.8725	NULL
AS_68	pfi0890c-a	organelle ribosomal protein l3 precursor, putative	YES	83.1513	38.8737	50.868	115.517	16.6094	6.27848	4.35916	14.7489	12.1994	1.39957	52.4614	24.526	32.0933	72.8812	10.4791	3.96119	2.75026	9.30529	7.69678	0.883007	5.132	NULL	NULL	5.492	NULL	226.241	NULL	NULL	291.874	NULL	44.0844	NULL	NULL	53.1452	NULL
AS_68	pfi0890c-b	organelle ribosomal protein l3 precursor, putative	YES	83.1513	38.8737	50.868	115.517	16.6094	6.27848	4.35916	14.7489	12.1994	1.39957	52.4614	24.526	32.0933	72.8812	10.4791	3.96119	2.75026	9.30529	7.69678	0.883007	5.132	NULL	NULL	5.492	NULL	226.241	NULL	NULL	291.874	NULL	44.0844	NULL	NULL	53.1452	NULL
AS_69	pfi1395w	conserved plasmodium membrane protein, unknown function	YES	19.2693	19.959	NULL	NULL	NULL	2.38957	5.26181	NULL	NULL	NULL	28.5471	29.5689	NULL	NULL	NULL	3.54011	7.79527	NULL	NULL	NULL	4.971	5.711	10.811	1.571	NULL	68.7974	217.78	140.855	7.86988	NULL	13.8398	38.1333	13.0289	5.00947	NULL
AS_70	pfi1530c	conserved plasmodium protein, unknown function	YES	NULL	NULL	NULL	17.8861	NULL	NULL	NULL	NULL	3.45859	NULL	NULL	NULL	NULL	17.5871	NULL	NULL	NULL	NULL	3.40078	NULL	NULL	3.421	3.381	3.801	NULL	NULL	57.9043	115.973	126.936	NULL	NULL	16.9261	34.3013	33.3955	NULL
AS_71	pfi1555w	conserved plasmodium protein, unknown function	YES	NULL	NULL	NULL	51.3193	NULL	NULL	NULL	NULL	18.0476	NULL	NULL	NULL	NULL	57.6622	NULL	NULL	NULL	NULL	20.2782	NULL	4.864	NULL	NULL	8.761	NULL	41.4915	NULL	NULL	718.443	NULL	8.53033	NULL	NULL	82.0047	NULL
AS_72	pfi1710w	cytoadherence linked protein	NO	NULL	NULL	19.6542	40.5051	NULL	NULL	NULL	11.5933	12.8282	NULL	NULL	NULL	10.919	22.5029	NULL	NULL	NULL	6.44073	7.1268	NULL	1.871	NULL	5.541	8.141	NULL	6.2798	NULL	39.655	78.4787	NULL	3.35639	NULL	7.15664	9.63993	NULL
AS_73	pfi1745c	early transcribed membrane protein	NO	112.999	58.0784	NULL	NULL	NULL	21.3343	13.4517	NULL	NULL	NULL	209.257	107.553	NULL	NULL	NULL	39.5081	24.9106	NULL	NULL	NULL	4.311	3.631	1.991	0.731	NULL	266.648	135.768	9.16568	6.24638	NULL	61.853	37.3913	4.60356	8.54497	NULL
AS_74	pfl0140w	conserved plasmodium protein, unknown function	YES	NULL	NULL	NULL	NULL	57.9143	NULL	NULL	NULL	NULL	6.75443	NULL	NULL	NULL	NULL	107.249	NULL	NULL	NULL	NULL	12.5082	NULL	NULL	NULL	NULL	4.591	NULL	NULL	NULL	NULL	3397.45	NULL	NULL	NULL	NULL	740.024
AS_75	pfl0180w	cytochrome c1 heme lyase, putative	YES	NULL	NULL	NULL	NULL	71.3766	NULL	NULL	NULL	NULL	4.1987	NULL	NULL	NULL	NULL	83.4814	NULL	NULL	NULL	NULL	4.91076	8.34	NULL	NULL	NULL	4.741	2446.13	NULL	NULL	NULL	3690.3	293.301	NULL	NULL	NULL	778.38
AS_76	pfl0490c	conserved plasmodium protein, unknown function	YES	NULL	NULL	18.2054	NULL	NULL	NULL	NULL	3.42997	NULL	NULL	NULL	NULL	31.9393	NULL	NULL	NULL	NULL	6.0175	NULL	NULL	1.451	1.351	1.341	2.091	NULL	6.85918	21.8157	32.2531	19.0418	NULL	4.72721	16.1478	24.0515	9.10656	NULL
AS_77	pfl0746c	conserved plasmodium protein, unknown function	NO	NULL	NULL	17.292	23.6097	NULL	NULL	NULL	16.6011	12.3881	NULL	NULL	NULL	26.4403	36.1004	NULL	NULL	NULL	25.3839	18.942	NULL	NULL	NULL	1.051	1.961	NULL	NULL	NULL	20.1267	70.9665	NULL	NULL	NULL	19.1501	36.189	NULL
AS_78	pfl1475w	sun-family protein, putative	NO	NULL	NULL	NULL	NULL	70.1965	NULL	NULL	NULL	NULL	9.85781	NULL	NULL	NULL	NULL	49.6088	NULL	NULL	NULL	NULL	6.96665	1.981	NULL	NULL	NULL	2.071	5.55089	NULL	NULL	NULL	87.8112	2.80207	NULL	NULL	NULL	42.4004
AS_79	pfl1480w	protein transport protein sec13, putative	NO	18.0731	NULL	NULL	NULL	NULL	0.74967	NULL	NULL	NULL	NULL	7.32001	NULL	NULL	NULL	NULL	0.303633	NULL	NULL	NULL	NULL	3.401	NULL	NULL	NULL	NULL	20.4841	NULL	NULL	NULL	NULL	6.02296	NULL	NULL	NULL	NULL
AS_80	pfl1780w	protein-s-isoprenylcysteine o-methyltransferase, putative	YES	NULL	NULL	NULL	117.168	NULL	NULL	NULL	NULL	13.4571	NULL	NULL	NULL	NULL	64.0261	NULL	NULL	NULL	NULL	7.35359	NULL	4.201	NULL	6.921	7.091	NULL	30.6888	NULL	199.85	508.433	NULL	7.30511	NULL	28.8758	71.7012	NULL
AS_81	pfl1885c	protein kinase 2	YES	NULL	NULL	NULL	NULL	27.4492	NULL	NULL	NULL	NULL	3.74232	NULL	NULL	NULL	NULL	17.9406	NULL	NULL	NULL	NULL	2.44596	NULL	NULL	NULL	NULL	NULL	NULL	NULL	NULL	NULL	NULL	NULL	NULL	NULL	NULL	NULL
AS_82	pfl2105c	microtubule associated katanin, putative	YES	29.2683	NULL	16.725	127.569	28.6293	5.10712	NULL	9.32953	23.5184	8.15399	19.9648	NULL	11.4086	87.0185	19.5289	3.48371	NULL	6.36394	16.0426	5.56207	5.241	NULL	4.331	11.141	NULL	94.1596	NULL	65.3567	1810.07	NULL	17.966	NULL	15.0904	162.47	NULL
AS_83	pfl2135c	conserved plasmodium protein, unknown function	YES	NULL	NULL	NULL	NULL	233.537	NULL	NULL	NULL	NULL	42.5042	NULL	NULL	NULL	NULL	95.9871	NULL	NULL	NULL	NULL	17.4699	NULL	NULL	NULL	NULL	14.176	NULL	NULL	NULL	NULL	2865.38	NULL	NULL	NULL	NULL	202.129
AS_84	pfl2140c	adp-ribosylation factor gtpase-activating protein, putative	YES	NULL	NULL	NULL	NULL	83.0032	NULL	NULL	NULL	NULL	7.30208	NULL	NULL	NULL	NULL	83.0863	NULL	NULL	NULL	NULL	7.30939	NULL	NULL	NULL	NULL	14.176	NULL	NULL	NULL	NULL	2865.38	NULL	NULL	NULL	NULL	202.129
