# Supplementary material for: Genome-wide regulatory dynamics of translation in the Plasmodium falciparum asexual blood stages
Source: eLife. 2014 Dec 10;3:e04106. doi: 10.7554/eLife.04106 (PMC4371882; doi:10.7554/eLife.04106)
Supplement: Supplementary file 1. — MochiView genome browser data tracks. DOI: http://dx.doi.org/10.7554/eLife.04106.033 [file elife04106s006.zip]

Archive with 4 entries (3 files):
- readme.txt
- __MACOSX/
- __MACOSX/._readme.txt
- ribosomeprofilingMOCHIVIEW.cvw
