# Supplementary material for: Genome-wide regulatory dynamics of translation in the Plasmodium falciparum asexual blood stages
Source: eLife. 2014 Dec 10;3:e04106. doi: 10.7554/eLife.04106 (PMC4371882; doi:10.7554/eLife.04106)
Supplement: Supplementary file 2. — RESA2 mapping reads. DOI: http://dx.doi.org/10.7554/eLife.04106.034 [file elife04106s007.xlsx]

## Sheet: allreads.fq
Supplementary file 1. RESA 2 mapping reads.
@HWI-ST640_0078:6:1:13487:150639#ANNTCGTNNNNC/1
GAAAAAGCTGCTCAAGAAGAAATGGAGAAAAGGGAACAGTTAAAAAAAAAAAAAAACAGTAAACTCAGTATATGCTTTTCTTGTGGGGAAGATATAC
+HWI-ST640_0078:6:1:13487:150639#ANNTCGTNNNNC/1
gggggggfgggggggeegggdddd_PHUZZXZZWZfffccggggggggggggggg`IZUPY]YSWTTKSUKNDMRacbb\`d`]bBBBBBBBBBBBB
@HWI-ST640_0078:6:2:11672:35849#ANNTCGTNNGNC/1
AGAAGAAATGGAGAAAAGGGAACAGTTAAAAAAAAAAAAAAACAGTAAACTCAGTATATGCTTTTCTTGTGGGGGGGATATACAAAAGAATGAACCC
+HWI-ST640_0078:6:2:11672:35849#ANNTCGTNNGNC/1
]]]][U__[RdddddeeeeY\ccc^ffffffffffffffeaaSSa[_b_`Z^^BBBBBBBBBBBBBBBBBBBBBBBBBBBBBBBBBBBBBBBBBBBB
@HWI-ST640_0078:6:2:16769:128503#ANNTCGTNNGNC/1
AAATGGAGAAAAGGGAACAGTTAAAAAAAAAAAAAAACAGTAAACTCAGTATATGCTTTTCTTGTGGGGGAGATATACAAAAGAATGAACCACTAGA
+HWI-ST640_0078:6:2:16769:128503#ANNTCGTNNGNC/1
fggggggggggggdggggggggdggggggggggggggZd^\cccc`^^c_cbcbcdeeeeOWZ^[Ybca]EWLQVSb`bcddYddWT_aBBBBBBBB
@HWI-ST640_0078:6:2:10550:186087#ANNTCGTNNGNC/1
GGAGAAAAGGGAACAGTTAAAAAAAAAAAAAAACAGTAAACTCAGTATATGCTTTTCTTTGGGGGGGGATATACAAAAGAATGAACCACTAGAACAT
+HWI-ST640_0078:6:2:10550:186087#ANNTCGTNNGNC/1
eceeeggggfggggegggggggggggfgggffcBBBBBBBBBBBBBBBBBBBBBBBBBBBBBBBBBBBBBBBBBBBBBBBBBBBBBBBBBBBBBBBB
@HWI-ST640_0078:6:3:13075:145169#ANNTCGTNNNNC/1
TTATGGAACAGAGAGCAGAAAAAGCTGCTCAAGAAGAAATGGAGAAAAGGGAACAGTTAAAAAAAAAAAAAACAGTAAACTCAGTATATGCTTTTCT
+HWI-ST640_0078:6:3:13075:145169#ANNTCGTNNNNC/1
gggggfgggfgdgcggggfggggegggggfgggeggegffffcfcdcbXegdegggegcgeggggegggecYcabbeebecccd`eba`^eeeeedc
@HWI-ST640_0078:6:4:19593:16972#ANNTCGTNNNNC/1
ACAGAGAGCAGAAAAAGCTGCTCAAGAAGAAATGGAGAAAAGGGAACAGTTAAAAAAAAAAAAAAACAGTAAACTCAGTATATGCTTTTCTTGTGGG
+HWI-ST640_0078:6:4:19593:16972#ANNTCGTNNNNC/1
eedbecdfffgggegaffcffegffeZffaffffeaecdecddd[ffeffgfggcffcdfeVedeLLPKI[Z]IMV^XVZHWSTRddaUd]^]O_BB
@HWI-ST640_0078:6:4:5861:142602#ANNTCGTNNNNC/1
GAACAGAGACCAGAAAAAGCTGCTCAAGAAGAAATGGAGAAAAGGGAACAGTTAAAAAAAAAAAAAAACAGTAAACTCAGTATATGCTTTTCTTGTG
+HWI-ST640_0078:6:4:5861:142602#ANNTCGTNNNNC/1
ggggggfggSeeeeefgfdfgggegegggggeggeaeaeaefffefcggggggegegeggdgggggaeeYNS``TYXSY]_bXbbe^aeegaeBBBB
@HWI-ST640_0078:6:4:2078:179256#ANNTCGTNNNNC/1
GAAATGGAGAAAAGGGAACAGTTAAAAAAAAAAAAAACAGTAAACTCAGTATATGCTTTTCTTGTGGGGGTGATATACAAAAGAATGAACCACTAGA
+HWI-ST640_0078:6:4:2078:179256#ANNTCGTNNNNC/1
eeeeee_e_eeecadeecdeSbccadcddda\aaa^TY]W^bcb_\_\KKUGUOJL__^`aa]WaOO\WTFJJXXb_b\cbdQd_QX]]V__\_aBB
@HWI-ST640_0078:6:5:8239:16974#ANNTCGTNNNNC/1
GGAGAAAAGGGAACAGTTAAAAAAAAAAAAAAACAGTAAACTCAGTATATGCTTTTCTTGTGGGGGAGATATACAAAAGAATGAACCACTAGAACAT
+HWI-ST640_0078:6:5:8239:16974#ANNTCGTNNNNC/1
fbffeggfgfggggggggggggggggggggfd]VXXP_^^^\`Q`addbX`Zcccc[V`ZVddcdWEPKPZT^Y_c`^V^]Oc``]b^[]ec[ecBB
@HWI-ST640_0078:6:5:12192:36694#ANNTCGTNNNNC/1
ACAGAGAGCAGAAAAAGCTGCTCAAGAAGAAATGGAGAAAAGGGAACAGTTAAAAAAAAAAAAAAACAGTAAACTCAGTATATGCTTTTCTTGGGGG
+HWI-ST640_0078:6:5:12192:36694#ANNTCGTNNNNC/1
ggfgggfgggggggggcggcfefffgeggfgggegegcgfggggeegdgdggeggggdgggfggeYOMOU`a`OMQLQTX^Y]]TddddQZ\ZMV_B
@HWI-ST640_0078:6:8:20887:31200#ANNTCGTNNNNC/1
TTATGGAACAGAGAGCAGAAAAAGCTGCTCAAGAAGAAATGGAGAAAAGGGAACAGTTAAAAAAAAAAAAAAAACAGTAAACTCAGTATATGCTTTT
+HWI-ST640_0078:6:8:20887:31200#ANNTCGTNNNNC/1
gggggggggggagaefadefggcggggedggggdggdggecd\fdccXffbb`cbebbbcbcefXccdace^b^DXYO^[OUVUETVWPPOUK]_^B
@HWI-ST640_0078:6:8:7277:120944#ANNTCGTNNNNC/1
GAGAAAAGGGAACAGTTAAAAAAAAAAAAACAGTAAACTCAGTATATGCTTTTCTTGTGGGGGAGATATACAAAAGAATGAACCACTAGAACATTCT
+HWI-ST640_0078:6:8:7277:120944#ANNTCGTNNNNC/1
dcdadeddeceff[fdfffefffdfddfb[GMHGZ`WWT[Z^Q_W\QOZ]_]XUQOTQ]`aBBBBBBBBBBBBBBBBBBBBBBBBBBBBBBBBBBBB
@HWI-ST640_0078:6:8:16988:127440#ANNTCGTNNNNC/1
TTATGGAACAGAGAGCAGAAAAAGCTGCTCAAGAAGAAATGGAGAAAAGGGAACAGTTAAAAAAAAAAAAAAACAGAAAACTCAGTATATGCTTTTC
+HWI-ST640_0078:6:8:16988:127440#ANNTCGTNNNNC/1
ffffff\ffeadd\eaccccfffefea_efffeeffcfccff^dad]Ydd`eeecRacddcbaeOfffddeYfS^TF_[XMXSZVU_VZZWY__`Xc
@HWI-ST640_0078:6:21:18855:59189#ANNTCGTANNNC/1
GCTCAAGAAGAAATGGAGAAAAGGGAACAGTTAAAAAAAAAAAAAAAACAGTAAACTCAGTATATGCTTTTCTTGTGGGGGAGATATAAAAAAGAAT
+HWI-ST640_0078:6:21:18855:59189#ANNTCGTANNNC/1
gggggggfggggggggfggg_[_U]X^]Y[egfggggggggggdgff^FV[T^]XUTSIZQTKNNRPXYY]QWWYU^a^BBBBBBBBBBBBBBBBBB
@HWI-ST640_0078:6:22:20934:47097#ANNTCGTANNNC/1
GAAATGGAGAAAAGGGAACAGTTAAAAAAAAAAAAAAACAGTAAACTCAGTATATGCTTTTCTTGTGGGGGAGATATACAAAAGAATGAACAACTAG
+HWI-ST640_0078:6:22:20934:47097#ANNTCGTANNNC/1
gfgggggggggggggeggggfggeeggggggggggeccKeXS]]UVZYV[U^U\MW\]_BBBBBBBBBBBBBBBBBBBBBBBBBBBBBBBBBBBBBB
@HWI-ST640_0078:6:22:4306:60258#ANNTCGTANNNC/1
ATGGAACAGAGAGCAGAAAAAGCTGCTCAAGAAGAAATGGAGAAAAGGGAACAGTTAAAAAAAAAAAAAAACAATAAACTCAGTATATGCTTTTCTT
+HWI-ST640_0078:6:22:4306:60258#ANNTCGTANNNC/1
ff`fffffbfgegffbbgdggdade^ffffgbgggggfggMZ\^\b^ceeddca]ddbd`gde]ecbgecBBBBBBBBBBBBBBBBBBBBBBBBBBB
@HWI-ST640_0078:6:22:12872:165656#ANNTCGTANNNC/1
GAAATGGAGAAAAGGGAACAGTTAAAAAAAAAAAAAAACAGTAAACTCAGTATATGCTTTTCTTGTGGGGGAGATATACAAAAGAATGAACCACTAG
+HWI-ST640_0078:6:22:12872:165656#ANNTCGTANNNC/1
gggggggggggggggggggggeggggggggggggggcaYRTK[[UNPQFTPTPSP`_cb`]W`RZPY`[_BBBBBBBBBBBBBBBBBBBBBBBBBBB
@HWI-ST640_0078:6:23:10097:44052#ANNTCGTACNNC/1
ACAGAGAGCAGAAAAAGCTGCTCAAGAAGAAATGGAGAAAAGGGAACAGTTAAAAAAAAAAAAAAACAGTAAACTCAGTATATGCTTTTCTTGTGGG
+HWI-ST640_0078:6:23:10097:44052#ANNTCGTACNNC/1
fffdffefffgggggggggggggggggggdfffcfdfdffgfggedgggggggfgggg_gcfeeeZVY_WcabV_PX[X[\^^]Tddda[[aaSccc
@HWI-ST640_0078:6:23:10116:44065#ANNTCGTATNNC/1
ACAGAGAGCAGAAAAAGCTGCTCAAGAAGAAATGGAGAAAAGGGAACAGTTAAAAAAAAAAAAAAACAGTAAACTCAGTATATGCTTTTCTTGTGGG
+HWI-ST640_0078:6:23:10116:44065#ANNTCGTATNNC/1
eee`eeeeceedceddd\ddabZTaK][VSdddYdV`[a_aacb`ea\eeeddUdddcddeecYebVOYbbd^c^_c`Lbcc`cK^cdcUbdacbBB
@HWI-ST640_0078:6:23:6797:63136#ANNTCGTATNNC/1
GCTCAAGAAGAAATGGAGAAAAGGGAACAGTTAAAAAAAAAAAAAAACAGAAAACTCAGTATATGCTTTTCTTGGGGGGGAGATATACAAAAGAATG
+HWI-ST640_0078:6:23:6797:63136#ANNTCGTATNNC/1
gggggggggggggggggdggggggffggggeggggggggggggggddBBBBBBBBBBBBBBBBBBBBBBBBBBBBBBBBBBBBBBBBBBBBBBBBBB
@HWI-ST640_0078:6:23:1987:115581#ANNTCGTAANNC/1
AGAAAAAGCTGCTCAAGAAGAAATGGAGAAAAGGGAACAGTTAAAAAAAAAAAAAACAGTAAACTCAGTATATGCTTTTCTTGGGGGGGGGATATAC
+HWI-ST640_0078:6:23:1987:115581#ANNTCGTAANNC/1
ggggggggggggggggggggggggggegegggdggggfegeggfggggdgggdegWFWLS]__[SQMZKSGPMPTcccc[]\UT_[aBBBBBBBBBB
@HWI-ST640_0078:6:23:12193:168366#ANNTCGTATNNC/1
AGAAGAAATGGAGAAAAGGGAACAGTTAAAAAAAAAAAAAAACAGTAAACTCAGTATATGCTTTTCTTGTGGGGGAGATATACAAAAGAATGAACCA
+HWI-ST640_0078:6:23:12193:168366#ANNTCGTATNNC/1
gggggfggggggggffff[feffffgfgfggggggggggffd_cf_cccc]\[Y]_``][beefcbd`]Mc``aa`dZXcPVM[WaTS^VGaaZ`dc
@HWI-ST640_0078:6:24:16490:72653#ANNTCGTATNNC/1
GAACAGAGAGCAGAAAAAGCTGCTCAAGAAGAAATGGAGAAAAGGGAACAGTTAAAAAAAAAAAAAACAGTAAACTCAGTATATGCTTTTCTTGTGG
+HWI-ST640_0078:6:24:16490:72653#ANNTCGTATNNC/1
dddddYeeeefffffggegggggfgddbcda]caabdad`dddeegegggeceeecfefcggcggBBBBBBBBBBBBBBBBBBBBBBBBBBBBBBBB
@HWI-ST640_0078:6:24:7715:146389#ANNTCGTAGNNC/1
ATGGAACAGAGAGCAGAAAAAGCTGCTCAAGAAGAAATGGAGAAAAGGGAACAGTTAAAAAAAAAAAAAAACAGTAAACTCAGTATATGCTTTTCTT
+HWI-ST640_0078:6:24:7715:146389#ANNTCGTAGNNC/1
ggggggggggfegggggggggggggfegggggegegcggeeggggaegedegggggegbgegggdeggggcYc^U`__`[e^Yb^``R[^bfe_c_]
@HWI-ST640_0078:6:28:17331:12755#ANNTCGTATNNC/1
GAACAGAGAGCAGAAAAAGCTGCTCAAGAAGAAATGGAGAAAAGGGAACAGTTAAAAAAAAAAAAAAACAGTAAACTCAGTATATGCTTTTTTTGTG
+HWI-ST640_0078:6:28:17331:12755#ANNTCGTATNNC/1
gagfggee]dffggggg^^gecacfgfge^bbddbe^cebedcaegggegeceefeeebecXaeeccaBBBBBBBBBBBBBBBBBBBBBBBBBBBBB
@HWI-ST640_0078:6:28:12478:108684#ANNTCGTAGNNC/1
AAGAAATGGAGAAAAGGGAACAGTTAAAAAAAAAAAAAAACAGTAAACTCAGTATATGCTTTTCTTGTGGGGGAGATATACAAAAGAATGAACCACT
+HWI-ST640_0078:6:28:12478:108684#ANNTCGTAGNNC/1
ffbffffefffgggfgfggggggggfggggggggeggggfX]Y^bcX^Uc[[UZT]WX]^T]SYVHJEWYdd\VYPM[VXGSWYOHVUOU`Za_BBB
@HWI-ST640_0078:6:43:18181:138473#ANNTCATANCGN/1
GAGCAGAAAAAGCTGCTCAAGAAGAAATGGAGAAAAGGGAACAGTTAAAAAAAAAAAACAACAGTAAACTCAGTATATGCTTTTCTTGGGGGGGAGA
+HWI-ST640_0078:6:43:18181:138473#ANNTCATANCGN/1
gfdgfgggggggggaffeffgggggeeeZcddcddgggg_gggfdggfgggggggdddDdUQTEQbba]Ybbb_accc^befdfadddMcddadBBB
@HWI-ST640_0078:6:44:12897:32262#ATNTCGTATGAN/1
CTGCTCAAGAAGAAATGGAGAAAAGGGAACAGTTAAAAAAAAAAAAAAAACAGTAAACTCAGTATATGCTTTTCTTGTGGGGGAGATATACAAAAGA
+HWI-ST640_0078:6:44:12897:32262#ATNTCGTATGAN/1
gggggggggggegggggeggggggggdeffffefhggggggggggggdg[QWVS`dc`\ZHVPVR\W[]_dd`acdY`dddd[U`SU^K_BBBBBBB
@HWI-ST640_0078:6:44:14629:74213#ACNTCGTAAGGN/1
ACAGAGAGCAGAAAAAGCTGTTCAAGAAGAAATGGAGAAAAGGGAACAGTTAAAAAAAAAAAAAAACAGTAAACTCAGTATATGCTTTTCTTGGGGG
+HWI-ST640_0078:6:44:14629:74213#ACNTCGTAAGGN/1
ggggg`^Qa`bbbb_ggggeeggggggggggggggbgdggggdgedfdeaegdgggg^ggeegge`BBBBBBBBBBBBBBBBBBBBBBBBBBBBBBB
@HWI-ST640_0078:6:44:5615:132598#AGNTCGTAAGGN/1
GCAGAAAAAGCTGCTCAAGAAGAAATGGAGAAAAGGGAACAGTTAAAAAAAAAAAAAAACAGTAAACTCAGTATATGCTTTTCTTGTGGGGGAGATA
+HWI-ST640_0078:6:44:5615:132598#AGNTCGTAAGGN/1
ggggdgfgffgggdeggeedgc_gePRPVUUX[XUffbffefceedfefdggddbfcccHRNS^]caVaBBBBBBBBBBBBBBBBBBBBBBBBBBBB
@HWI-ST640_0078:6:44:14223:185318#AGNTCGTAGGGN/1
ATGGAACAGAGAGCAGAAAAAGCTGCTCAAGAAGAAATGGAGAAAAGGGAACAGTTAAAAAAAAAAAAAAACAGAAAACTCAGTATATGCTTTTCTT
+HWI-ST640_0078:6:44:14223:185318#AGNTCGTAGGGN/1
gggggggggecccccUa`a_e`eecggggggeggggggggbecggdYdd`ddddbgggggggggggggggBBBBBBBBBBBBBBBBBBBBBBBBBBB
@HWI-ST640_0078:6:46:16462:61959#ATNTCGTAAGGN/1
GAAAAAGCTGCTCAAGAGGAAATGGAGAAAAGGGAACAGTTAAAAAAAAAAAAAAACAGTAAACTCAGTATATGCTTTTCTTGTGGGGGAGATATAC
+HWI-ST640_0078:6:46:16462:61959#ATNTCGTAAGGN/1
gggggfggggfffff_ccccddddddgbggdgagdggfgggggggggggggggggd[ccScd`_\]QVP^[KOY\cccc^d_dXacca]O]ST`WWP
@HWI-ST640_0078:6:46:17491:73221#ATNTCGTAGGCN/1
GCAGAGAGCAGAAAAAGCTGCTCAAGAAGAAATGGAGAAAAGGGAACAGTTAAAAAAAAAAAAAAACAGTAAACTCAGTATATGCTTTTCTTGGGGG
+HWI-ST640_0078:6:46:17491:73221#ATNTCGTAGGCN/1
gggggggggggggggfgggegggfggegg^ggggedfdfeffffdggegeeggggggggggggggbFU_K_`BBBBBBBBBBBBBBBBBBBBBBBBB
@HWI-ST640_0078:6:47:14601:3411#ATNTCGTATCNN/1
GCTCAAGAAGAAATGGAGAAAAGGGAACAGTTAAAAAAAAAAAAAAACAGTAAACTCAGTATATGCTTTTCTTGTGGGGGAGAAATACAAAAGAATG
+HWI-ST640_0078:6:47:14601:3411#ATNTCGTATCNN/1
ggggggeggggggggeeecffffefeggggegfggggggggggggdbNYUKV[SSJKKJRXPUPZX`cc^BBBBBBBBBBBBBBBBBBBBBBBBBBB
@HWI-ST640_0078:6:47:4351:23699#ATNTCGTATGNN/1
ACAGAGAGCAGAAAAAGCTGCTCAAGAAGAAATGGAGAAAAGGGAACAGTTAAAAAAAAAAAAAACAGTAAACTCAGTATATGCTTTTCTTGTGGGG
+HWI-ST640_0078:6:47:4351:23699#ATNTCGTATGNN/1
ggggeggegggggegdgggeggggafefedffdfc^faeeggge^ggegeegggcgbggdcgegeQTRT_c``T]FHKTIRPZMWeecU[[^Sb^d`
@HWI-ST640_0078:6:47:10688:100604#ATNTCGTATGNN/1
GCAGAAAAAGCTGCTCAAGAAGAAATGGAGAAAAGGGAACAGTTAAAAAAAAAAAAAAACAGTAAACTCAGTATATGCTTTTCTTGTGGGGGGGATA
+HWI-ST640_0078:6:47:10688:100604#ATNTCGTATGNN/1
\dec_ccec^a`dedeeeeee[dde^Z_abZaa[\^_a_babccceeeeeeeeecdcdcXUOU]]a^TR^\]^[^WJK[R[[SXW_[[V`BBBBBBB
@HWI-ST640_0078:6:47:6310:111286#ATNTCGTATCNN/1
GAAAAAGCTGCTCAAGAAGAAATGGAGAAAAGGGAACAGTTAAAAAAAAAAAAAAACAGTAAACTCAGTATATGCTTTTCTTGTGGGGGAGATATAC
+HWI-ST640_0078:6:47:6310:111286#ATNTCGTATCNN/1
gggfgfgggefffffWdddceeeeecedcgefffefg_ggggggfggedggggggZ\LZPc```_b[b[aTYYU[[__YRaU[Wb]Y_BBBBBBBBB
@HWI-ST640_0078:6:47:5095:170678#ATNTCGTAGGNN/1
GAACAGAGAGCAGAAAAAGCTGCTCAAGAAGAAATGGAGAAAAGGGAACAGTTAAAAAAAAAAAAAACAGTAAACTCAGTATATGCTTTTCTTGGGG
+HWI-ST640_0078:6:47:5095:170678#ATNTCGTAGGNN/1
gggggffdeffffffffdfggggggeeggegcbggee]ebcddddddefdggbegggggcggggac^R^[K]]YZXUR[UYHWVXacee`BBBBBBB
@HWI-ST640_0078:6:62:2569:13114#ANNTCGTANANN/1
GAGAGCAGAAAAAGCTGCTCAAGAAGAAATGGAGAAAAGGGAACAGTTAAAAAAAAAAAAAAACAGTAAACTCAGTATATGCTTTTCTTGTGGGGGG
+HWI-ST640_0078:6:62:2569:13114#ANNTCGTANANN/1
ggdffgggggggggggggggfgggggfggg^U`a^bb_^baeffffdfffgggggggggggggJgWPaaa\TYV[]`^a^dbdffd]daU]bbba^B
@HWI-ST640_0078:6:62:11407:81814#ANNTCGTANGNN/1
GAACAGAGAGCAGAAAAAGCTGCTCAAGAAGAAATGGAGAAAAGGGAACAGTTAAAAAAAAAAAAAAACAGTAAACTCAGTATATGCTTTTCTTGTG
+HWI-ST640_0078:6:62:11407:81814#ANNTCGTANGNN/1
ggggggggdggggggggfggggegggdgeggeegfdeaedcddde``cccccdccgegbgcggf_dccKc\Sc``\TbZ]baa[_c^ccc^BBBBBB
@HWI-ST640_0078:6:62:13531:133120#ANNTCGTANGNN/1
GAAAAAGCTGCTCAAGAAGAAATGGAGAAAAGGGAACAGTTAAAAAAAAAAAAAACAGTAAACTCAGTATATGCTTTTCTTGTGGGGGGGATATAAA
+HWI-ST640_0078:6:62:13531:133120#ANNTCGTANGNN/1
ggggggggfggggggedd_cdddddgggggggggeffaccfefffggggggggdbLRRU]``_P]NSPUOIHHPRa`^SYPPU`[aBBBBBBBBBBB
@HWI-ST640_0078:6:63:6554:93922#ANNTCGTANGNN/1
GAAAAAGCTGCTCAAGAAGAAATGGAGAAAAGGGAACAGTTAAAAAAAAAAAAAACAGTAAACTCAGTATATGCTTTTCTTGTGGGGGAGATATACA
+HWI-ST640_0078:6:63:6554:93922#ANNTCGTANGNN/1
ggggggegggggggggggggeddeeafadddYdccdfddbggggggggggfcgeYGNOU[ddadddd\d^b_b_bffcedV\T`c__BBBBBBBBBB
@HWI-ST640_0078:6:63:15020:133979#ANNTCGTANANN/1
CTGCTCAAGAAGAAATGGAGAAAAGGGAACAGTTAAAAAAAAAAAAAAAACAGTAAACTCAGTATATGCTTTTCTTGGGGGGGAGATATAAAAAAGA
+HWI-ST640_0078:6:63:15020:133979#ANNTCGTANANN/1
ggggfggfggg[gff[QZZZ^aa\Ygfcgd_X_a`dddddggggggggagOVNS]c]WK^SYKUPNSTPVbc`BBBBBBBBBBBBBBBBBBBBBBBB
@HWI-ST640_0078:6:66:11707:131469#ANNTCGTATGNN/1
GGAGAAAAGGGAACAGTTAAAAAAAAAAAAAAACAGTAAACTCAGTATATGCTTTTCTTGTGGGGGGGATATAAAAAAGAAAGAACCACTAGAACAT
+HWI-ST640_0078:6:66:11707:131469#ANNTCGTATGNN/1
b\b^`ddaddggggegegggggggggggggff_BBBBBBBBBBBBBBBBBBBBBBBBBBBBBBBBBBBBBBBBBBBBBBBBBBBBBBBBBBBBBBBB
@HWI-ST640_0078:6:66:9881:163522#ANNTCGTATGNN/1
AAGCTGCTCAAGAAGAAATGGAGAAAAGGGAACAGTTAAAAAAAAAAAAAAACAGTAAACTCAGTATATGCTTTTCTTGTGGGGGAGATATACAAAA
+HWI-ST640_0078:6:66:9881:163522#ANNTCGTATGNN/1
gggggggggfggeegcdddc]]__`c]\cceggcfgeeeggeddcegggge_eedXdd^_[bZ_[_S_]V^adda_]YWT^`bXWLMQMWMY[^^`B
@HWI-ST640_0078:6:2:7984:34569#ANNTCGTNNTNC/2
GAACAGAGAGCAGAAAAAGCTGCTCAAGAAGAAATGGAGAAAAGGGAACAGTTAAAAAAAAAAAAAAAAAGTAAACTCAGTATATGCTTTTCTTGTG
+HWI-ST640_0078:6:2:7984:34569#ANNTCGTNNTNC/2
ggfegfffefgfgggggddeddeaeedb[ddbdddggagcggdgfgegggf\fdfgffgf^gggfee`BBBBBBBBBBBBBBBBBBBBBBBBBBBBB
@HWI-ST640_0078:6:4:8576:14260#ANNTCGTNNNNC/2
GAGAAAAGGGAACAGTTAAAAAAAAAAAAAAACAGTAAACTCAGTATATGCTTTTCTTGTGGGGGAGATATACAAAAGAATGAACCACTAGAACATT
+HWI-ST640_0078:6:4:8576:14260#ANNTCGTNNNNC/2
fdOdddd_ddeffNfeggggggfddffgdgfdV_a\cacc_b]bPb]Vbbcfeeeead][^_O\KT\P]Zcccdaeca^cRTc`deca`badaOJ``
@HWI-ST640_0078:6:4:3831:95560#ANNTCGTNNNNC/2
GAACAGAGAGCAGAAAAAGCTGCTCAAGAAGAAATGGAGAAAAGGGAACAGTTAAAAAAAAAAAAAACAGTAAACTCAGTATATGCTTTTCTTGTGG
+HWI-ST640_0078:6:4:3831:95560#ANNTCGTNNNNC/2
gggggfggdffffggefgggeggeggggegfgfggeeeedeeddbdbee^fcffffffffggfggdddd[\accbZVXVK]]]MW]^b_bBBBBBBB
@HWI-ST640_0078:6:4:11454:169805#ANNTCGTNNNNC/2
AAGCTGCTCAAGAAGAAATGGAGAAAAGGGAACAGTTAAAAAAAAAAAAAAAACAGAAAACTCAGTATATGCTTTTCTTGGGGGGGGGATAAACAAA
+HWI-ST640_0078:6:4:11454:169805#ANNTCGTNNNNC/2
ggggggggggggagfdgg\fe^ebegggegefffggggggefggddfggfddcBBBBBBBBBBBBBBBBBBBBBBBBBBBBBBBBBBBBBBBBBBBB
@HWI-ST640_0078:6:5:19748:119587#ANNTCGTNNNNC/2
GAAAAAGCTGCTCAAGAAGAAATGGAGAAAAGGGAACAGTTAAAAAAAAAAAAAACAGTAAACTCAGTATATGCTTTTCTTGTGGGGGAGATATACA
+HWI-ST640_0078:6:5:19748:119587#ANNTCGTNNNNC/2
gggggggggggggggfefdeggggedbcffdffeeggggggggggggggggfgggWZXM`ccc]ccd_da]S_Y^fffdded`^fbaaOaGPZPT^`
@HWI-ST640_0078:6:7:20111:84279#ANNTCCCNNNNC/2
ATGGAACAGAGAGCAGAAAAAGCTGCTCAAGAAGAAATGGAGAAAAGGGAACAGTTAAAAAAAAAAAAAAAACAGTAAACTCAGTATATGCTTTTCT
+HWI-ST640_0078:6:7:20111:84279#ANNTCCCNNNNC/2
bb]aVddcddffe\fcfedfg^ggdfdfdffdf_edadd`efecbgggfgfddZdfffffggdgfWababcdadd\cb^^^BBBBBBBBBBBBBBBB
@HWI-ST640_0078:6:7:19299:189772#ANNTCGTNNNNC/2
GAGCAGAAAAAGCTGCTCAAGAAGAAATGGAGAAAAGGGAACAGTTAAAAAAAAAAAAAAACAGTAAACTCAGTATATGCTTTTCTTGGGGGGGGGA
+HWI-ST640_0078:6:7:19299:189772#ANNTCGTNNNNC/2
febfggfggggdgdggggfgeeffeggggggggggfggggfgggdgggeggggggggeggXHKJK__[[TU[^SMRYQW[decBBBBBBBBBBBBBB
@HWI-ST640_0078:6:8:12561:105688#ANNTCGTNNNNC/2
GCAGAAAAAGCTGCTCAAGAAGAAATGGAGAAAAGGGAACAGTTAAAAAAAAAAAAAAACAGTAAACTCAGTATATGCTTTTCTTGTGGGGGAGATA
+HWI-ST640_0078:6:8:12561:105688#ANNTCGTNNNNC/2
gggggggggeggggeggdgfffffggggegefffccd_fdfgeffggfgggggggggggBBBBBBBBBBBBBBBBBBBBBBBBBBBBBBBBBBBBBB
@HWI-ST640_0078:6:21:3039:172301#ANNTCGTANNNC/2
GAAATGGAGAAAAGGGAACAGTTAAAAAAAAAAAAAAACAGTAAACTCAGTATATGCTTTTCTTGGGGGGGAGATATACAAAAGAATGAACCACTAG
+HWI-ST640_0078:6:21:3039:172301#ANNTCGTANNNC/2
gggggggegcgggdggffefgggggggggggfggggfbHcXU`__]S_Y_VXJUTHT___BBBBBBBBBBBBBBBBBBBBBBBBBBBBBBBBBBBBB
@HWI-ST640_0078:6:21:9039:180525#ANNTCGTANNNC/2
GGAGAAAAGGGAACAGTTAAAAAAAAAAAAAAAACAGTAAACTCAGTATATGCTTTTCTTGTGGGGGAGATATACAAAAAAATGACCCACTAGAACA
+HWI-ST640_0078:6:21:9039:180525#ANNTCGTANNNC/2
ggggegggggggggfgggggggggggggfgggg^HPHSZW\ZKUVWSTLKWRM[^ccMa^bSc`cBBBBBBBBBBBBBBBBBBBBBBBBBBBBBBBB
@HWI-ST640_0078:6:24:12520:36825#ANNTCGTATNNC/2
GAAATGGAGAAAAGGGAACAGTTAAAAAAAAAAAAAAACAATAAACTCAGTATATGCTTTTCTTGTGGGGGGGATATACAAAAACATGAAACCCTAA
+HWI-ST640_0078:6:24:12520:36825#ANNTCGTATNNC/2
ggggggggggfff[fhfeffgeggggggggggggggggNcBBBBBBBBBBBBBBBBBBBBBBBBBBBBBBBBBBBBBBBBBBBBBBBBBBBBBBBBB
@HWI-ST640_0078:6:24:17314:125817#ANNTCGTAGNNC/2
TTATGGAACAGAGAGCAGAAAAAGCTGCTCAAGAAGAAATGGAGAAAAGGGAACAGTTACAAAAAAAAAAAACCAGTAAACTCAGTATATGCTTTTT
+HWI-ST640_0078:6:24:17314:125817#ANNTCGTAGNNC/2
hgdfffefefeeddfcfefffcfeeggggf^dd_ce^fdddYdc^dabed^ffffe_ed\Za_[Tfbff`^^BBBBBBBBBBBBBBBBBBBBBBBBB
@HWI-ST640_0078:6:25:17749:141010#ANNTCGTATNNC/2
AAAGAAATGGAGAAAAGGGAACAGTTAAAAAAAAAAAAAAACAGTAAACTCAGTATATGCTTTTCTTGTGGGGGAGATATACAAAAGAATGAACCAC
+HWI-ST640_0078:6:25:17749:141010#ANNTCGTATNNC/2
ggggcggffgggcggfggeggggfggeegggdgfgfgfggOGYEZb_O_^ZXZ]_X_^^Tadfcb[OGKX\]MVLPJHXQRPYX]^S[TFTb``acS
@HWI-ST640_0078:6:25:9854:157889#ANNTCGTAGNNC/2
GAACAGAGAGCAGAAAAAGCTGCTCAAGAAGAAATGGAGAAAAGGGAACAGTTAAAAAAAAAAAAAAACAGTAAACTCAGTATATGCTTTTCTTTGG
+HWI-ST640_0078:6:25:9854:157889#ANNTCGTAGNNC/2
ggggggfdggfafffgfgggdfWggfheff`efffgg\gfggggUeefffgfggeggggggggggggaUgaSbcbb]cbMZ]Y]VZN`cBBBBBBBB
@HWI-ST640_0078:6:25:10659:166769#ANNTCGTATNNC/2
GGAGAAAAGGGAACAGTTAAAAAAAAAAAAAAACAGTAAACTCAGTATATGCTTTTCTTGTGGGGGAGATATACAAAAGAATGAACCACTAGAACAT
+HWI-ST640_0078:6:25:10659:166769#ANNTCGTATNNC/2
ggdgfgggfgfedfdbddeegggfggfggggdd^ePS]ZPKQFJV[MVXYa\dddBBBBBBBBBBBBBBBBBBBBBBBBBBBBBBBBBBBBBBBBBB
@HWI-ST640_0078:6:27:19530:97997#ANNTCGTACNNC/2
GAACAGAGAGCAGAAAAAGCTGCTCAAGAAGAAATGGAGAAAAGGGAACAGTTAAAAAAAAAAAAAAACAGTAAACTCAGTATATGCTTTTCTTGTG
+HWI-ST640_0078:6:27:19530:97997#ANNTCGTACNNC/2
ggggggggcgdggdggggegadfffgggegcegfgfee^eeefffdeefggggddcffgfad^eeW_[PUY]^MbX[\Z\\[X_T`Vbab^BBBBBB
@HWI-ST640_0078:6:27:7677:107130#ANNTCGTATNNC/2
ACAGAGAGCAGAAAAAGCTGCTCAAGAAGAAATGGAGAAAAGGGAACAGTTAAAAAAAAAAAAAAAAAGTAAACTCAGTATATGCTTTTCTTGGTGG
+HWI-ST640_0078:6:27:7677:107130#ANNTCGTATNNC/2
fddah^WdbbWddddfeefdfdfffggaUcfdXdcefafad`eeefefaeeefafddMcedeeedXGRE^__BBBBBBBBBBBBBBBBBBBBBBBBB
@HWI-ST640_0078:6:27:4829:115984#ANNTCGTATNNC/2
GAAAAAGCTGCTCAAGAAGAAATGGAGAAAAGGGAACAGTTAAAAAAAAAAAAAAACAGTAAACTCAGTATATGCTTTTCTTGTGGGGGAGATATAC
+HWI-ST640_0078:6:27:4829:115984#ANNTCGTATNNC/2
ggggggggggggggegeggaggggggggggggggggggggggggeggddggggggWIZQ]bc__^UIYZZ`b[c`egeg^WSW]cVaaBBBBBBBBB
@HWI-ST640_0078:6:42:7210:87536#ANNTCNTANNGN/2
GGAGAAAAGGGAACAGTTAAAAAAAAAAAAAAACAGTAAACTCAGTATATGCTTTTCTTGGGGGGGAGATATACAAAAGAATGAACCACTAGAACAT
+HWI-ST640_0078:6:42:7210:87536#ANNTCNTANNGN/2
gggggdgfggfggggggggggggfgggegggfd]g`[fddb\bac__`a[``fcceddd_Yb`^^SHXOWcabddffaVSd^aaYacacba]cdce_
@HWI-ST640_0078:6:43:11280:173901#ANNTCGTANGGN/2
GCAGAAAAAGCTGCTCAAGAAGAAATGGAGAAAAGGGAACAGTTAAAAAAAAAAAAAAACAGTAAACTCAGTATATGCTTTTCTTGTGGGGGGGATA
+HWI-ST640_0078:6:43:11280:173901#ANNTCGTANGGN/2
ggggegggggeaefefefeedd^dd\b\_`ccc^^ffdffggdgeeefgggggggfggg_aa_ccccTcXXK[R[``Z`dacad^VH^X_BBBBBBB
@HWI-ST640_0078:6:44:1996:165228#AGNTCTTACGGN/2
TTATGGAACAGAGAGCAGAAAAAGCTGCTCAAGAAGAAATGGAGAAAAGGGAACAGTTAAAAAAAAAAAAAAACAGTAAACTCAGTATATGCTTTTC
+HWI-ST640_0078:6:44:1996:165228#AGNTCTTACGGN/2
ggggfgggggf^f]ggeggggfg_eggcegddeddfbdcc^^[aY[\VY]aaffdaddcddfdbggaggcd^U_dUS]]UFP]VZKXRNW^Z^``]X
@HWI-ST640_0078:6:45:12117:181638#AGNTCGTAGGAN/2
GAACAGAGAGCAGAAAAAGCTGCTCAAGAAGAAATGGAGAAAAGGGAACAGTTAAAAAAAAAAAAAAACAGTAAACTCAGTATATGCTTTTCTTGTG
+HWI-ST640_0078:6:45:12117:181638#AGNTCGTAGGAN/2
ggggggfgfgdggfggggfgdgggggggegggggdfddfeeggggecgggggggdgggggggggggggddV_cffc`c`c\a[]^eddffd[ddd_d
@HWI-ST640_0078:6:46:18366:156996#AGNTCGTAGGAN/2
ACAGAGAGCAGAAAAAGCTGCTCAAGAAGAGATGGAGAAAAGGGAACAGTTAAAAAAAAAAAAAAACAGTAAACTCAGTATATGCTTTTCTTGTGGG
+HWI-ST640_0078:6:46:18366:156996#AGNTCGTAGGAN/2
ggggfgfggggggggggggggfgggeefffadddccd`ffffffcggggbggggggggggfggggaRaT^Z_XYVPPYVXY^YX\cddd^^^WR^cc
@HWI-ST640_0078:6:47:11217:8049#ATNTCGTATGNN/2
AAGCTGCTCAAGAAGAAATGGAGAAAAGGGAACAGTTAAAAAAAAAAAAAAACAGAAAACTCAGTATATGCTTTTCTTGGGGGGGAGATATAAAAAA
+HWI-ST640_0078:6:47:11217:8049#ATNTCGTATGNN/2
ggdgggggggggffggggfgf]fefee`fcdfedegggggfgegggggggffIcBBBBBBBBBBBBBBBBBBBBBBBBBBBBBBBBBBBBBBBBBBB
@HWI-ST640_0078:6:47:13474:120164#ATNTCGTATGNN/2
AGAAGAAATGGAGAAAAGGGAACAGTTAAAAAAAAAAAAAAACAGTAAACTCAGTATATGCTTTTCTTGTGGGGGAGATATACAAAAGAATGAACCA
+HWI-ST640_0078:6:47:13474:120164#ATNTCGTATGNN/2
gggggggggggceggdddbdefeeeaeegfggfgggggdfee]dQZ``^]LR[XTaZaR`efefe_^_U_Z^WD]DNIFOOV[]]d_V__fe^ed`f
@HWI-ST640_0078:6:61:6701:78913#AGNTCGTANGNN/2
CAAGAAGAAATGGAGAAAAGGGAACAGTTAAAAAAAAAAAAAAACAGTAAACTCAGTATATGCTTTTCTTGTGGGGGGGATATACAAAAGAATGACC
+HWI-ST640_0078:6:61:6701:78913#AGNTCGTANGNN/2
gggggggegggggegddddUa]`ccffeffgggggggggggdg^DRUS]^^[Y__b^ZXX[\M^`b_BBBBBBBBBBBBBBBBBBBBBBBBBBBBBB
@HWI-ST640_0078:6:62:13829:23631#ANNTCGTANGNN/2
TTATGGAACAGAGAGCAGAAAAAGCTGCTCAAGAAGAAATGGAGAAAAGGGAACAGTTAAAAAAAAAAAAAAACAGAAAACTCAGTATATGCTTTTC
+HWI-ST640_0078:6:62:13829:23631#ANNTCGTANGNN/2
gggggggggggggegggggggggggggggggggegdfffdfdfddeggeeggggggggggggggggdgggggdHcOF[YXPMNMVTXFPS]^]bbe^
@HWI-ST640_0078:6:62:4778:26670#ANNTCGTANGNN/2
CAGAAAAAGCTGCTCAAGAAGAAATGGAGAAAAGGGAACAGTTAAAAAAAAAAAAAAACAGTAAACTCAGTATATGCTTTTCTTGGGGGGGAGATAT
+HWI-ST640_0078:6:62:4778:26670#ANNTCGTANGNN/2
ggggggggggggggggggdgdadddPPTSX]_ZRU`bcccgg^gggggegdggggggdS`[M^aBBBBBBBBBBBBBBBBBBBBBBBBBBBBBBBBB
@HWI-ST640_0078:6:62:20567:155922#ANNTCGTANCNN/2
ACAGAGAGCAGAAAAAGCTGCTCAAGAAGAAATGGAGAAAAGGGAACAGTTAAAAAAAAAAAAAAAACAGTAACCTCAGTATATGCTTTTCTTTGGG
+HWI-ST640_0078:6:62:20567:155922#ANNTCGTANCNN/2
ggegfff\efegeeggggaefWffgfbfefcaacUab^bad^eedddddcdfeecgfggggggggecQd_BBBBBBBBBBBBBBBBBBBBBBBBBBB
@HWI-ST640_0078:6:63:20225:141358#ANNTCGTANTNN/2
GGAGAAAAGGGAACAGTTAAAAAAAAAAAAAAACAGTAAACTCAGTATATGCTTTTCTTGTGGGGGAGATATACAAAAGAATGACCCCCTAGAAACT
+HWI-ST640_0078:6:63:20225:141358#ANNTCGTANTNN/2
ggggegfgggggggffefeggggggggdggggcNcLS^^V[][Y][bbI]SKY]_XPOXTWa]Z_HDRFFVVVW]cd^BBBBBBBBBBBBBBBBBBB
@HWI-ST640_0078:6:65:13793:100543#ANNTCGTAGGNN/2
ACAGAGAGCAGAAAAAGCTGCTCAAGAAGAAATGGAGAAAAGGGAACAGTTAAAAAAAAAAAAAACAGTAAACTCAGTATATGCTTTTCTTGTGGGG
+HWI-ST640_0078:6:65:13793:100543#ANNTCGTAGGNN/2
gcdgfgegffgggegeeeeY^`_bbcffgfeee[egggggggegcdefffddcdefdgdggcegcU]]Ubccfcb_cMb__\`]`hhf_feeedcff
@HWI-ST640_0078:6:65:11375:115104#ANNTCGTATGNN/2
AGCAGAAAAAGCTGCTCAAGAAGAAATGGAGAAAAGGGAACAGTTAAAAAAAAAAAAAACAGTAAACTCAGTATATGCTTTTCTTGTGGGGGGGATA
+HWI-ST640_0078:6:65:11375:115104#ANNTCGTATGNN/2
gdgggggggggggggbfffbgdadfcdegefgggdXfaaeedfddgcggggggfggfgg]\VMcfLMRPSSKXPV[\b`abbac^QY[baBBBBBBB
@HWI-ST640_0078:6:65:14496:137371#ANNTCGTATGNN/2
TTATGGAACAGAGAGCAGAAAAAGCTGCTCAAGAAGAAATGGAGAAAAGGGAACAGTTAAAAAAAAAAAAAAACAGTAAACTCAGTATATGCTTTTC
+HWI-ST640_0078:6:65:14496:137371#ANNTCGTATGNN/2
gggggggggggagfggggdggfggggggggggeegfggggggbggcgbefggfgfecfgggfgggggdggffQPaVX[]SIPMU[KZV[RY``ba`d
@HWI-ST640_0078:6:65:17377:199384#ANNTCGTATANN/2
AAACAGAGAGCAGAAAAAGCTGCTCAAGAAGAAATGGAGAAAAGGGAACAGTTAAAAAAAAAAAAAAACAGTAAACTCAGTATATGCTTTTCTTGTG
+HWI-ST640_0078:6:65:17377:199384#ANNTCGTATANN/2
ggfegedffbcffeeggffgfWbc``bb^bVafabeaeedgggdgfafeffcfffgfgddeffggdc\^fa`ccYQV_[]]_Ta^eadfaaRT]]`b
@HWI-ST640_0078:6:66:2202:66137#ANNTCGTATGNN/2
GCTCAAGAAGAAATGGAGAAAAGGGAACAGTTAAAAAAAAAAAAAAAAAGTAAACTCAGTATATGCTTTTCTTGTGGGGGAGATAAACAAAAGAATG
+HWI-ST640_0078:6:66:2202:66137#ANNTCGTATGNN/2
ggggggggegfgffe\_YbccaafcdggggggdgggggggdggggaBBBBBBBBBBBBBBBBBBBBBBBBBBBBBBBBBBBBBBBBBBBBBBBBBBB
@HWI-ST640_0078:6:66:4845:159837#ANNTCGTATGNN/2
GAGAGCAGAAAAAGCTGCTCAAGAAGAAATGGAGAAAAGGGAACAGTTAAAAAAAAAAAAAAAACAGTAAACTCAGTATATGCTTTTCTTGTGGGGG
+HWI-ST640_0078:6:66:4845:159837#ANNTCGTATGNN/2
ggggggggggggggggggdgedf^efdfcfgedeaedcfffeeffgegegffffgggggffdfUHMRY^\S]`_XbZY_]bbcffgg`f]XH]_]b\
@HWI-ST640_0078:6:67:12869:145774#ANNTCGTATGNN/2
ACAGAGAGCAGAAAAAGCTGCTCAAGAAGAAATGGAGAAAAGGGAACAGTTAAAAAAAAAAAAAAACAGTAAACTCAGTATATGCTTTTCTTGTGGG
+HWI-ST640_0078:6:67:12869:145774#ANNTCGTATGNN/2
ggegfgfgfggfgggfcggggcgggggfgfggggggegfgggegggggggggegegfggegggggdVdaYddaddddd_d`cccc`Va__fdfbfee
@HWI-ST640_0078:6:1:1955:4788#ANNTCGTNNNNC/1
GGTTCATTCTTTTGTATATCTCCCCCACAAGAAAAGCATATACTGAGTTTACTGTTTTTTTTTCTTTTTTAACTGTTCCCTTTTCTCCATTTCTTCT
+HWI-ST640_0078:6:1:1955:4788#ANNTCGTNNNNC/1
gggggggggggggdgggggggggggggggceffffcffeedgfggafbeeceecc`ggdgafcKcdd`dd`Tab^ad_dbfdfe^BBBBBBBBBBBB
@HWI-ST640_0078:6:1:17676:37976#ANNTCGTNNNNC/1
TTCTAGTGGTTCATTCTTTTGTATATCTCCCCCACAAGAAAAGCATATACTGAGTTTACTGTTTTTTTTTTTTTTTAACTGTTCCCTTTTCTCCATT
+HWI-ST640_0078:6:1:17676:37976#ANNTCGTNNNNC/1
gggggeeggegggggggfggggggggggggggggggggggggggegffgfggdgdggddegdcgggdggggfgfgbV\`^VX[[[addcdSRP]G[]
@HWI-ST640_0078:6:1:11530:86225#ANNTCGTNNNNC/1
CAAGAAAAGCATATACTGAGTTTACTGTTTTTTTTTTTTTTTAACTGTTCCCTTTTCTCCATTTCTTCTTGAGCAGCTTTTTCTGCTCTCTGTTCCA
+HWI-ST640_0078:6:1:11530:86225#ANNTCGTNNNNC/1
f_ffffffffffbd^Y^PY^[aa_bffeefc^ffffffffdYRcZTIVYYd_cddaK[R`XZ`a]ccce^`SW`JORY[[cbc^BBBBBBBBBBBBB
@HWI-ST640_0078:6:1:16369:106888#ANNTCGTNNNNC/1
ATGTTCTAGTGGTTCATTCTTTTGTATATCTCCCCCACAAGAAAAGCATATACTGAGTTTACTGTTTTTTTTTTTTTTTAACTGTTCCCTTTTCTCC
+HWI-ST640_0078:6:1:16369:106888#ANNTCGTNNNNC/1
gggggggggggggggggggggggggggggggggggggggegdggggdgggggfgedfadfcfdbdeggdgggggggfggabcbMbYW]F]`a^\SZ_
@HWI-ST640_0078:6:1:8462:111728#ANNTCGTNNNNC/1
TTGTATATCTCCCCCACAAGAAAAGCATATACTGAGTTTACTGTTTTTTTTTTTTTTTAACTGTTCCCTTTTCTCCATTTCTTCTTGAACAGCTTTT
+HWI-ST640_0078:6:1:8462:111728#ANNTCGTNNNNC/1
ggggggggggggggggggggeeeeScccccggggggggggggggggggggggggggggXeccc`c]edceda[S\bQbcb\\_TY`UTK]MZY[]fe
@HWI-ST640_0078:6:1:13984:173341#ANNTCGTNNNNC/1
TTGTATATCTCCCCCACAAGAAAAGCATATACTGAGTTTACTGTTTTTTTTTTTTTTTAACTGTTCCCTTTTCTCCATTTCTTCTTGGTCAGCTTTT
+HWI-ST640_0078:6:1:13984:173341#ANNTCGTNNNNC/1
ggegggggggfggggffff^eeeeegggggfggggfdfffgggdgggggggggggggg^g\[`]ceeedgedZ^cdSdddX^YU]KHLPSVVMWZcc
@HWI-ST640_0078:6:1:19203:187556#ANNTCGTNNNNC/1
TTTGTATATCTCCCCCACAAGAAAAGCATATACTGAGTTTACTGTTTTTTTTTTTTTTTAACTGTTCCCTTTTCTCCATTTCTTTTTGAGCAGCTTT
+HWI-ST640_0078:6:1:19203:187556#ANNTCGTNNNNC/1
ggggggggggfggggggggggggggggggggggggeggggdddYcdeeeeggggggfgeV\[^T]`c[c[ddaQZRUG[[_BBBBBBBBBBBBBBBB
@HWI-ST640_0078:6:2:4694:28513#ANNTCGTNNGNC/1
CTTTTGTATATCTCCCCCACAAGAAAAGCATATACTGAGTTTACTGTTTTTTTTTTTTTTTAACTGTTCCCTTTTCTCCATTTCTTCTTGAGCAGCT
+HWI-ST640_0078:6:2:4694:28513#ANNTCGTNNGNC/1
ggggggggggggggggggggfgggfggdgggggggddcbbddcddg`ggeggggggggegdIb_``_cXcdcdebGOOZE[``BBBBBBBBBBBBBB
@HWI-ST640_0078:6:2:14829:100848#ANNTCGTNNGNC/1
GAAAAGCATATACTGAGTTTACTGTTTTTTTTTTTTTTTAACTGTTCCCTTTTCTCCATTTCTTCTTTAGCAGCTTTTTCTGCTCTCTGTTCCATCT
+HWI-ST640_0078:6:2:14829:100848#ANNTCGTNNGNC/1
_X[]YKZ_aTab_]]][_badad_ceedd_gg^gddbd\c^H]Y_]ZLZ]a_cBBBBBBBBBBBBBBBBBBBBBBBBBBBBBBBBBBBBBBBBBBBB
@HWI-ST640_0078:6:2:6771:118311#ANNTCGTNNGNC/1
CTTTTGTATATCTCCCCCACAAGAAAAGCATATACTGAGTTTACTGTTTTTTTTTTTTTTTAACTGTTCCCTTTTCTCCATTTCTTCTTGAGCAGCT
+HWI-ST640_0078:6:2:6771:118311#ANNTCGTNNGNC/1
gggggggggggggggggggggggeggggfggggggggcgdffefegggggggggggggggcU`^aSYRX]]]`a`SPR]M^ccQ^WRLWK^]_^BBB
@HWI-ST640_0078:6:3:11055:41610#ANNTCGTNNNNC/1
GGTTCATTCTTTTGTATATCTCCCCCACAAGAAAAGCATATACTGAGTTTACTGTTTTTTTTTTTTTTAACTGTTCCCTTTTCTCCATTTCTTCTTG
+HWI-ST640_0078:6:3:11055:41610#ANNTCGTNNNNC/1
^QW^^bccccgggbeggggggggggggggggeggdggggggggfgdfaefdfeedgggggggggggggZaUS\Y]`b]]adcaQZd]cddX^BBBBB
@HWI-ST640_0078:6:3:3173:135242#ANNTCGTNNNNC/1
TTCTAGTGGTTCATTCTTTTGTATATCTCCCCCACAAGAAAAGCATATACTGAGTTTACTGTTTTTTTTTTTTTTTAACTGTTCCCTTTTCTCCATT
+HWI-ST640_0078:6:3:3173:135242#ANNTCGTNNNNC/1
ggggg`]Sa_\_Z_]ffgggfggggdeggfggggggggggfgggegggegfedfWdeeeefbbcada_bbggcb_f_aecMY\\T_Z`_^BBBBBBB
@HWI-ST640_0078:6:3:6534:168624#ANNTCGTNNNNC/1
GTTCTAGTGGTTCATTATTTTGTATATCTCCCCCACAAGAAAAGCATATACTGAGTTTACTGTTTTTTTTTTTTTTAACTGTTCCCTTTTCTCCATT
+HWI-ST640_0078:6:3:6534:168624#ANNTCGTNNNNC/1
fgggfcX`ccdddddggfgffVdffeeeeegggggdfggggggdggfgecfffTfbecdeddcccdfddddgdggfffTddceXad_ddad_ddR_b
@HWI-ST640_0078:6:3:12842:198975#ANNTCGTNNNNC/1
TGTTCTAGTGGTTCATTCTTTTGTATATCTCCCCCACAAGAAAAGCATATACTGAGTTTACTGTTTTTTTTTTTTTTTAACTGTTCCCTTTTCTCCA
+HWI-ST640_0078:6:3:12842:198975#ANNTCGTNNNNC/1
gggggffaeffffffgggggggdggggggggggggdgggggggegfefffegfgbfbeecgggegggbgdgggggffcRdccaccZdcadde`d^BB
@HWI-ST640_0078:6:4:3831:95560#ANNTCGTNNNNC/1
CTTTTGTATATCTCCCCCACAAGAAAAGCATATACTGAGTTTACTGTTTTTTTTTTTTTTAACTGTTCCCTTTTCTCCATTTCTTCTTGAGCATCTT
+HWI-ST640_0078:6:4:3831:95560#ANNTCGTNNNNC/1
gggggfggggggggggggggdgggggggfggfggfffdfbbeeeagdeegggggdggagg^c\[^`_`ccVcccVWT[UYccX_BBBBBBBBBBBBB
@HWI-ST640_0078:6:5:2213:4774#ANNTCGTNNNNC/1
GTTCATTCTTTTGTATATCTCCCCCACAAGAAAAGCATATACTGAGTTTACTGTTTTTTTTTTTTTTAACTGTTCCCTTTTCTCCATTTCTTCTTGA
+HWI-ST640_0078:6:5:2213:4774#ANNTCGTNNNNC/1
feffefffffgggggfdf^feggegggggeegdeggagggddffceceeeeegegggccgggggg\dFSJ[TTURdddddc\\Z`OU^[Wca[\c^Z
@HWI-ST640_0078:6:5:6457:34080#ANNTCGTNNNNC/1
TGTTCTAGTGGTTCATTCTTTTGTATATCTCCCCCACAAGAAAAGCATATACTGAGTTTACTGTTTTTTTTTTTTTTAACTGTTCCCTTTTCTCCAT
+HWI-ST640_0078:6:5:6457:34080#ANNTCGTNNNNC/1
gggggffddffffffgfgggggggggggggggggggggfgeggfgggeggeggcggdggegggeggdaegfggggecUYTPQQUP_^^b_BBBBBBB
@HWI-ST640_0078:6:5:14216:175222#ANNTCGTNNNNC/1
TTCTAGTGGTTCATTCTTTTGTATATCTCCCCCACAAGAAAAGCATATACTGAGTTTACTGTTTTTTTTTTTTTTAACTGTTCCCTTTTCTCCATTT
+HWI-ST640_0078:6:5:14216:175222#ANNTCGTNNNNC/1
ggggggegggggggfggggggeggggggfggggbgdeceeddeeegggeeggeedggegcgddaeeccdefedeacdee\ddbfcgggbbbbdVcdc
@HWI-ST640_0078:6:6:12045:100445#AGNTCGTNNNNC/1
CTCCCCCACAAGAAAAGCATATACTGAGTTTACTGTTTTTTTTTTTTTTTAACTGTTCCCTTTTCTCCATTTCTTCTTGAGCAGCTTTTTCTGCTCT
+HWI-ST640_0078:6:6:12045:100445#AGNTCGTNNNNC/1
ggggggggggggggggggggggggggegegfefegegggggggggggggg^dZd\`bbcc_ece^NT_T]bbQb`BBBBBBBBBBBBBBBBBBBBBB
@HWI-ST640_0078:6:6:5956:115443#ATNTCGTNNNNC/1
GTTCTAGTGGTTCATTCTTTTGTATATCTCCCCCACAAGAAAAGCATATACTGAGTTTACTGTTTTTTTTTTTTTTAACTGTTCCCTTTTCTCCATT
+HWI-ST640_0078:6:6:5956:115443#ATNTCGTNNNNC/1
fdgfgfeeffggggggfggfgdgggggggggggg_fdcfddggegeggddfffaeceebfdfd`ebgaggegddgeb`[THQNNV`a`d_BBBBBBB
@HWI-ST640_0078:6:7:11098:46403#ANNTCGTNNNNC/1
TTCTAGTGGTTCATTCTTTTGTATATCTCCCCCACAAGAAAAGCATATACTGAGTTTACTGTTTTTTTTTTTTTTAACTGTTCCCTTTTCTCCATTT
+HWI-ST640_0078:6:7:11098:46403#ANNTCGTNNNNC/1
ggggggdggegggggefggfgeggggeggggggagaeebgdgegggggegef_dageaedgdgggdggggegggdRdbaTb[bcbaccc`BBBBBBB
@HWI-ST640_0078:6:8:20919:28915#ANNTCGTNNNNC/1
GAAAAGCATATACTGAGTTTACTGTTTTTTTTTTTTTTAACTGTTCCCTTTTCTCCATTTCTTCTTGAGCAGCTTTTTCTGCTCTCTGTTCCATTAT
+HWI-ST640_0078:6:8:20919:28915#ANNTCGTNNNNC/1
e_eeee_eedcaacbLcbbc`acbcaeeededeeeedeMe[ZY\`ee`ee^XHXU\Q]`X[e^bee[[aKNRIIT[XZZM^^cBBBBBBBBBBBBBB
@HWI-ST640_0078:6:8:9218:29967#ANNTCGTNNNNC/1
TTTGTATATCTCCCCCACAAGAAAAGCATATACTGAGTTTACTGTTTTTTTTTTTTTAACTGTTCCCTTTTCTCCATTTCTTCTTGAGCAGCTTTTT
+HWI-ST640_0078:6:8:9218:29967#ANNTCGTNNNNC/1
dggggggggfgggffgggffdfgfggagfggadgeef`fdeeeeed\ddefddgdgggf`^bbdcffdcaacd_d^ddddc\abbdedcYeVeeecd
@HWI-ST640_0078:6:8:12561:105688#ANNTCGTNNNNC/1
ATGTTCTAGTGGTTCATTCTTTTGTATATCTCCCCCACAAGAAAAGCATATACTGAGTTTACTGTTTTTTTTTTTTTTTAACTGTTCCCTTTTCTCC
+HWI-ST640_0078:6:8:12561:105688#ANNTCGTNNNNC/1
ffbdfeeeebfedefgggggggfdagggggdggggg_ggggeegdgcddegggdgcgcggcebf_eeefegggggffff\^`TT\W\]\S\_BBBBB
@HWI-ST640_0078:6:8:19613:116782#ANNTCGTNNNNC/1
CCCCACAAGAAAAGCATATACTGAGTTTACTGTTTTTTTTTTTTTTTAACTGTTCCCTTTTCTCCATTTCTTCTTGAGCAGCTTTTTCTGCTCTCTG
+HWI-ST640_0078:6:8:19613:116782#ANNTCGTNNNNC/1
ggggfggffggfgggggfgggggegdggegggefggggggefggggc^eSM]VV[ccaccbTR`cR]_\KTXLYW\]]a`[M`acb_BBBBBBBBBB
@HWI-ST640_0078:6:8:12993:141381#ANNTCGTNNNNC/1
CAAGAAAAGCATATACTGAGTTTACTGTTTTTTTTTTTTTTTAACTGTTCCCTTTTCTCCATTTCTTCTTGAGCAGCTTTTTCTGCTCTCTGTTCCA
+HWI-ST640_0078:6:8:12993:141381#ANNTCGTNNNNC/1
ggggggggfgggggggg`egdggegegefggggggggggggce]a[cbWcd^eed]VO]`[ecbad_^bUNTXPK]T_`^dc[YSY[ZQU^]``ccB
@HWI-ST640_0078:6:8:8594:183302#ANNTCGTNNNNC/1
GTTCTAGTGGTTCATTCTTTTGTATATCTCCCCCACAAGAAAAGCATATACTGAGTTTACTGTTTTTTTTTTTTTTTAACTGTTCCCTTTTCTCCAT
+HWI-ST640_0078:6:8:8594:183302#ANNTCGTNNNNC/1
gggggggeggggggggfgggggggggggggggggeggagggdefeggeggfffbfadcafeeeedggcgg^f_fced_aaVMZPSc_cccBBBBBBB
@HWI-ST640_0078:6:21:3052:198906#ANNTCGTANNNC/1
AGTTCATTCTTTTGTATATCTCCCCCACAAGAAAAGCATATACTGAGTTTACTGTTTTTTTTTTTTTTTAACTGTTCCCTTTTCTCCATTTCTTCTT
+HWI-ST640_0078:6:21:3052:198906#ANNTCGTANNNC/1
ggegggggggggggggggggggggggggfggfggggggggggfdecgdgffgggbggggggggggegggZ__`c_accccfcf`MU[RY[`BBBBBB
@HWI-ST640_0078:6:22:15198:132361#ANNTCGTANNNC/1
GTATATCTCCCCCACAAGAAAAGCATATACTGAGTTTACTGTTTTTTTTTTTTTTTAACTGTTCCCTTTTCTCCATTTCTTCTTGGGCAGCTTTTTC
+HWI-ST640_0078:6:22:15198:132361#ANNTCGTANNNC/1
gggggggggggggggfgggggggggggfegffdedffdfegegggggggggggggcZ^\dS[VT_ccaccNNQVP_a^Q\ZP[SDKPWVWZMa`^^B
@HWI-ST640_0078:6:24:17314:125817#ANNTCGTAGNNC/1
ATCTCCCCCACAAGAAAAGCATATACTGAGTTTACTGTTTTTTTTTTTTTTTAACTGTTCCCTTTTCTCCATTTCTTCTTGAGCAGCTTTTTCTGCT
+HWI-ST640_0078:6:24:17314:125817#ANNTCGTAGNNC/1
fffffeffffdddeaffdfefffeefffeedefefdb`ddfffdfdffffedbT\_US][aXbbbc`cc^JbbcbcZZc[W`c`^^ZcYcddb^[``
@HWI-ST640_0078:6:24:14671:144929#ANNTCGTAANNC/1
CGAATGTTCTAGTGGTTCATTCTTTTGTATATCTCCCCCACAAGAAAAGCATATACTGAGTTTACTGTTTTTTTTTTTTTTTAACTGTTCCCTTTTC
+HWI-ST640_0078:6:24:14671:144929#ANNTCGTAANNC/1
ggggggggggfddffdffffggggfgdefeeegggggfgggdfecgcggcggegaeed\d`be^edeceecgedgdgggedfYbb[JMZY`]]bbc`
@HWI-ST640_0078:6:24:2479:195008#ANNTCGTAGNNC/1
TTCTAGTGGTTCATTCTTTTGTATATCTCCCCCACAAGAAAAGCATATACTGAGTTTACTGTTTTTTTTTTTTTTTAACTGTTCCCTTTTCTCCATT
+HWI-ST640_0078:6:24:2479:195008#ANNTCGTAGNNC/1
ggggggegggggeggggggggegggggggggggggegeegggggggggegdbafaeedecgeageg^gggggdeddX]baBBBBBBBBBBBBBBBBB
@HWI-ST640_0078:6:26:11689:36068#ANNTCGTATNNC/1
CTTTTGTATATCTCCCCCACAAGAAAAGCATATACTGAGTTTACTGTTTTTTTTTTTTTTTAACTGTTCCCTTTTCTCCATTTCTTCTTGAGCAGCT
+HWI-ST640_0078:6:26:11689:36068#ANNTCGTATNNC/1
gggggggggggggggggggggggggggggggggggfebedggggggeggdggggggggggecdccS]``a^cdecYNZYVeeebdd_acBBBBBBBB
@HWI-ST640_0078:6:26:19429:116238#ANNTCGTATNNC/1
ATTCTAGTGGTTCATTCTTTTGTATATCTCCCCCACAAGAAAAGCATATACTGAGTTTACTGTTTTTTTTTTTTTTTAACTGTTCCCTTTTCCCCTT
+HWI-ST640_0078:6:26:19429:116238#ANNTCGTATNNC/1
NXZU]]XcVVec[baca^_dd^^c[c_beaacaZNaWW]\]N^Raede\_XabW^d_ddcccddddbdW^IISPVQZ]_ZGLQMRTZ^_BBBBBBBB
@HWI-ST640_0078:6:27:1195:39455#ANNTCGTATNNC/1
GTATATCTCCCCCACAAGAAAAGCATATACTGAGTTTACTGTTTTTTTTTTTTTTTAACTGTTCCCTTTTCTCCTTTTCTTCTTGAGCAGCTTTTTC
+HWI-ST640_0078:6:27:1195:39455#ANNTCGTATNNC/1
gggggggfggggfgggggcdcggadggeegeeafcdede`dbcceagdddgggggcI_abT[Z[^W[aa`BBBBBBBBBBBBBBBBBBBBBBBBBBB
@HWI-ST640_0078:6:27:5889:103158#ANNTCGTAGNNC/1
CTTTTGTATATCTCCCCCACAAGAAAAGCATATACTGAGTTTACTGTTTTTTTTTTTTTTTTAACTGTTCCCTTTTCTCCCTTTCTTCTTTGGCCGC
+HWI-ST640_0078:6:27:5889:103158#ANNTCGTAGNNC/1
gggggeggggggfgggggggggfggffafffffefggcgdfggggggfgdfggfdgggfefdTd^YTVRVb]YabBBBBBBBBBBBBBBBBBBBBBB
@HWI-ST640_0078:6:27:17202:159188#ANNTCGTATNNC/1
CTTTTGTATATCTCCCCCACAAGAAAAGCATATACTGAGTTTACTGTTTTTTTTTTTTTTTAACTGTTCCCTTTTCTCCATTTCTTCTTGAGCAGCT
+HWI-ST640_0078:6:27:17202:159188#ANNTCGTATNNC/1
fffffffffceedeefffafffffff^eeefefae^]Y^UabZaa]]]b]ffffffffffd^bSY]_BBBBBBBBBBBBBBBBBBBBBBBBBBBBBB
@HWI-ST640_0078:6:27:10391:162575#ANNTCGTATNNC/1
ATTCTTTTGTATATCTCCCCCACAAGAAAAGCATATACTGAGTTTACTGTTTTTTTTTTTTTAACTGTTCCCTTTTCTCCATTTCTTCTTGAGCAGC
+HWI-ST640_0078:6:27:10391:162575#ANNTCGTATNNC/1
gggggggggggggggfgggggggggdffffeggggeffffedaffffffegcfgggegffgdge^Tdccdggagedd\ddacffdffcfbece^aBB
@HWI-ST640_0078:6:28:4055:98630#ANNTCGTATNNC/1
TTTGTATATCTCCCCCACAAGAAAAGCATATACTGAGTTTACTGTTTTTTTTTTTTTTTAACTGTTCCCTTTTCTCCATTTCTTCTTGAGCAGCTTT
+HWI-ST640_0078:6:28:4055:98630#ANNTCGTATNNC/1
ggggggfggfggggggdgggggggggfegggggggbgcdgdfaddggagcggdgfgggg^\bb`Wd^ed`bbb`Xac]ccda^d[ccaXbc\aBBBB
@HWI-ST640_0078:6:28:10527:139969#ANNTCGTATNNC/1
TGTATATCTCCCCCACAAGAAAAGCATATACTGAGTTTACTGTTTTTTTTTTTTTTTAACTGTTCCCTTTTCTCCATTTCTTCTTGAGCAGCTTTTT
+HWI-ST640_0078:6:28:10527:139969#ANNTCGTATNNC/1
ggggggggfgggggaffffeffdfeggggdeee\e`eebegfegeggggdggggggegdbaabaeb^e]e_X_\]G]]]R`[U^Nd_a`aaZedeBB
@HWI-ST640_0078:6:28:5673:197665#ANNTCGTATNNC/1
CTTTTGTATATCTCCCCCACAAGAAAAGCATATACTGAGTTTACTGTTTTTTTTTTTTTTTAACTGTTCCCTTTTCTCCATTTCTTCTTGTGTCGCT
+HWI-ST640_0078:6:28:5673:197665#ANNTCGTATNNC/1
edeeedeeeecdecea[^^^eeddeddVdaeeeceeeaeceeeeeeeeeeaeddeeeeeeSK`WZHZVKYd_cUdXFZ]HbccMbBBBBBBBBBBBB
@HWI-ST640_0078:6:41:17654:30288#ANNTCGTANCTN/1
CTTTTGTATATCTCCCCCACAAGAAAAGCATATACTGAGTTTACTGTTTTTTTTTTTTTTAACTGTTCCCTTTTCTCCATTTCTTCTTGAGCAGCTT
+HWI-ST640_0078:6:41:17654:30288#ANNTCGTANCTN/1
ggfgggggggggggggggggggdggggeggggggfffdedffdffgacgfgggfggdgfgRccb[]c\_cae_e`a^cQceec_eaddX`ca^cBBB
@HWI-ST640_0078:6:41:19485:78658#ANNTCGTANATN/1
CCCCCCCACAAGAAAAGCATATACTGAGTTTACTGTTTTTTTTTTTTTTAACTGTTCCCTTTTCTCCATTTCTTCTTGAGCAGCTTTTTCTGCTCTC
+HWI-ST640_0078:6:41:19485:78658#ANNTCGTANATN/1
gggggggggdgggggfgcgggggggebebecccc`cffffgggggggggcea^eedddgeeegd]`dbbedaddcafdcdacdb_eeff^WS__aZc
@HWI-ST640_0078:6:41:5389:188313#ANNTCGTANGGN/1
GTTCTAGTGGTTCATTCTTTTGTATATCTCCCCCACAAGAAAAGCATATACTGAGTTTACTGTTTTTTTTTTTTTTTAACTGTTCCCTTTTCTCCAT
+HWI-ST640_0078:6:41:5389:188313#ANNTCGTANGGN/1
gggggdgdggggggggeggg_LZ_baa``aggggggfggdggfcgggggegggdfaeeefdecddgeggggg_fcaaZ\`_N_Z]c^addBBBBBBB
@HWI-ST640_0078:6:42:5230:147400#ANNTCNTANNGN/1
GAATGTTCTAGTGGTTCATTCTTTTGTATATCTCCCCCACAAGAAAAGCATATACTGAGTTTACTGTTTTTTTTTTTTTTTAACTGTTCCCTTTTCT
+HWI-ST640_0078:6:42:5230:147400#ANNTCNTANNGN/1
fdgggdfgage\eeefffffggfggfcggdaffcfgggggdggeggggdggggecd[^cZefcebfadeacdd^cfffff\U[J[MUNQWa\bbBBB
@HWI-ST640_0078:6:43:1723:9480#ANNTCNTANNNN/1
TTTGTATATCTCCCCCACAAGAAAAGCATATACTGAGTTTACTGTTTTTTTTTTTTTTNAACTGTTCCCTTTTCTCCATTTCTTCTTGAGCAGCTTT
+HWI-ST640_0078:6:43:1723:9480#ANNTCNTANNNN/1
gggggggggggggggggggfggggggfgggeeeeb`d`ddgggeggggggggegg\\_BWOKPPSb]cbbad`XSS\N^_BBBBBBBBBBBBBBBBB
@HWI-ST640_0078:6:43:7050:35642#ANNTCGTANGGN/1
GGTTCATTCTTTTGTATATCTCCCCCACAAGAAAAGCATATACTGAGTTTACTGTTTTCTTTTTTTTTTAACTGTTCCCTTTTCTCCATTTCTTCTT
+HWI-ST640_0078:6:43:7050:35642#ANNTCGTANGGN/1
geeggggggggggfdggggggggggggggggfgggadegegege`be`eedgdgdeg^dgggggggdbbO_`_PVb]`cbffba]\dZcdd^a_Z`[
@HWI-ST640_0078:6:43:7089:114428#ANNTCGTANGGN/1
CAAGAAAAGCATATACTGAGTTTACTGTTTTTTTTTTTTTTTAACTGTTCCCTTTTCCACATTTCTTCTTGAGCAGCTTTTTCCGCTCTCTGTTCCT
+HWI-ST640_0078:6:43:7089:114428#ANNTCGTANGGN/1
fefedgggddggg]gfefde]eedeee]edggggggdgggc\ZaXWOUPZ\`X`cBBBBBBBBBBBBBBBBBBBBBBBBBBBBBBBBBBBBBBBBBB
@HWI-ST640_0078:6:43:18867:131906#ANNTCATANAAN/1
AAAGCATATACTGAGTTTACTGTTTTTTTTTTTTTTAACTGTTCCCTTTTCTCCATTTCTTCTTGAGCGGCTTTTTCTGCTCTCTGTTCCATAATTT
+HWI-ST640_0078:6:43:18867:131906#ANNTCATANAAN/1
gggggggggfgegeggggfggggggggggggggggfXcebMUXPZc_cccRSWa[RVJHRQKNQPZd`b][`addcBBBBBBBBBBBBBBBBBBBBB
@HWI-ST640_0078:6:44:2949:74858#AGNTCGTATGGN/1
CAAGAAAAGCATATACTGAGTTTACTGTTTTTTTTTTTTTTTAACTGTTCCCTTTTCTCCATTTTTTCTTGAGAAGCTTTTTCTGCTCTCTTTTCCA
+HWI-ST640_0078:6:44:2949:74858#AGNTCGTATGGN/1
gggefgggggggdfggggegdffdfgedfgggggggggfgdS^BBBBBBBBBBBBBBBBBBBBBBBBBBBBBBBBBBBBBBBBBBBBBBBBBBBBBB
@HWI-ST640_0078:6:46:9417:9056#ATNTCGTAGGCN/1
GAAAAGCATATACTGAGTTTACTGTTTTTTTTTTTTTTTAACTGTTCCCTTTTCTCCATTTCTTCTTGAGCAGCTTTTTCTGCTCTCTGTTCCATAA
+HWI-ST640_0078:6:46:9417:9056#ATNTCGTAGGCN/1
cfdfdfdeecffffffaddfeeedcacaabffffcdfff^]_Z_^_[^\__c_]YPOYZYacaSVS\RWX[_][_V\ZZP]PL]QTMSHSddd^BBB
@HWI-ST640_0078:6:46:3473:27764#ATNTCTTATGCN/1
CTTTTGTATATCTCCCCCACAAGAAAAGCATATACTGAGTTTACTGTTTTTTTTTTTTTTTTAACTGTTCCCTTTTCTCCATTTCTTTTTGGGCAGC
+HWI-ST640_0078:6:46:3473:27764#ATNTCTTATGCN/1
gggggebfdfggfgggggggfggggedfedeafefcc`c`ecdeeggdggddgggggdggdc^MdBBBBBBBBBBBBBBBBBBBBBBBBBBBBBBBB
@HWI-ST640_0078:6:46:9685:54790#ATNTCGTAGGCN/1
GTTCATTCTTTTGTATATCTCCCCCACAAGAAAAGCATATACTGAGTTTACTGTTTTTTTTTTTTTTTAACTGTTCCCTTTTCTCCATTTCTTCTTG
+HWI-ST640_0078:6:46:9685:54790#ATNTCGTAGGCN/1
ffdfffffffacebefffffffffffefffZ`edefffeeaefedd_dcceaebbXX]^Xdfbefffcc^bX[aW[b_^bU^URMccccBBBBBBBB
@HWI-ST640_0078:6:47:5307:175414#ATNTCGTAGGNN/1
ATATCTCCCCCACAAGAAAAGCATATACTGAGTTTACTGTTTTTTTTTTTTTTTAACTGTTCCCTTTTCTCCATTTCTTCTTGAGCAGCTTTTTCTG
+HWI-ST640_0078:6:47:5307:175414#ATNTCGTAGGNN/1
gggggggggggdggfddfffgeegegdgggeeeggggegeggggggdggggggdeZY`^`]bcXccbWWKRYE]]`S`\W_]XK_`_cT`bbb^BBB
@HWI-ST640_0078:6:48:6901:6692#ATNTCGTAACNN/1
ATGTTCTAGTGGTTCATTCTTTTGTATATCTCCCCCACAAGAAAAGCATATACTGAGTTTACTGTTTTTTTTTTTTTTTAACTGTTCCCTTTTCTCC
+HWI-ST640_0078:6:48:6901:6692#ATNTCGTAACNN/1
gggggggggcggdggggdgfgggggggggggggggfgggggfgfdgggggeggefbeYddefefdeebeggeggadeedBBBBBBBBBBBBBBBBBB
@HWI-ST640_0078:6:48:7390:55194#AGNTCGTATGNN/1
GTATATCTCCCCCACAAGAAAAGCATATACTGAGTTTACTGTTTTTTTTTTTTTTTAACTGTTCCCTTTTCTCCATTTCTTCTTGAGCAGCTTTTTC
+HWI-ST640_0078:6:48:7390:55194#AGNTCGTATGNN/1
gggggggggggggfgfdfgggggfggggggddbdbeececgeggggfdggggggggaea^bddeebaeedc_\bGccc_caW`a]ada`bZbddd]`
@HWI-ST640_0078:6:48:18333:76025#ATNTCGTAGGNN/1
TTCTAGTGGTTCATTCTTTTGTATATCTCCCCCACAAGAAAAGCATATACTGAGTTTACTGTTTTTTTTTTTTTTAACTGTTCCCTTTTCTCCATTT
+HWI-ST640_0078:6:48:18333:76025#ATNTCGTAGGNN/1
ggggggeggeggggggggggg^ggggggggggggggecgggggeggggggggegcggegegegggggdgggggdgbegg\dfffdgfggcede`fb`
@HWI-ST640_0078:6:61:18759:77297#ATNTCGTANANN/1
CAAGAAAAGCATATACTGAGTTTACTGTTTTTTTTTTTTTTTAACTGTTCCCTTTTCTCCATTCTTTCTTTGGCAGCTTTTTTTGCCTTCTTTTCCT
+HWI-ST640_0078:6:61:18759:77297#ATNTCGTANANN/1
ggggffgggegfggagggegeggggfbcffdgggggggegebdaT[YYOYc^cccBBBBBBBBBBBBBBBBBBBBBBBBBBBBBBBBBBBBBBBBBB
@HWI-ST640_0078:6:61:10499:93439#ATNTCGTANGNN/1
TTCTAGTGGTTCATTCTTTTGTATATCTCCCCCACAAGAAAAGCATATACTGAGTTTACTGTTTTTTTTTTTTTTAACTGTTCCCTTTTCTCCTTTT
+HWI-ST640_0078:6:61:10499:93439#ATNTCGTANGNN/1
ggggggegggfggggeffff]Zdddeeeeegggggggcggeggggecgdgge^ecegegeacegeggggeggggbFVTRRWPRZP\`^BBBBBBBBB
@HWI-ST640_0078:6:61:9813:133113#ATNTCGTANGNN/1
ATGTTCTAGTGGTTCATTCTTTTGTATATCTCCCCCACAAGAAAAGCATATACTGAGTTTACTGTTTTTTTTTTTTTTTAACTGTTCCCTTTTCTCC
+HWI-ST640_0078:6:61:9813:133113#ATNTCGTANGNN/1
ffbdfggggbd_cddfffffggggggggggggggggdggfe`fcfdfeeeedfdfbebeecfcecbgggggggggggfgY_]]X\dadacefa^^Wa
@HWI-ST640_0078:6:62:13819:10739#ANNTCGTANGNN/1
TTCTTTTGTATATCTCCCCCACAAGAAAAGCATATACTGAGTTTACTGTTTTTTTTTTTTTTTAACTGTTCCCTTTTCTCCATTTCTTCTTGAGCAG
+HWI-ST640_0078:6:62:13819:10739#ANNTCGTANGNN/1
gggggggggggggggggggggggggeggggggfgggfgaggcggefffbeeeeeegggggggg^dddaddbd_cbdd^_dbQdcdad]Uc`V\\`_B
@HWI-ST640_0078:6:62:13829:23631#ANNTCGTANGNN/1
GTATATCTCCCCCACAAGAAAAGCATATACTGAGTTTACTGTTTTTTTTTTTTTTTAACTGTTCCCTTTTCTCCATTTCTTCTTGAGCAGCTTTTTC
+HWI-ST640_0078:6:62:13829:23631#ANNTCGTANGNN/1
ggggggggggggggggfgggggggggggegge`gcggdgegeggggggggggggecTbPaMX\[]dadcd[RT]Fccc`_^U^\W\Z`\b]abedbB
@HWI-ST640_0078:6:62:1615:40624#ANNTCGTANTNN/1
CTTTTGTATATCTCCCCCACAAGAAAAGCATATACTGAGTTTACTGTTTTTTTTTTTTTTAACTGTTCCCTTTTCTCCATTTCTTCTTGGGCAGCTT
+HWI-ST640_0078:6:62:1615:40624#ANNTCGTANTNN/1
gggggggggggggggggggggggggggggggggggggegdggggggegggggggggggggRb_ccbe]eedfed[SUZF[baY[^BBBBBBBBBBBB
@HWI-ST640_0078:6:62:5669:149767#ANNTCGTANGNN/1
CAAGAAAAGCATATACTGAGTTTACTGTTTTTTTTTTTTTTTAACTGTTCCCTTTTCTCCATTTCTTCTTGAGCAGCTTTTTCTGCTCTCTGTTCCA
+HWI-ST640_0078:6:62:5669:149767#ANNTCGTANGNN/1
ggggggggggggggggfgeggggggggcggggggggggggffX``_``]`eceeg\RTYYTcdaT^VP_OTSXV\\T]abddZdUY__BBBBBBBBB
@HWI-ST640_0078:6:63:9911:37678#ANNTCGTANGNN/1
CAAGAAAAGCATATACTGAGTTTACTGTTTTTTTTTTTTTTTAACTGTTCCCTTTTCTCCATTTCTTCTTGAGCAGCTTTTTCTGCTCTCTGTTCCA
+HWI-ST640_0078:6:63:9911:37678#ANNTCGTANGNN/1
gggggggggggggggbaU_b`ccacggeggggggggggggggXeb^S]_]eedggaQR\`P`a`]c_V``[XM^Zbbcdedd`ZKZY\PX]^X]_d\
@HWI-ST640_0078:6:63:3489:68761#ANNTCGTANNNN/1
TCTCCCCCACAAGAAAAGCATATACTGAGTTTACTGTTTTTTTTTTTTTTTAACTGTTCCCTTTTCTCCATTTCTTCTTGAGCAGCTTTTTCTGCTC
+HWI-ST640_0078:6:63:3489:68761#ANNTCGTANNNN/1
ggggggfggfggfgggfggggggfgffcccffffffcgggggfgggggggdHcSaTV\W[bbdddFQFZM]baV[VIN[FTVUVTU]_aaaBBBBBB
@HWI-ST640_0078:6:64:6948:5831#ANNTCGTACTNN/1
GTATATCTCCCCCACAAGAAAAGCATATACTGAGTTTACTGTTTTTTTTTTTTTTTAACTGTTCCCTTTTCTCCATTTCTTCTTGAGCAGCTTTTTC
+HWI-ST640_0078:6:64:6948:5831#ANNTCGTACTNN/1
gegggggggggggfggffgggfegegggggddaa`ddcddgeggggggdgdgggg_cX\T][W]`]bccbVKUVE_`\P^BBBBBBBBBBBBBBBBB
@HWI-ST640_0078:6:64:9440:15530#ANNTCGTAGGNN/1
ATGTTCTAGTGGTTCATTCTTTTGTATATCTCCCCCACAAGAAAAGCATATACTGAGTTTACTGTTTTTTTTTTTTTTTAACTGTTCCCTTTTCTCC
+HWI-ST640_0078:6:64:9440:15530#ANNTCGTAGGNN/1
ffbefffffdgggfgggggggggdeggggggggfggfggggeggdefgggeegggddaeedfdfdceeacg_gdgfgggacb\ab_eeeeffcb][_
@HWI-ST640_0078:6:64:12318:33001#ANNTCGTAATNN/1
CAAGAAAAGCATATACTGAGTTTACTGTTTTTTTTTTTTTTTAACTGTTCCCTTTTCTCCATTTCTTCTTGAGCAGCTTTTTCTGCTCTCTGTTCCA
+HWI-ST640_0078:6:64:12318:33001#ANNTCGTAATNN/1
gggggggggggggggba`_U[ba_bgggggggggggggggggRd_MPR\VddaeeaWQP`M^a_X^\Q\`BBBBBBBBBBBBBBBBBBBBBBBBBBB
@HWI-ST640_0078:6:64:11774:78928#ANNTCGTATGNN/1
GTTCTAGTGGTTCATTCTTTTGTATATCTCCCCCACAAGAAAAGCATATACTGAGTTTACTGTTTTTTTTTTTTTTTAACTGTTCCCTTTTCTCCAT
+HWI-ST640_0078:6:64:11774:78928#ANNTCGTATGNN/1
gggggfgdffeggggggggggfdgggeggggggggggfgegdggggggggggg`eaeedfffdeeggggggggggggXYed_bd`^ddddBBBBBBB
@HWI-ST640_0078:6:66:17839:51831#ANNTCGTATGNN/1
CCCCCACAAGAAAAGCATATACTGAGTTTACTGTTTTTTTTTTTTTTTAACTGTTCCCTTTTCTCCATTTCTTCTTGAGCAGCTTTTTCTGCTCTCT
+HWI-ST640_0078:6:66:17839:51831#ANNTCGTATGNN/1
gggggeggggggfgdggggggggededffefefdfgggfdgggggggdddddY]cegedegedgdeYdbd`^_d`e]`eeZcc_`fddbXX]\^X[^
@HWI-ST640_0078:6:67:20494:6994#ANNTCGTATGNN/1
GTTCTAGTGGTTCATTCTTTTGTATATCTCCCCCACAAGAAAAGCATATACTGAGTTTACTGTTTTTTTTTTTTTTAACTGTTCCCTTTTCTCCATT
+HWI-ST640_0078:6:67:20494:6994#ANNTCGTATGNN/1
dddcedbbdac`bWc][[_VdddadeeceeeeccedddNac]aa\_ddddb\cccdee_ePROURbaabaec^ee^[bV`IVTHYc\bbabWacBBB
@HWI-ST640_0078:6:67:9372:189589#ANNTCGTATGNN/1
CAAGAAAAGCATATACTGAGTTTACTGTTTTTTTTTTTTTTTAACTGTTCCCTTTTCTCCATTTCTTTTTGAGCAGCTTTTTCTGCTCTCTGTTCCA
+HWI-ST640_0078:6:67:9372:189589#ANNTCGTATGNN/1
ggggggggggggggggfgaedefefgeggggfggggfggggcabKPPKPSccbcd`QS\`S_c`BBBBBBBBBBBBBBBBBBBBBBBBBBBBBBBBB
@HWI-ST640_0078:6:68:17804:152924#ANNTCGTAGGNN/1
GGTTCATTCTTTTGTATATCTCCCCCACAAGAAAAGCATATACTGAGTTTACTGTTTTTTTTTTTTTTTAACTGTTCCCTTTTCTCCATTTCTTCTT
+HWI-ST640_0078:6:68:17804:152924#ANNTCGTAGGNN/1
ffdeefffdfffcf[eeeeefffdffffffefffcafefefffedad^dcfdefefedfdbYbffedd_^_`c`_ba`ccffffZ[c]`cdd`^d`b
@HWI-ST640_0078:6:2:13020:172513#ANNTCGTNNGNC/2
ATGTTCTAGTGGTTCATTCTTTTGTATATCTCCCCCACAAGAAAAGCATATACTGAGTTTACTGTTTTTTTTTTTTTTTTAACTGTTCCCTTTTCTC
+HWI-ST640_0078:6:2:13020:172513#ANNTCGTNNGNC/2
ffdeffhdfcggefggggggfggggggegggggggggggggggddgggeaddfdbbdcefeeeecef^`efgffggfgfgVa_`^`QZababb_ZTX
@HWI-ST640_0078:6:3:18994:134362#ANNTTTTNNNNG/2
GTATATCTCCCCCACAAGAAAAGCATATACTGAGTTTACTGTTTTTTTTTTTTTTAACTGTTCCCTTTTCTCCATTTCTTCTTGAGCAGCTTTTTCT
+HWI-ST640_0078:6:3:18994:134362#ANNTTTTNNNNG/2
ggdgfggggggggUfddffhgaggggggggggggdefdgfgcgegggfgfgggggfe]NMQ[UXNcccf`a\c]bee`addeeeBBBBBBBBBBBBB
@HWI-ST640_0078:6:3:15790:170131#ANNTCGTNNNNC/2
GTTCTAGTGGTTCATTCTTTTGTATATCTCCCCCACAAGAAAAGCATATACTGAGTTTACTGTTTTTTTTTTTTTTTAACTGTTCCCTTTTCTCCCT
+HWI-ST640_0078:6:3:15790:170131#ANNTCGTNNNNC/2
gggggfdefffffaffffefgfgfggggggggggggfggggggfgefffe`b\acffffffeefdgggegggggggfdd\dTdcdddffdBBBBBBB
@HWI-ST640_0078:6:3:10028:173654#ANNTCGTNNNNC/2
CTAGTGGTTCATTCTTTTGTATATCTCCCCCACAAGAAAAGCATATACTGAGTTTACTGTTTTTTTTTTTTTTTAACTGTTCCCTTTTCTCCATTTC
+HWI-ST640_0078:6:3:10028:173654#ANNTCGTNNNNC/2
ggggegeggggggggggg^cgggggggggggggfggggggfggggggggggggggfgeggggggggggggggg`BBBBBBBBBBBBBBBBBBBBBBB
@HWI-ST640_0078:6:4:8304:17748#CNNACTANNNNC/2
CTTTTGTATATCTCCCCCACAAGAAAAGCATATACTGAGTTTACTGTGTTTTTTTTTTTTTAACTGTTCCCTTTTCTCCATTTCTTCTTGAGCAGCT
+HWI-ST640_0078:6:4:8304:17748#CNNACTANNNNC/2
ggggggaggfggegggggfgdeffgffXfffggffggggdfddffdcdcdeeedegggggfdNfdaZa_aefaecfgggdffccgeceacX``^YQQ
@HWI-ST640_0078:6:4:16251:124917#ANNTCGTNNNNC/2
TTGTATATCTCCCCCACAAGAAAAGCATATACTGAGTTTACTGTTTTTTTTTTTTTTTAACTGTTCCCTTTTCTCCATTTTTTCTTGAGCAGCTTTT
+HWI-ST640_0078:6:4:16251:124917#ANNTCGTNNNNC/2
ggdgggggggggggggggg_fffffgggggggggggggggffdgfggggggggggffffMQZR[Ubb]ccfbU^d[H]_YGZTKTOYT\^TRMZ^bb
@HWI-ST640_0078:6:4:20406:127238#ANNTCGTNNNNC/2
CAAGAAAAGCATATACTGAGTTTACTGTTTTTTTTTTTTTTTAACTGTTCCCTTTTCTCCATTTCTTCTTGAGCAGCTTTTTCTGCTCTCTGTTCCA
+HWI-ST640_0078:6:4:20406:127238#ANNTCGTNNNNC/2
ggggggggggggfggggeegbffehggggggggggggggggged^]T\Y\^Qab_b]T^_L]^WPc^VcccZGIXVRZZY]]JMD_`^]T`Jc^c^B
@HWI-ST640_0078:6:5:11080:117720#ANNTCGTNNNNC/2
CTTTTGTATATCTCCCCCACAAGAAAAGCATATACTGAGTTTACTGTTTTTTTTTTTTTTTAACTGTTCCCTTTTCTCCATTTCTTCTTGAGCAGCT
+HWI-ST640_0078:6:5:11080:117720#ANNTCGTNNNNC/2
ggggdfed\fffedgffedfffdefggggggecge_c`c]^\ccf\cdddafdfcggdgedJd[\KLRUNbT]Z\P[VOO`c]SbWZ^^BBBBBBBB
@HWI-ST640_0078:6:6:2598:2861#ANNTCGTNNNNC/2
TTCTAGTGGTTCATTCTTTTGTATATCTCCCCCACAAGAAAAGCATATACTGAGTTTACTGTTTTTTTTTTTTTTTAACTGTTCCCTTTTCTTCCTT
+HWI-ST640_0078:6:6:2598:2861#ANNTCGTNNNNC/2
ggggggggdfgggggdfefff^defefeeeacdedcdfdeegge^^db^`bf`U[dddfddddZd__d^\dgdcc]F`_BBBBBBBBBBBBBBBBBB
@HWI-ST640_0078:6:6:12425:12001#ATNTCGTNNNNC/2
CAAGAAAAGCATATACTGAGTTTACTGTTTTTTTTTTTTTTTAACTGTTCCCTTTTCTCCATTTCTTCTTGAGCAGCTTTTTCTGCTCTCTTTTCCA
+HWI-ST640_0078:6:6:12425:12001#ATNTCGTNNNNC/2
ggggggggfgggegggggbg`ffefgfdgfdggggdgggdcYca^TKRTW]X]_]_^N_\E``\WXWR]WcKW_T]M`^b\^BBBBBBBBBBBBBBB
@HWI-ST640_0078:6:6:14917:77854#ATNTCGTNNNNC/2
GTATATCTCCCCCACAAGAAAAGCATATACTGAGTTTACTGTTTTTTTTTTTTTTTAACTGTTCCCTTTTCTCCCTTTCTTCTTGGGCACGTTTTTC
+HWI-ST640_0078:6:6:14917:77854#ATNTCGTNNNNC/2
ggggegcffggggUffeadfgdcdegdfbgfddeZffeffgdgdgge`ffgggggfdfMcYW\\`_cfccSTXHFcccXcXX^BBBBBBBBBBBBBB
@HWI-ST640_0078:6:6:3365:156184#ATNTCGTNNNNC/2
CTTTTGTATATCTCCCCCACAAGAAAAGCATATACTGAGTTTACTGTTTTTTTTTTTTTTTAACTGTTCCCTTTTCTCCATTTCTTCTTGAGCCGCT
+HWI-ST640_0078:6:6:3365:156184#ATNTCGTNNNNC/2
ggggggdgggggegggggcffffggggggggggegffef\deceefdfehggggdggggggdeeg\ffdhacccaFNVYHcfcLaBBBBBBBBBBBB
@HWI-ST640_0078:6:7:2378:88689#ANNTCGTNNNNC/2
TGTTCTAGTGGTTCATTCTTTTGTATATCTCCCCCACAAGAAAAGCATATACTGAGTTTACTGTTTTTTTTTTTTTTTAACTGTTCCCTTTTCTCCA
+HWI-ST640_0078:6:7:2378:88689#ANNTCGTNNNNC/2
eafffgfffgeggfcffaffefdgdaefeefgeggfddggf\dffgfgffgdgcgdgdggegdgedecgfgbcgfdd\\MM[VYXddcd_BBBBBBB
@HWI-ST640_0078:6:7:9324:172716#ANNTCGTNNNNC/2
GAAAAGCATATACTGAGTTTACTGTTTTTTTTTTTTTTAACTGTTCCCTTTTCTCCATTTCTTCTTGAGCAGCTTTTTCTGCTCTCTGTTCCATAAT
+HWI-ST640_0078:6:7:9324:172716#ANNTCGTNNNNC/2
gggggfgggggggggcddggegdgggggggfggggggg_eb`M]cbbcbceeaXe`K_bb]cb\cd``ddadaeeeeeS_WY_`_^[U^_BBBBBBB
@HWI-ST640_0078:6:7:3847:182770#ANNTCGTNNNNC/2
TTCTAGTGGTTCATTCTTTTGTATATCTCCCCCACAAGAAAAGCATATACTGAGTTTACTGTTTTTTTTTTTTTTTAACTGTTCCCTTTTCTCCATT
+HWI-ST640_0078:6:7:3847:182770#ANNTCGTNNNNC/2
ggggggegggggggggegggfegggggggggggdggdgegeeggegeedfhfefbffdffgegefdggggcedged\\^bRXUOZM[][]IQPYRX^
@HWI-ST640_0078:6:8:17519:17778#ANNTCGTNNNNC/2
CTTTTGTATATCTCCCCCACAAGAAAAGCATATACTGAGTTTACTGTTTTTTTTTTTTTTAACTGTTCCCTTTTCTCCATTTCTTCTTGAGCAGCTT
+HWI-ST640_0078:6:8:17519:17778#ANNTCGTNNNNC/2
ggggggggggggggggggaggegdgggggggggggeecccefeefggggggggggfgggcfgggfgefgegfdgggggagggfggfffUaS\ab_cc
@HWI-ST640_0078:6:8:12267:118836#ANNTCGTNNNNC/2
ATATCTCCCCCACAAGAAAAGCATATACTGAGTTTACTGTTTTTTTTTTTTTTTAACTGTTCCCTTTTCTCCATTTCTTCTTTAGCAGATTTTTCTG
+HWI-ST640_0078:6:8:12267:118836#ANNTCGTNNNNC/2
ggggggggfgggegdgeZddcgdgeadfY\`cbcddee^dbedc[cdccaadd_d_cTMXZ[_[[U`adYfeceb^e`ddBBBBBBBBBBBBBBBBB
@HWI-ST640_0078:6:21:7848:82062#ANNTCGTANNNC/2
CTTTTGTATATCTCCCCCACAAGAAAAGCATATACTGAGTTTACTGTTTTTTTTTTTTTTAACTGTTCCCTTTTCCCCATTTCTTCTTGGGCCGCTT
+HWI-ST640_0078:6:21:7848:82062#ANNTCGTANNNC/2
geeggggagdeff_fdfffdffdfd^fdffggggcddcdR_T_b_ZY\_X]^_Z_gggc^\^K_MZYR]V\b``BBBBBBBBBBBBBBBBBBBBBBB
@HWI-ST640_0078:6:24:10104:110482#ANNTCGTATNNC/2
TTTGTATATCTCCCCCACAAGAAAAGCATATACTGAGTTTACTGTTTTTTTTTTTTTTTAACTGTTCCCTTTTCTCCATTTCTTCTTGAGCAGCTTT
+HWI-ST640_0078:6:24:10104:110482#ANNTCGTATNNC/2
gggggggfggggggggggedgbgdgggegeggggegedggegggegggfgggggggfgfdTcdacgggefgfed_dbbfde`edZZ]`Sbb^b`bd`
@HWI-ST640_0078:6:24:15014:121440#ANNTCGTATNNC/2
TTCTAGTGGTTCATTCTTTTGTATATCTCCCCCACAAGAAAAGCATATACTGAGTTTACTGTTTTTTTTTTTTTTTAACTGTTCCCTTTTCTCCATT
+HWI-ST640_0078:6:24:15014:121440#ANNTCGTATNNC/2
ggggggdggggggggfffffVddddfddddgggggggebg_gfeegggggedd_dfffffdgggggggggggggfdcac`M\[]TcdddBBBBBBBB
@HWI-ST640_0078:6:25:20706:96814#ANNTCGTAANNC/2
CAAGAAAAGCATATACTGAGTTTACTGTTTTTTTTTTTTTTTTAACTGTTCCCTTTTCTCCATTTCTTTTTGAGCACCTTTTTTCTCTCTCTGTCCC
+HWI-ST640_0078:6:25:20706:96814#ANNTCGTAANNC/2
gggggggfgcgggfgfgfdfefffefdfffgggegggdgfffc_BBBBBBBBBBBBBBBBBBBBBBBBBBBBBBBBBBBBBBBBBBBBBBBBBBBBB
@HWI-ST640_0078:6:25:1747:139432#ANNTCGTACNNC/2
AAAGCATATACTGAGTTTACTGTTTTTTTTTTTTTTAACTGTTCCCTTTTCTCCATTTCTTCTTTAGCAGATTTTTCTGCTCTCCGTTCCATACTTT
+HWI-ST640_0078:6:25:1747:139432#ANNTCGTACNNC/2
ggfgggegfffgfceafedeedeffggggggggggdbe\`M[V]]Sadcba`ddWbbcM_BBBBBBBBBBBBBBBBBBBBBBBBBBBBBBBBBBBBB
@HWI-ST640_0078:6:27:21003:103512#ANNTCGTAANNC/2
CTCCCCCACAAGAAAAGCATATACTGAGTTTACTGTTTTTTTTTTTTTTTAACTGTTCCCTTTTCTCCATTTCTTCTTGAGCAGCTTTTTCTGTTCT
+HWI-ST640_0078:6:27:21003:103512#ANNTCGTAANNC/2
gggggggggegfdgggcbggffcfgg`fbfgdfefaeef^fffgddffcZU]TZU^[^_^ddfda_`dIdbcT]aIQFJKOPWWM`_a_BBBBBBBB
@HWI-ST640_0078:6:28:12842:73127#ANNTCGTATNNC/2
CTCCCCCACAAGAAAAGCATATACTGAGTTTACTGTTTTTTTTTTTTTTTTAACTGTTCCCTTTTCTCCATTTCTTCTTGAGCAGCTTTTTCTGCTC
+HWI-ST640_0078:6:28:12842:73127#ANNTCGTATNNC/2
ggggggggggggfgggdgedgfgggceadfffeffaggfggcagfgfegdca_cdM`L___bba\XOMXOdf^\deeebc]ZRT]MZ]Z^BBBBBBB
@HWI-ST640_0078:6:41:5388:115060#ANNTCGTANGGN/2
GAAAAGCATATACTGAGTTTACTGTTTTTTTTTTTTTTTAACTGTTCCCTTTTCTCCATTTCTTCTTGAGCCGCTTTTTCTGTTCTCTGTTCCATAA
+HWI-ST640_0078:6:41:5388:115060#ANNTCGTANGGN/2
fdfaeeNfaaa[aaaM[X_]`^^Z\b_\\Zf`fdafff]H[X[PWLJQMOSZWMI^TR`_]HYOUU[UVTFQVDQ]^^BBBBBBBBBBBBBBBBBBB
@HWI-ST640_0078:6:41:17449:147639#ANNTCTTANTAN/2
CTTTTGTATATCTCCCCCACAAGAAAAGCATATACTGAGTTTACTGTTTTTTTTTTTTTTAACTGTTCCCTTTTCTCCATTTCTTCTTGAGCAGTTT
+HWI-ST640_0078:6:41:17449:147639#ANNTCTTANTAN/2
ggggggggggggggggggcgffgggggggggggggdcc_dffdfdadefdggggggggfgKYRXVZ\Q^U_``\\POXIYcccfaBBBBBBBBBBBB
@HWI-ST640_0078:6:42:11664:59712#ANNTCNTANNTN/2
CCACAAGAAAAGCATATACTGAGTTTACTGTTTTTTTTTTTTTTAACTGTTCCCTTTTCTCCATTTCTTCTTGAGCAGCTTTTTCTGCTCTCTGTTC
+HWI-ST640_0078:6:42:11664:59712#ANNTCNTANNTN/2
ggggggfgggggggggggggbbecfffhfffggggggggggggggffaeefefefgggffff^ffggggdfffcVbacabfggfaXYddddcdadcU
@HWI-ST640_0078:6:43:6937:111642#ANNTCGTANGGN/2
CTTTTGTATATCTCCCCCACAAGAAAAGCATATACTGAGTTTACTGTTTTTTTTTTTTTTTAACTGTTCCCTTTTCTCCATTTCTTCTTGAGCAGCT
+HWI-ST640_0078:6:43:6937:111642#ANNTCGTANGGN/2
ggggggggggggfgggggeggfeggggdgggggggggbgdggegggcgggfgggfgfeggg^efeMcacc^\fdda\acZfee^U]]]`BBBBBBBB
@HWI-ST640_0078:6:44:9076:22156#ATNTCGTAGGGN/2
CTCCCCCACAAGAAAAGCATATACTGAGTTTACTGTTTTTTTTTTTTAACTGTTCCCTTTTCTCCATTTCTTCTTGAGCAGCTTTTTCTGCTCTCTG
+HWI-ST640_0078:6:44:9076:22156#ATNTCGTAGGGN/2
gdgggggfgfgdbfggacgfggggdabd\dadddfegggfeggggggZdda\Zbbffffffffff^cfea\[XQ^O]TWYVRPYVb`BBBBBBBBBB
@HWI-ST640_0078:6:44:9992:61946#ATNTCGTAGGGN/2
GTTCATTCTTTTGTATATCTCCCCCACAAGAAAAGCATATACTGAGTTTACTGTTTTTTTTTTTTTTTAACTGTTCCCTTTTCTCCATTTCTTCTTT
+HWI-ST640_0078:6:44:9992:61946#ATNTCGTAGGGN/2
fffffdggggggfggeggfgfggggggfggaggdeeggggegfgcd_ddcddeecf\defggfggfgf^bMVT[]Qcc_cabQa]^O^\_U_[U`BB
@HWI-ST640_0078:6:45:7113:41636#ATNTCTTATGGN/2
GTTCATTCTTTTGTATATCTCCCCCACAAGAAAAGCATATACTGAGTTTACTGTTTTTTTTTTTTTTTAACTGTTCCCTTTTCTCCATTTCTTCTTG
+HWI-ST640_0078:6:45:7113:41636#ATNTCTTATGGN/2
ggggggggdgggfagggggfgggggdgdgg^ggcdgaegeggggdgeggegggggffgfggdggggcgS]a`Zccbb`aeda^ddf`ffdBBBBBBB
@HWI-ST640_0078:6:45:5209:43126#AGNTCGTAGTAN/2
AAAAGCATATACTGAGTTTACTGTTTTTTTTTTTTTTTAACTGTTCCCTTTTCTCCATTTCTTCTTGAGCAGCTTTTTCTGCTCTCTGTTCCATAAT
+HWI-ST640_0078:6:45:5209:43126#AGNTCGTAGTAN/2
ggfgfgggcggggeaefdfef_fdfggggggggeggfdZg`Mb`]bdbZdee\^ddUdddbfdaa_^_[Rdbcdefff\ddMdadaa^a[^a_aBBB
@HWI-ST640_0078:6:45:15184:64172#ATNTCGTATGAN/2
GAATGTTCTAGTGGTTCATTCTTTTGTATATCTCCCCCACAAGAAAAGCATATACTGAGTTTACTGTTTTTTTTTTTTTTTAACTGTTCCCTTTTCT
+HWI-ST640_0078:6:45:15184:64172#ATNTCGTATGAN/2
ggggdgggggggggcffaffgeggggggggfgdgfgggageggeegddgeggefgcfcfdffffffgc\gfcfdgfffffBBBBBBBBBBBBBBBBB
@HWI-ST640_0078:6:45:11450:76911#ATNTCGTAGGGN/2
GTATATCTCCCCCACAAGAAAAGCATATACTGAGTTTACTGTTTTTTTTTTTTTTAACTGTTCCCTTTTCTCCATTTCTTCTTGAGCAGCTTTTTCT
+HWI-ST640_0078:6:45:11450:76911#ATNTCGTAGGGN/2
geggggggfggggggfgdcfgfd_ggggggffdfdggdgggeggfggggdcfdff_dccM\_\b]dddcSUU^X^ddSddOZ^WTSYZMMcbccbBB
@HWI-ST640_0078:6:45:3819:81165#AGNTCGTAGGGN/2
CTTTTGTATATCTCCCCCACAAGAAAAGCATATACTGAGTTTACTGTTTTTTTTTTTTTTAACTGTTCCCTTTTCTCCATTTCTTCTTGAGCAGCTT
+HWI-ST640_0078:6:45:3819:81165#AGNTCGTAGGGN/2
fggggedghegfggfgggfegggggggdgggggggggegggfagggeggggggfgdgggdUaM[[`RU^Z`ccc_dddJdeeeeeSX_SMWRM][T_
@HWI-ST640_0078:6:45:13271:107208#AANTCGTAGGCN/2
CACAAGAAAAGCATATACTGAGTTTACTGTTTTTTTTTTTTTTTAACTGTTCCCTTTTCCCCATTTTTTTTTAAGCAGCTTTTTCTGCTCTCTGTTC
+HWI-ST640_0078:6:45:13271:107208#AANTCGTAGGCN/2
ggggggggggfdgggfgggeddcdddedfcggggggggfggfgZbPQLPWLWZHY__BBBBBBBBBBBBBBBBBBBBBBBBBBBBBBBBBBBBBBBB
@HWI-ST640_0078:6:45:10322:114225#ATNTCGTATGCN/2
CAAGAAAAGCATATACTGAGTTTACTGTTTTTTTTTTTTTTTAACTGTTCCCTTTTCTCCATTTCTTCTTGAGCAGCTTTTTCTGCTCTCTGTTCCA
+HWI-ST640_0078:6:45:10322:114225#ATNTCGTATGCN/2
ggggfgggagggggggggeggggggggggeggfgggggggggagb`addec`dff`_\a\Vcf^X^XX^_`c_cbcXcddfec_bY__]a`Y_\Y_T
@HWI-ST640_0078:6:46:8868:30699#ATNTCGTAGGGN/2
CATGAAAAGCATATACTGAGTTTACTGTTTTTTTTTTTTTTTAACTGTTCCCTTTTCCCCATTTCTTCTTGGGCAACCTTTTCTGCCCTCTTTTCCC
+HWI-ST640_0078:6:46:8868:30699#ATNTCGTAGGGN/2
ggggggggggegggggfgagbffefggegggfgggggggge_NbKNJKKKbaZbbBBBBBBBBBBBBBBBBBBBBBBBBBBBBBBBBBBBBBBBBBB
@HWI-ST640_0078:6:46:13826:92953#ATNTCGTAAGGN/2
ATATATCTCCCCCACAAGAAAAGCATATACTGAGTTTACTGTTTTTTTTTTTTTTAACTGTTCCCTTTTCTCCATTTCTTCTTGAGCAGCTTTTTCT
+HWI-ST640_0078:6:46:13826:92953#ATNTCGTAAGGN/2
gggggggggggggfggggefffcfeeeefhggeg_eedfeggggggggggfgggfddfdeebgggcegcaVdf[`cfae\[_]G^UV[Z]cefeeac
@HWI-ST640_0078:6:46:20960:157006#ATNTCGTATGAN/2
GTTCTAGTGGTTCATTCTTTTGTATATCTCCCCCACAAGAAAAGCATATACTGAGTTTACTGTTTTTTTTTTTTTTTAACTGTTCCCTTTTCTCCAT
+HWI-ST640_0078:6:46:20960:157006#ATNTCGTATGAN/2
geggeffbff]feaegf\ggffcafeeeedggggcd^afaggZedeed_X_a^][ceeeeedafdfg^dffg^acaSRKPWRUWV[P[^BBBBBBBB
@HWI-ST640_0078:6:46:8134:195495#ATNTCGTATGGN/2
CTTTTGTATATCTCCCCCACAAGAAAAGCATATACTGAGTTTACTGTTTTTTTTTTTTTTAACTGTTCCCTTTTCTCCATTTCTTCTTGAGCAGCTT
+HWI-ST640_0078:6:46:8134:195495#ATNTCGTATGGN/2
ggggggegggggfgggggcgggegfddeggggggggeeedgfggeggeggffggggggggddbbeeefgadcda`KX]G]dd_d_Z^BBBBBBBBBB
@HWI-ST640_0078:6:47:9982:98395#AGNTCGTAACNN/2
ATCTCCCCCACAAGAAAAGCATATACTGAGTTTACTGTTTTTTTTTTTTTAACTGTTCCCTTTTCTCCATTTCTTCTTGAGCAGCTTTTTCTGCTCT
+HWI-ST640_0078:6:47:9982:98395#AGNTCGTAACNN/2
gggggggggggegedgggfggegggggcaggcggfgcgcggffggggfdg[VVbN]XX]]fdeWcdddcd_`aa_R[aQ[bddcdae_eegggf_gg
@HWI-ST640_0078:6:47:10688:100604#ATNTCGTATGNN/2
TTCTAGTGGTTCATTCTTTTGTATATCTCCCCCACAAGAAAAGCATATACTGAGTTTACTGTTTTTTTTTTTTTTTAACTGTTCCCTTTTCTCCATT
+HWI-ST640_0078:6:47:10688:100604#ATNTCGTATGNN/2
fgegfdaadce\bee_dfee^baeceggfggdccddXJcccfd]daa_cdedMecddaddZcdddfccaffffffU[M\`BBBBBBBBBBBBBBBBB
@HWI-ST640_0078:6:61:9279:58837#ATNTCGTANGNN/2
ATGTTCTAGTGGTTCATTCTTTTGTATATCTCCCCCACAAGAAAAGCATATACTGAGTTTACTGTTTTTTTTTTTTTTAACTGTTCCCTTTTCTCCC
+HWI-ST640_0078:6:61:9279:58837#ATNTCGTANGNN/2
gggggdJddcfceffggggegggfdggggfggggggggdegegggdggggfggdgefZfffffadggggfgggeggdg^g^YM`dYbZ_abbBBBBB
@HWI-ST640_0078:6:61:18567:91340#ATNTCGTANGNN/2
CTTTTGTATATCTCCCCCACAAGAAAAGCATATACTGAGTTTACTGTTTTTTTTTTTTTTTAACTGTTCCCTTTTCTCCCTTTCTTCTTGGGCAGCT
+HWI-ST640_0078:6:61:18567:91340#ATNTCGTANGNN/2
gggggfgggggggggggggggfeggfff_gggggge_ecaggfgggeggggggggggggedPdMcT_a]_Z^]_^BBBBBBBBBBBBBBBBBBBBBB
@HWI-ST640_0078:6:61:12045:99519#AGNTCGTANGNN/2
TTCTAGTGGTTCATTCTTTTGTATATCTCCCCCACAAGAAAAGCATATACTGAGTTTACTGTTTTTTTTTTTTTTTAACTGTTCCCTTTTCTCCATT
+HWI-ST640_0078:6:61:12045:99519#AGNTCGTANGNN/2
ggggfgcfgegggggggggfgggggggggggggggggg_gggggggfgggggegggeggfggggggggggdggggfYbdeM__[_^dfddBBBBBBB
@HWI-ST640_0078:6:63:18552:20854#ANNTCGTANGNN/2
GTATATCTCCCCCACAAGAAAAGCATATACTGAGTTTACTGTTTTTTTTTTTTTTTAACTGTTCCCTTTTCTCCATTTCTTCTTGAGCAGCTTTTTT
+HWI-ST640_0078:6:63:18552:20854#ANNTCGTANGNN/2
gggggggegggggdga_cdddd[fdfegdffedabgeggggbggggdggdggggg[GTT]KWWVZXZ_`\LJLUD[_\P[UKSVFSKHKVT_`b_BB
@HWI-ST640_0078:6:63:15020:133979#ANNTCGTANANN/2
ATTCTTTTGTATATCTCCCCCACAAGAAAAGCATATACTGAGTTTACTGTTTTTTTTTTTTTTTTAACTGTTCCCTTTTCTCCATTTCTTCTTGGGC
+HWI-ST640_0078:6:63:15020:133979#ANNTCGTANANN/2
ggggggggggggggfeegggggggfggggfaggfggagggggeggfhfddgeeecgggggggggg\aMbM^^^_SbcccZWZaZbeeWddBBBBBBB
@HWI-ST640_0078:6:64:2288:15451#ANNTCGTAGGNN/2
CAAGAAAAGCATATACTGAGTTTACTGTTTTTTTTTTTTTTTAACTGTTCCCTTTTCTCCATTTCTTCTTGAGCAGCTTTTTTTGCTCTCTTTTCCC
+HWI-ST640_0078:6:64:2288:15451#ANNTCGTAGGNN/2
ffeffffggfdffafdddfdaeedefggggdffhddedadb\OcUZY^Y[UMYZZcaSaa^cc_BBBBBBBBBBBBBBBBBBBBBBBBBBBBBBBBB
@HWI-ST640_0078:6:64:11120:42474#ANNTCGTATGNN/2
CTAGTGGTTCATTCTTTTGTATATCTCCCCCACAAGAAAAGCATATACTGAGTTTACTGTTTTTTTTTTTTTTTAACTGTTCCCTTTTCTCCCTTTT
+HWI-ST640_0078:6:64:11120:42474#ANNTCGTATGNN/2
ffffdffafhegggggfgfggggggeggggggfgggegegggeeeggggecdcffggggeggggggagggggfg`XS[M[`^`cccc`BBBBBBBBB
@HWI-ST640_0078:6:64:11292:125456#ANNTCGTAAANN/2
GTTCTAGTGGTTCATTCTTTTGTATATCTCCCCCACAAGAAAAGCATATACTGAGTTTACTGTTTTTTTTTTTTTTTAACTGTTCCCTTTTCTCCAT
+HWI-ST640_0078:6:64:11292:125456#ANNTCGTAAANN/2
gggggggggeecffggefgggdagggggggggggggggeggegggegegeeee^e^ffffggegffggggggggggdeaYeeddfceagedcTU^BB
@HWI-ST640_0078:6:64:13270:180784#ANNTCGTAGGNN/2
CTTTTGTATATCTCCCCCACAAGAAAAGCATATACTGAGTTTACTGTTTTTTTTTTTTTTAACTGTTCCCTTTTCTCCATTTCTTCTTGGGCCGCTT
+HWI-ST640_0078:6:64:13270:180784#ANNTCGTAGGNN/2
ggggggfggggfgggggggfeggggggggggggggfeceZdddfdgcggfgggggggdgU][M]Y]X]_RfffBBBBBBBBBBBBBBBBBBBBBBBB
@HWI-ST640_0078:6:65:10341:48260#ANNTCGTATGNN/2
CTAGTGGTTCATTCTTTTGTATATCTCCCCCACAAGAAAAGCATATACTGAGTTTACTGTTTTTTTTTTTTTTTAACTGTTCCCTTTTCCCCATTTC
+HWI-ST640_0078:6:65:10341:48260#ANNTCGTATGNN/2
gfagdf``cfdddddgfgg\dfefeggggggggYgegd]gagggggegggbfaffffffegggggfggfcceed]_TTY]a`d^db^^BBBBBBBBB
@HWI-ST640_0078:6:65:20105:90399#ANNTCGTATGNN/2
TATCTCCCCCACAAGAAAAGCATATACTGAGTTTACTGTTTTTTTTTTTTTTTAACTGTTCCCTTTTCTCCATTTCTTTTTGAGCAGCTTTTTCTGC
+HWI-ST640_0078:6:65:20105:90399#ANNTCGTATGNN/2
ffffhdaaddf_f_`ea^df_]b^_YccV^`cc`[bbdcedQbddbfeedffd\dZ`]b^O_[abBBBBBBBBBBBBBBBBBBBBBBBBBBBBBBBB
@HWI-ST640_0078:6:65:7585:101810#ANNTCGTAGGNN/2
CAAGAAAAGCATATACTGAGTTTACTGTTTTTTTTTTTTTTTAACTGTTCCCTTTTCTCCATTTCTTCTTGAGCAGCTTTTTCTGCTCTCTGTTCCA
+HWI-ST640_0078:6:65:7585:101810#ANNTCGTAGGNN/2
ggggegggg`gegeggge^gbffefggegggggggggdggggaadb^bbacfefefddfeVdfd^c^YccVT]c`dddedecT]Rcc`cZ[X]`]`]
@HWI-ST640_0078:6:65:7920:173716#ANNTCGTAGGNN/2
CTTTTGTATATCTCCCCCACAAGAAAAGCATATACTGAGTTTACTGTTTTTTTTTTTTTTTAACTGTTCCCTTTTCCCCATTTCTTCTTGAGCAGCT
+HWI-ST640_0078:6:65:7920:173716#ANNTCGTAGGNN/2
ggggggdgggdfgfggfgggffbfedddedgggggffTfeffefhgeggfgfgfggggggdd\^d]bbcaYba^aBBBBBBBBBBBBBBBBBBBBBB
@HWI-ST640_0078:6:65:7759:194382#ANNTCGTAAGNN/2
CAAGAAAAGCATATACTGAGTTTACTGTTTTTTTTTTTTTTTAACTGTTCCCTTTTCTCCATTTCTTCTTGAGCAGCTTTTTCTGCTCTCTGTTCCA
+HWI-ST640_0078:6:65:7759:194382#ANNTCGTAAGNN/2
ggggggggggggggggcacfceeefgggggggggggggggg^YbXVMVSY_[bbb[SOZYRbb`Z]WP]]d][[^bYabdcb]WK_abc\cM`c`]V
@HWI-ST640_0078:6:66:7510:110238#ANNTCGTATGNN/2
ATGTTCTAGTGGTTCATTCTTTTGTATATCTCCCCCACAAGAAAAGCATATACTGAGTTTACTGTTTTTTTTTTTTTTTAACTGTTCCCTTTTCTCC
+HWI-ST640_0078:6:66:7510:110238#ANNTCGTATGNN/2
gggggggggggeg_geggdeeffddggfgfgggggggfggggggdggegdfffffggdfcfefebf_fffgfcgecfffbYK]Y^\_YXX`a_BBBB
@HWI-ST640_0078:6:68:10554:34812#ANNTCGTATGNN/2
GTATATCTCCCCCACAAGAAAAGCATATACTGAGTTTACTGTTTTTTTTTTTTTTAACTGTTCCCTTTTCTCCATTTCTTCTTGAGCAGCTTTTTCT
+HWI-ST640_0078:6:68:10554:34812#ANNTCGTATGNN/2
ggggggfgfgggfdffhacfefggfgggggffaeeggeggggggggggfgdccfcYZY[]eeeedffffWaacZcddZddHV[WM[XXYTcccc_BB
@HWI-ST640_0078:6:68:17313:78535#ANNTCGTAGGNN/2
CCCCACAAGAAAAGCATATACTGAGTTTACTGTTTTTTTTTTTTTTAACTGTTCCCTTTTCTCCATTTCTTCTTGAGCAGCTTTTTCTGCTCTTTGT
+HWI-ST640_0078:6:68:17313:78535#ANNTCGTAGGNN/2
ggggggggggggfgggggggfc_ccbffddggeggggggggggggUOb_ZLUWU]ebfheXTY^TcccMcZMVZSPHIQTS`cccBBBBBBBBBBBB
