# Supplementary material for: Genome-wide regulatory dynamics of translation in the Plasmodium falciparum asexual blood stages
Source: eLife. 2014 Dec 10;3:e04106. doi: 10.7554/eLife.04106 (PMC4371882; doi:10.7554/eLife.04106)
Supplement: Supplementary file 3. — Strand-specific RT-PCR primers. DOI: http://dx.doi.org/10.7554/eLife.04106.035 [file elife04106s008.xlsx]

## Sheet: Sheet1
Supplementary file 2. Strand-specific RT-PCR primers
Name	sequence	description
as specific	TCGAAAGTTCATACCATCTTTAGCTT	primer used for antisense-specific reverse transcription of the Pfs16 (PFD0310w) antisense transcript and as forward primer for the subsequent PCR
1	TCATCATCTGCGTTCTTCGT	PCR reverse primer
2	ACGTACTTGCAACGAACAGTCA	PCR reverse primer
3	ACACACGAACATACACACGGA	PCR reverse primer
4	TGATTTATTTAGAGGTGAGGACTATGT	PCR reverse primer
5	ACCATGGATAACATTTCTGAACAGATATAAG	PCR reverse primer
MAL1_18s control	AACCTGGTTGATCTTGCCA	PCR forward primer
MAL1_18s control	GTATTGTTATTTCTTGTCACTACCTCTC	PCR reverse primer
